# Supplementary material for: PacBio Single-Molecule Long-Read Sequencing Provides New Light on the Complexity of Full-Length Transcripts in Cattle
Source: Front Genet. 2021 Aug 30;12:664974. doi: 10.3389/fgene.2021.664974 (PMC8437344; doi:10.3389/fgene.2021.664974)
Supplement: Supplementary Table 1 — Prediction of novel isoforms from known genes. [file Data_Sheet_1.ZIP]

Archive with 7 entries (7 files):
- Table S1. Prediction of novel isoforms from known genes.xls
- Table S2. Prediction of the novel genes.xls
- Table S3. Annotation of new genes based on seven databases.xls
- Table S4. Results of AS identification.xls
- Table S5. Results of poly(A) prediction.xls
- Table S6. Prediction of the transcription factors.xls
- Table S7. Prediction of the novel lncRNAs.xls
