# Supplementary material for: PacBio Single-Molecule Long-Read Sequencing Provides New Light on the Complexity of Full-Length Transcripts in Cattle
Source: Front Genet. 2021 Aug 30;12:664974. doi: 10.3389/fgene.2021.664974 (PMC8437344; doi:10.3389/fgene.2021.664974)
Supplement: Supplementary Table 1 — Prediction of novel isoforms from known genes. [file Data_Sheet_1.ZIP › Table S1. Prediction of novel isoforms from known genes.xls]

GeneID	IsoformID	Chromosome	Start	End	Strand	Exon_number
rna_NM_001206260.1	rna_NM_001206260.1_novel01	NC_037349.1	32515273	32526183	+	9
rna_NM_001205720.1	rna_NM_001205720.1_novel01	NC_037339.1	54578764	54650272	+	9
rna_NM_001205720.1	rna_NM_001205720.1_novel02	NC_037339.1	54647809	54650279	+	1
rna_NM_174773.4	rna_NM_174773.4_novel01	NC_037345.1	52956489	52965892	-	5
rna_NM_174773.4	rna_NM_174773.4_novel02	NC_037345.1	52956485	52965891	-	8
rna_NM_174773.4	rna_NM_174773.4_novel03	NC_037345.1	52956487	52965891	-	8
rna_NM_174773.4	rna_NM_174773.4_novel04	NC_037345.1	52956487	52965891	-	8
rna_NM_174773.4	rna_NM_174773.4_novel05	NC_037345.1	52956486	52965891	-	7
rna_NM_174773.4	rna_NM_174773.4_novel06	NC_037345.1	52956487	52965891	-	4
rna_NM_174773.4	rna_NM_174773.4_novel07	NC_037345.1	52956487	52965891	-	9
rna_NM_174773.4	rna_NM_174773.4_novel08	NC_037345.1	52956487	52965891	-	2
rna_NM_174773.4	rna_NM_174773.4_novel09	NC_037345.1	52956487	52965891	-	7
rna_NM_174773.4	rna_NM_174773.4_novel10	NC_037345.1	52956487	52965891	-	5
rna_NM_174773.4	rna_NM_174773.4_novel11	NC_037345.1	52956489	52965891	-	7
rna_NM_174773.4	rna_NM_174773.4_novel12	NC_037345.1	52956488	52963482	-	7
rna_NM_174773.4	rna_NM_174773.4_novel13	NC_037345.1	52956484	52959637	-	4
rna_NM_174773.4	rna_NM_174773.4_novel14	NC_037345.1	52956487	52958172	-	3
rna_NM_174773.4	rna_NM_174773.4_novel15	NC_037345.1	52956487	52957652	-	2
rna_NM_174773.4	rna_NM_174773.4_novel16	NC_037345.1	52956489	52956893	-	1
rna_NM_174773.4	rna_NM_174773.4_novel17	NC_037345.1	52956487	52956632	-	1
rna_NM_001080343.1	rna_NM_001080343.1_novel01	NC_037334.1	51829713	51832292	+	1
rna_NM_001101197.1	rna_NM_001101197.1_novel01	NC_037328.1	82878894	82888214	-	22
rna_NM_001101197.1	rna_NM_001101197.1_novel02	NC_037328.1	82878894	82884762	-	15
rna_NM_001081734.2	rna_NM_001081734.2_novel01	NC_037340.1	78870187	78873542	+	1
rna_NM_001014964.1	rna_NM_001014964.1_novel01	NC_037357.1	85918864	85929325	+	16
rna_NM_174725.2	rna_NM_174725.2_novel01	NC_037338.1	28787184	28827732	+	15
rna_NM_174725.2	rna_NM_174725.2_novel02	NC_037338.1	28800451	28827731	+	12
rna_NM_174725.2	rna_NM_174725.2_novel03	NC_037338.1	28825657	28827732	+	1
rna_NM_174725.2	rna_NM_174725.2_novel04	NC_037338.1	28827227	28827732	+	1
rna_NM_001191191.1	rna_NM_001191191.1_novel01	NC_037338.1	25506546	25508422	-	1
rna_NM_001046624.2	rna_NM_001046624.2_novel01	NC_037345.1	5040916	5171158	+	7
rna_NM_001015657.2	rna_NM_001015657.2_novel01	NC_037346.1	42805636	42810402	+	5
rna_XR_003032967.1	rna_XR_003032967.1_novel01	NC_037354.1	5960699	5960888	-	1
rna_NM_001075506.1	rna_NM_001075506.1_novel01	NC_037330.1	49610641	49624331	+	6
rna_NM_001075506.1	rna_NM_001075506.1_novel02	NC_037330.1	49618616	49624331	+	3
rna_NM_173979.3	rna_NM_173979.3_novel01	NC_037352.1	38799230	38802642	+	6
rna_NM_173979.3	rna_NM_173979.3_novel02	NC_037352.1	38799230	38802642	+	6
rna_NM_173979.3	rna_NM_173979.3_novel03	NC_037352.1	38799230	38802638	+	6
rna_NM_173979.3	rna_NM_173979.3_novel04	NC_037352.1	38799230	38802640	+	7
rna_NM_173979.3	rna_NM_173979.3_novel05	NC_037352.1	38800183	38802644	+	5
rna_NM_173979.3	rna_NM_173979.3_novel06	NC_037352.1	38800417	38802641	+	4
rna_NM_173979.3	rna_NM_173979.3_novel07	NC_037352.1	38801065	38802644	+	3
rna_NM_173979.3	rna_NM_173979.3_novel08	NC_037352.1	38801572	38802644	+	2
rna_NM_173979.3	rna_NM_173979.3_novel09	NC_037352.1	38801953	38802644	+	1
rna_NM_001205468.2	rna_NM_001205468.2_novel01	NC_037329.1	111090927	111112251	+	13
rna_NM_001205468.2	rna_NM_001205468.2_novel02	NC_037329.1	111105820	111113604	+	3
rna_NM_001101234.1	rna_NM_001101234.1_novel01	NC_037337.1	80614628	80620115	-	3
rna_NM_001101234.1	rna_NM_001101234.1_novel02	NC_037337.1	80615602	80615791	-	1
rna_NM_001034226.2	rna_NM_001034226.2_novel01	NC_037356.1	9231939	9240785	-	3
rna_XM_005210348.4	rna_XM_005210348.4_novel01	NC_037335.1	75020151	75020673	-	1
rna_NM_001193034.3	rna_NM_001193034.3_novel01	NC_037335.1	99687342	99721946	+	3
rna_NM_001193034.3	rna_NM_001193034.3_novel02	NC_037335.1	99687342	99721947	+	2
rna_NM_001193034.3	rna_NM_001193034.3_novel03	NC_037335.1	99718976	99721947	+	1
rna_NM_001111103.2	rna_NM_001111103.2_novel01	NC_037346.1	42507715	42508512	-	1
rna_NM_001111103.2	rna_NM_001111103.2_novel02	NC_037346.1	42507715	42507933	-	1
rna_NM_001205469.1	rna_NM_001205469.1_novel01	NC_037350.1	6593018	6663356	-	13
rna_NM_001102076.2	rna_NM_001102076.2_novel01	NC_037356.1	24439171	24559899	-	14
rna_NM_001034350.2	rna_NM_001034350.2_novel01	NC_037336.1	75912275	75913650	-	1
rna_NM_001034403.1	rna_NM_001034403.1_novel01	NC_037346.1	19806886	19814861	+	4
rna_NM_001038501.2	rna_NM_001038501.2_novel01	NC_037330.1	31846427	31856466	-	5
rna_NM_001038501.2	rna_NM_001038501.2_novel02	NC_037330.1	31846429	31849419	-	2
rna_NM_001205323.1	rna_NM_001205323.1_novel01	NC_037339.1	76373328	76394945	+	11
rna_NM_001205323.1	rna_NM_001205323.1_novel02	NC_037339.1	76375842	76394945	+	9
rna_NM_001040502.2	rna_NM_001040502.2_novel01	NC_037335.1	103551484	103554407	+	5
rna_NM_001040502.2	rna_NM_001040502.2_novel02	NC_037335.1	103551911	103554403	+	4
rna_NM_001040502.2	rna_NM_001040502.2_novel03	NC_037335.1	103552814	103554407	+	3
rna_NM_001040502.2	rna_NM_001040502.2_novel04	NC_037335.1	103553044	103554407	+	2
rna_NM_001040502.2	rna_NM_001040502.2_novel05	NC_037335.1	103554315	103554407	+	1
rna_NM_001035331.2	rna_NM_001035331.2_novel01	NC_037345.1	24190254	24202857	+	6
rna_NM_001035331.2	rna_NM_001035331.2_novel02	NC_037345.1	24199853	24202886	+	1
rna_NM_001034449.2	rna_NM_001034449.2_novel01	NC_037346.1	48950368	48958411	-	10
rna_NM_001102549.1	rna_NM_001102549.1_novel01	NC_037349.1	48479176	48487695	+	17
rna_NM_001102549.1	rna_NM_001102549.1_novel02	NC_037349.1	48479295	48487707	+	16
rna_NM_001102549.1	rna_NM_001102549.1_novel03	NC_037349.1	48482646	48487695	+	9
rna_NM_001102549.1	rna_NM_001102549.1_novel04	NC_037349.1	48483112	48487695	+	8
rna_NM_001102549.1	rna_NM_001102549.1_novel05	NC_037349.1	48484956	48487695	+	5
rna_NM_001101204.1	rna_NM_001101204.1_novel01	NC_037344.1	72979139	72990273	+	10
rna_NM_001046549.2	rna_NM_001046549.2_novel01	NC_037350.1	28297340	28300167	-	3
rna_NM_001046549.2	rna_NM_001046549.2_novel02	NC_037350.1	28298182	28299294	-	1
rna_NM_001046549.2	rna_NM_001046549.2_novel03	NC_037350.1	28297340	28299205	-	1
rna_NM_001046549.2	rna_NM_001046549.2_novel04	NC_037350.1	28297340	28297519	-	1
rna_NM_001025316.2	rna_NM_001025316.2_novel01	NC_037334.1	16968060	16969194	+	3
rna_NM_001025316.2	rna_NM_001025316.2_novel02	NC_037334.1	16968834	16969194	+	2
rna_NM_175784.3	rna_NM_175784.3_novel01	NC_037335.1	49321701	49326200	+	1
rna_NM_175784.3	rna_NM_175784.3_novel02	NC_037335.1	49327841	49339585	+	11
rna_NM_175784.3	rna_NM_175784.3_novel03	NC_037335.1	49334095	49339583	+	5
rna_NM_175784.3	rna_NM_175784.3_novel04	NC_037335.1	49339463	49339584	+	1
rna_NM_001075317.1	rna_NM_001075317.1_novel01	NC_037332.1	1408583	1410102	+	1
rna_NM_001077125.2	rna_NM_001077125.2_novel01	NC_037343.1	79889026	79912257	+	11
rna_NM_001077125.2	rna_NM_001077125.2_novel02	NC_037343.1	79889032	79912268	+	12
rna_NM_001025340.2	rna_NM_001025340.2_novel01	NC_037337.1	16345593	16345978	+	2
rna_NM_001025340.2	rna_NM_001025340.2_novel02	NC_037337.1	16345912	16345992	+	1
rna_NM_001105640.1	rna_NM_001105640.1_novel01	NC_037357.1	106199005	106203095	+	1
rna_NM_001046431.1	rna_NM_001046431.1_novel01	NC_037345.1	54627983	54646686	+	5
rna_XM_024989965.1	rna_XM_024989965.1_novel01	NC_037330.1	17731118	17731533	-	1
rna_NM_001102288.2	rna_NM_001102288.2_novel01	NC_037331.1	49750557	49787422	+	3
rna_NM_001077036.1	rna_NM_001077036.1_novel01	NC_037344.1	72563343	72582241	-	9
rna_NM_001077036.1	rna_NM_001077036.1_novel02	NC_037344.1	72563341	72566305	-	2
rna_NM_001046008.2	rna_NM_001046008.2_novel01	NC_037344.1	44512667	44522876	-	4
rna_NM_201528.1	rna_NM_201528.1_novel01	NC_037338.1	98149415	98158444	+	10
rna_XM_015458468.2	rna_XM_015458468.2_novel01	NC_037345.1	64869546	64877303	+	2
rna_NM_001101052.2	rna_NM_001101052.2_novel01	NC_037330.1	33403796	33412028	-	11
rna_NM_001101052.2	rna_NM_001101052.2_novel02	NC_037330.1	33403810	33409885	-	8
rna_NM_001101052.2	rna_NM_001101052.2_novel03	NC_037330.1	33403801	33408765	-	6
rna_NM_001076012.2	rna_NM_001076012.2_novel01	NC_037350.1	28172742	28187039	-	17
rna_NM_001076012.2	rna_NM_001076012.2_novel02	NC_037350.1	28172744	28186988	-	18
rna_NM_001076012.2	rna_NM_001076012.2_novel03	NC_037350.1	28172748	28174691	-	3
rna_XM_024997590.1	rna_XM_024997590.1_novel01	NC_037328.1	157327346	157375770	+	14
rna_XM_024997590.1	rna_XM_024997590.1_novel02	NC_037328.1	157375261	157375772	+	1
rna_NM_174346.2	rna_NM_174346.2_novel01	NC_037329.1	86047783	86048111	+	2
rna_NM_001075527.1	rna_NM_001075527.1_novel01	NC_037349.1	23125498	23147293	+	10
rna_NM_001075527.1	rna_NM_001075527.1_novel02	NC_037349.1	23125504	23147301	+	12
rna_NM_177512.2	rna_NM_177512.2_novel01	NC_037335.1	74858836	74885172	-	5
rna_NM_001192393.2	rna_NM_001192393.2_novel01	NC_037328.1	42886849	42893926	-	3
rna_NM_001192393.2	rna_NM_001192393.2_novel02	NC_037328.1	42886849	42889814	-	2
rna_NM_001076831.1	rna_NM_001076831.1_novel01	NC_037329.1	7375954	7414953	-	51
rna_NM_001076831.1	rna_NM_001076831.1_novel02	NC_037329.1	7375287	7398843	-	44
rna_NM_001076831.1	rna_NM_001076831.1_novel03	NC_037329.1	7375286	7395511	-	37
rna_NM_001076831.1	rna_NM_001076831.1_novel04	NC_037329.1	7375953	7393738	-	33
rna_NM_001076831.1	rna_NM_001076831.1_novel05	NC_037329.1	7375954	7393506	-	32
rna_NM_001076831.1	rna_NM_001076831.1_novel06	NC_037329.1	7375287	7392601	-	30
rna_NM_001076831.1	rna_NM_001076831.1_novel07	NC_037329.1	7375954	7391247	-	27
rna_NM_001076831.1	rna_NM_001076831.1_novel08	NC_037329.1	7375287	7390898	-	26
rna_NM_001076831.1	rna_NM_001076831.1_novel09	NC_037329.1	7375954	7390011	-	24
rna_NM_001076831.1	rna_NM_001076831.1_novel10	NC_037329.1	7375287	7388987	-	22
rna_NM_001076831.1	rna_NM_001076831.1_novel11	NC_037329.1	7375277	7388778	-	21
rna_NM_001076831.1	rna_NM_001076831.1_novel12	NC_037329.1	7375281	7385039	-	16
rna_NM_001076831.1	rna_NM_001076831.1_novel13	NC_037329.1	7375954	7383880	-	13
rna_NM_001076831.1	rna_NM_001076831.1_novel14	NC_037329.1	7375287	7381431	-	9
rna_NM_001076831.1	rna_NM_001076831.1_novel15	NC_037329.1	7375286	7380392	-	7
rna_NM_001076831.1	rna_NM_001076831.1_novel16	NC_037329.1	7375287	7378819	-	4
rna_NM_001076831.1	rna_NM_001076831.1_novel17	NC_037329.1	7375951	7377191	-	2
rna_NM_001076831.1	rna_NM_001076831.1_novel18	NC_037329.1	7375287	7375572	-	1
rna_NM_001123033.1-2	rna_NM_001123033.1-2_novel01	NC_037342.1	31087237	31090292	+	1
rna_NM_001076212.2	rna_NM_001076212.2_novel01	NC_037338.1	43791378	43793178	+	1
rna_NM_001033612.1	rna_NM_001033612.1_novel01	NC_037346.1	20140213	20143992	-	9
rna_NM_001033612.1	rna_NM_001033612.1_novel02	NC_037346.1	20140212	20143959	-	10
rna_NM_174794.2	rna_NM_174794.2_novel01	NC_037340.1	73312833	73319917	+	5
rna_NM_174794.2	rna_NM_174794.2_novel02	NC_037340.1	73317625	73319914	+	2
rna_NM_174794.2	rna_NM_174794.2_novel03	NC_037340.1	73318115	73318349	+	1
rna_NM_174794.2	rna_NM_174794.2_novel04	NC_037340.1	73318165	73319917	+	1
rna_NM_174794.2	rna_NM_174794.2_novel05	NC_037340.1	73318433	73319917	+	1
rna_NM_001034612.2	rna_NM_001034612.2_novel01	NC_037342.1	46606395	46615980	+	9
rna_NM_001034612.2	rna_NM_001034612.2_novel02	NC_037342.1	46606395	46615980	+	8
rna_NM_001034612.2	rna_NM_001034612.2_novel03	NC_037342.1	46607285	46615972	+	7
rna_NM_001034612.2	rna_NM_001034612.2_novel04	NC_037342.1	46609946	46615969	+	5
rna_NM_001034612.2	rna_NM_001034612.2_novel05	NC_037342.1	46615435	46615971	+	2
rna_NM_001034612.2	rna_NM_001034612.2_novel06	NC_037342.1	46615825	46615971	+	1
rna_NM_173917.2	rna_NM_173917.2_novel01	NC_037342.1	48362354	48363995	+	3
rna_NM_173917.2	rna_NM_173917.2_novel02	NC_037342.1	48363741	48363995	+	1
rna_NM_001098131.1	rna_NM_001098131.1_novel01	NC_037328.1	96572444	96576821	+	4
rna_NM_001098131.1	rna_NM_001098131.1_novel02	NC_037328.1	96575972	96576817	+	1
rna_NM_001113726.1	rna_NM_001113726.1_novel01	NC_037356.1	50535464	50535562	+	1
rna_NM_001101158.1	rna_NM_001101158.1_novel01	NC_037330.1	42594135	42615757	-	9
rna_NM_001101158.1	rna_NM_001101158.1_novel02	NC_037330.1	42594130	42615509	-	8
rna_NM_001101158.1	rna_NM_001101158.1_novel03	NC_037330.1	42594130	42611070	-	6
rna_NM_001035274.1	rna_NM_001035274.1_novel01	NC_037352.1	1380379	1387109	-	6
rna_NM_001205952.1	rna_NM_001205952.1_novel01	NC_037338.1	36572849	36615335	-	28
rna_NM_001035056.1	rna_NM_001035056.1_novel01	NC_037349.1	16794243	16806592	+	6
rna_NM_001099145.2	rna_NM_001099145.2_novel01	NC_037331.1	113399508	113408368	-	8
rna_NM_001038068.1	rna_NM_001038068.1_novel01	NC_037335.1	59358092	59359660	-	5
rna_NM_175701.1	rna_NM_175701.1_novel01	NC_037347.1	10105979	10142550	+	9
rna_NM_001099389.1	rna_NM_001099389.1_novel01	NC_037348.1	6079277	6239114	+	12
rna_NM_001081600.2	rna_NM_001081600.2_novel01	NC_037353.1	22889358	23012956	+	40
rna_NM_001205634.1	rna_NM_001205634.1_novel01	NC_037343.1	26157344	26188354	-	7
rna_NM_174660.2	rna_NM_174660.2_novel01	NC_037353.1	15190970	15195490	+	4
rna_NM_174660.2	rna_NM_174660.2_novel02	NC_037353.1	15190970	15195492	+	4
rna_NM_174660.2	rna_NM_174660.2_novel03	NC_037353.1	15193197	15195489	+	3
rna_NM_174660.2	rna_NM_174660.2_novel04	NC_037353.1	15195261	15195492	+	1
rna_NM_001038027.1	rna_NM_001038027.1_novel01	NC_037333.1	14912689	14964029	-	17
rna_NM_001038027.1	rna_NM_001038027.1_novel02	NC_037333.1	14912689	14954354	-	12
rna_NM_001038027.1	rna_NM_001038027.1_novel03	NC_037333.1	14912689	14954065	-	11
rna_XM_002694839.6	rna_XM_002694839.6_novel01	NC_037345.1	36777746	36780350	+	1
rna_NM_001075718.1	rna_NM_001075718.1_novel01	NC_037342.1	46445016	46452813	+	12
rna_NM_001008667.1	rna_NM_001008667.1_novel01	NC_037346.1	36315591	36329730	-	11
rna_NM_001192214.2	rna_NM_001192214.2_novel01	NC_037341.1	60190709	60238600	+	6
rna_NM_001192214.2	rna_NM_001192214.2_novel02	NC_037341.1	60238169	60238599	+	1
rna_XM_005201494.4	rna_XM_005201494.4_novel01	NC_037328.1	78436173	78436425	-	1
rna_XM_005201494.4	rna_XM_005201494.4_novel02	NC_037328.1	78439866	78442852	-	1
rna_XM_002691603.5	rna_XM_002691603.5_novel01	NC_037338.1	95806096	95808974	+	1
rna_XM_024984096.1	rna_XM_024984096.1_novel01	NC_037350.1	25730252	25735337	+	5
rna_NM_001024509.3	rna_NM_001024509.3_novel01	NC_037337.1	21012733	21014310	-	8
rna_NM_001034800.1	rna_NM_001034800.1_novel01	NC_037352.1	2281269	2285010	+	3
rna_NM_001105626.1	rna_NM_001105626.1_novel01	NC_037346.1	57151010	57156673	-	3
rna_NM_001045873.1	rna_NM_001045873.1_novel01	NC_037330.1	99799499	99817772	+	10
rna_NM_001045873.1	rna_NM_001045873.1_novel02	NC_037330.1	99804351	99817768	+	8
rna_NM_001045873.1	rna_NM_001045873.1_novel03	NC_037330.1	99810779	99817768	+	7
rna_NM_001083492.2	rna_NM_001083492.2_novel01	NC_037342.1	27443936	27444831	-	1
rna_XM_024981539.1	rna_XM_024981539.1_novel01	NC_037347.1	66694147	66695477	-	1
rna_XM_010818064.2	rna_XM_010818064.2_novel01	NC_037350.1	8345338	8347836	-	1
rna_XM_005215445.4	rna_XM_005215445.4_novel01	NC_037341.1	24764715	24831141	-	31
rna_NM_001102489.1	rna_NM_001102489.1_novel01	NC_037333.1	90809708	90841192	-	22
rna_NM_001040543.3	rna_NM_001040543.3_novel01	NC_037338.1	68602824	68607145	-	2
rna_NM_001205763.1	rna_NM_001205763.1_novel01	NC_037338.1	2354400	2356637	-	1
rna_NM_001039953.1	rna_NM_001039953.1_novel01	NC_037329.1	47896790	47897234	+	1
rna_NM_001243320.1	rna_NM_001243320.1_novel01	NC_037343.1	23490806	23537561	-	20
rna_NM_001243320.1	rna_NM_001243320.1_novel02	NC_037343.1	23490811	23521493	-	13
rna_NM_001243320.1	rna_NM_001243320.1_novel03	NC_037343.1	23472913	23488117	-	11
rna_NM_176670.2	rna_NM_176670.2_novel01	NC_037334.1	43685163	43685877	+	2
rna_NM_176670.2	rna_NM_176670.2_novel02	NC_037334.1	43685535	43685877	+	1
rna_NM_174121.1	rna_NM_174121.1_novel01	NC_037335.1	72211903	72213438	-	1
rna_NM_001077107.3	rna_NM_001077107.3_novel01	NC_037334.1	47619479	47623312	+	1
rna_NM_176646.3	rna_NM_176646.3_novel01	NC_037348.1	59460089	59464877	-	4
rna_NM_176646.3	rna_NM_176646.3_novel02	NC_037348.1	59460093	59460269	-	1
rna_NM_001075360.1	rna_NM_001075360.1_novel01	NC_037334.1	38091557	38099589	-	5
rna_NM_001075360.1	rna_NM_001075360.1_novel02	NC_037334.1	38091557	38092030	-	1
rna_NM_001034315.1	rna_NM_001034315.1_novel01	NC_037340.1	63686723	63697006	-	9
rna_NM_001034315.1	rna_NM_001034315.1_novel02	NC_037340.1	63686723	63695716	-	8
rna_NM_001034315.1	rna_NM_001034315.1_novel03	NC_037340.1	63686723	63692993	-	6
rna_NM_001034315.1	rna_NM_001034315.1_novel04	NC_037340.1	63686723	63692346	-	5
rna_NM_001034315.1	rna_NM_001034315.1_novel05	NC_037340.1	63686723	63691958	-	3
rna_NM_001034315.1	rna_NM_001034315.1_novel06	NC_037340.1	63686723	63687417	-	1
rna_NM_001075985.2	rna_NM_001075985.2_novel01	NC_037332.1	96912365	96912819	+	1
rna_NM_001075985.2	rna_NM_001075985.2_novel02	NC_037332.1	96912625	96912833	+	1
rna_NM_001075321.1	rna_NM_001075321.1_novel01	NC_037334.1	39124738	39133522	+	6
rna_NM_001192351.1	rna_NM_001192351.1_novel01	NC_037346.1	45211165	45220876	-	6
rna_NM_001015669.1	rna_NM_001015669.1_novel01	NC_037335.1	108636595	108708313	-	6
rna_NM_001099037.1	rna_NM_001099037.1_novel01	NC_037332.1	41480668	41574219	+	10
rna_NM_001075469.1	rna_NM_001075469.1_novel01	NC_037350.1	33501359	33521701	-	4
rna_NM_001105021.2	rna_NM_001105021.2_novel01	NC_037329.1	110746214	110820162	-	17
rna_NM_001105021.2	rna_NM_001105021.2_novel02	NC_037329.1	110746215	110820153	-	18
rna_NM_001024689.3	rna_NM_001024689.3_novel01	NC_037356.1	25744239	25764911	+	6
rna_NM_001024689.3	rna_NM_001024689.3_novel02	NC_037356.1	25759060	25764911	+	4
rna_NM_001024689.3	rna_NM_001024689.3_novel03	NC_037356.1	25764574	25764913	+	1
rna_NM_174338.4	rna_NM_174338.4_novel01	NC_037357.1	35989996	35994348	-	2
rna_NM_001080262.1	rna_NM_001080262.1_novel01	NC_037356.1	39814493	39814768	-	1
rna_NM_001046191.1	rna_NM_001046191.1_novel01	NC_037332.1	119317943	119319444	+	3
rna_NM_001035088.2	rna_NM_001035088.2_novel01	NC_037346.1	12930450	12940417	+	7
rna_NM_001205893.1	rna_NM_001205893.1_novel01	NC_037343.1	71872011	71874853	+	1
rna_NM_001046523.2	rna_NM_001046523.2_novel01	NC_037334.1	68202383	68214180	+	4
rna_NM_001114082.2	rna_NM_001114082.2_novel01	NC_037355.1	45757611	45768965	+	5
rna_NM_001114082.2	rna_NM_001114082.2_novel02	NC_037355.1	45762086	45768962	+	4
rna_NM_001114082.2	rna_NM_001114082.2_novel03	NC_037355.1	45765195	45768962	+	4
rna_NM_001114082.2	rna_NM_001114082.2_novel04	NC_037355.1	45765927	45768958	+	3
rna_NM_001114082.2	rna_NM_001114082.2_novel05	NC_037355.1	45768297	45768962	+	1
rna_NM_001102175.2	rna_NM_001102175.2_novel01	NC_037328.1	132167385	132207302	-	7
rna_NM_001205723.1	rna_NM_001205723.1_novel01	NC_037340.1	26727680	26731565	+	1
rna_NM_174473.4	rna_NM_174473.4_novel01	NC_037332.1	71448107	71462455	+	4
rna_NM_174473.4	rna_NM_174473.4_novel02	NC_037332.1	71456277	71462456	+	3
rna_NM_174473.4	rna_NM_174473.4_novel03	NC_037332.1	71458600	71462456	+	1
rna_NM_174473.4	rna_NM_174473.4_novel04	NC_037332.1	71459247	71462454	+	1
rna_NM_174473.4	rna_NM_174473.4_novel05	NC_037332.1	71462269	71462456	+	1
rna_NM_001206283.1	rna_NM_001206283.1_novel01	NC_037346.1	27403084	27409090	+	5
rna_XM_025001870.1	rna_XM_025001870.1_novel01	NC_037341.1	61045213	61074924	-	11
rna_XM_002685499.5	rna_XM_002685499.5_novel01	NC_037329.1	88480850	88494936	+	2
rna_NM_001014884.1	rna_NM_001014884.1_novel01	NC_037346.1	41908968	41909147	+	1
rna_NM_001014884.1	rna_NM_001014884.1_novel02	NC_037346.1	41909374	41909773	+	1
rna_XM_024980698.1	rna_XM_024980698.1_novel01	NC_037346.1	22272020	22274322	+	1
rna_XM_024980698.1	rna_XM_024980698.1_novel02	NC_037346.1	22273500	22274318	+	1
rna_NM_001205767.1	rna_NM_001205767.1_novel01	NC_037355.1	44112864	44157812	+	29
rna_NM_001205767.1	rna_NM_001205767.1_novel02	NC_037355.1	44112869	44157811	+	30
rna_NM_001205767.1	rna_NM_001205767.1_novel03	NC_037355.1	44112894	44157819	+	31
rna_NM_001166514.1	rna_NM_001166514.1_novel01	NC_037346.1	43644357	43649251	-	2
rna_NM_001205898.1	rna_NM_001205898.1_novel01	NC_037345.1	46687687	46701299	-	13
rna_NM_001205898.1	rna_NM_001205898.1_novel02	NC_037345.1	46687686	46696831	-	11
rna_NM_001205898.1	rna_NM_001205898.1_novel03	NC_037345.1	46687686	46692066	-	7
rna_NM_001205898.1	rna_NM_001205898.1_novel04	NC_037345.1	46687686	46691813	-	6
rna_NM_001205898.1	rna_NM_001205898.1_novel05	NC_037345.1	46687688	46690622	-	4
rna_NM_001101926.2	rna_NM_001101926.2_novel01	NC_037332.1	112091805	112102012	-	6
rna_NM_001101926.2	rna_NM_001101926.2_novel02	NC_037332.1	112091805	112094638	-	2
rna_NM_001025322.2	rna_NM_001025322.2_novel01	NC_037341.1	47652182	47669424	+	6
rna_NM_001025322.2	rna_NM_001025322.2_novel02	NC_037341.1	47663938	47669424	+	3
rna_XM_024987400.1	rna_XM_024987400.1_novel01	NC_037356.1	42547906	42550036	-	4
rna_NM_174591.1	rna_NM_174591.1_novel01	NC_037352.1	28225275	28275672	+	9
rna_NM_174591.1	rna_NM_174591.1_novel02	NC_037352.1	28273399	28275669	+	1
rna_XR_083578.6	rna_XR_083578.6_novel01	NC_037328.1	76416101	76416506	-	1
rna_XR_083578.6	rna_XR_083578.6_novel02	NC_037328.1	76416100	76416293	-	1
rna_XM_002694806.5	rna_XM_002694806.5_novel01	NC_037345.1	34590952	34594760	+	1
rna_NM_001034715.1	rna_NM_001034715.1_novel01	NC_037353.1	13829424	13831972	+	1
rna_NM_001012682.1	rna_NM_001012682.1_novel01	NC_037344.1	62557774	62561809	-	7
rna_NM_001012682.1	rna_NM_001012682.1_novel02	NC_037344.1	62557768	62560434	-	6
rna_NM_001012682.1	rna_NM_001012682.1_novel03	NC_037344.1	62557768	62560157	-	5
rna_NM_001012682.1	rna_NM_001012682.1_novel04	NC_037344.1	62557768	62559728	-	3
rna_NM_001012682.1	rna_NM_001012682.1_novel05	NC_037344.1	62557773	62558685	-	2
rna_NM_001206228.1	rna_NM_001206228.1_novel01	NC_037338.1	67614177	67615844	+	1
rna_NM_001206228.1	rna_NM_001206228.1_novel02	NC_037338.1	67614177	67618016	+	1
rna_NM_001037477.1	rna_NM_001037477.1_novel01	NC_037345.1	58087824	58110741	+	15
rna_NM_001037477.1	rna_NM_001037477.1_novel02	NC_037345.1	58098017	58110749	+	13
rna_NM_001037477.1	rna_NM_001037477.1_novel03	NC_037345.1	58101124	58110741	+	12
rna_NM_001037477.1	rna_NM_001037477.1_novel04	NC_037345.1	58102188	58110741	+	11
rna_NM_001037477.1	rna_NM_001037477.1_novel05	NC_037345.1	58105013	58110741	+	7
rna_NM_001037477.1	rna_NM_001037477.1_novel06	NC_037345.1	58110629	58110741	+	1
rna_NM_001034212.2	rna_NM_001034212.2_novel01	NC_037345.1	25458191	25466514	+	8
rna_NM_001127243.2	rna_NM_001127243.2_novel01	NC_037334.1	21282949	21283524	-	2
rna_NM_001127243.2	rna_NM_001127243.2_novel02	NC_037334.1	21282788	21283222	-	1
rna_NM_001099714.1	rna_NM_001099714.1_novel01	NC_037345.1	53849379	53859345	+	3
rna_NM_001099714.1	rna_NM_001099714.1_novel02	NC_037345.1	53855644	53859345	+	1
rna_NM_001081531.2	rna_NM_001081531.2_novel01	NC_037336.1	62573179	62585395	-	4
rna_NM_001205798.1	rna_NM_001205798.1_novel01	NC_037329.1	6604401	6608049	+	1
rna_NM_174623.2	rna_NM_174623.2_novel01	NC_037338.1	50094261	50094887	-	2
rna_NM_174623.2	rna_NM_174623.2_novel02	NC_037338.1	50094266	50094486	-	1
rna_NM_174623.2	rna_NM_174623.2_novel03	NC_037338.1	50094260	50094375	-	1
rna_NM_001101083.1	rna_NM_001101083.1_novel01	NC_037340.1	17401663	17414692	-	11
rna_NM_001101083.1	rna_NM_001101083.1_novel02	NC_037340.1	17400569	17413952	-	10
rna_NM_174700.2	rna_NM_174700.2_novel01	NC_037332.1	67600200	67609825	+	7
rna_NM_174700.2	rna_NM_174700.2_novel02	NC_037332.1	67601278	67618818	+	17
rna_NM_174700.2	rna_NM_174700.2_novel03	NC_037332.1	67602134	67618818	+	16
rna_NM_174700.2	rna_NM_174700.2_novel04	NC_037332.1	67603013	67618818	+	15
rna_NM_174700.2	rna_NM_174700.2_novel05	NC_037332.1	67604176	67618810	+	14
rna_NM_174700.2	rna_NM_174700.2_novel06	NC_037332.1	67609752	67618814	+	12
rna_NM_174700.2	rna_NM_174700.2_novel07	NC_037332.1	67611241	67618818	+	11
rna_NM_174700.2	rna_NM_174700.2_novel08	NC_037332.1	67613096	67618810	+	10
rna_NM_174700.2	rna_NM_174700.2_novel09	NC_037332.1	67613555	67618810	+	8
rna_NM_174700.2	rna_NM_174700.2_novel10	NC_037332.1	67614617	67618810	+	6
rna_NM_174700.2	rna_NM_174700.2_novel11	NC_037332.1	67618699	67618810	+	1
rna_NM_001075845.1	rna_NM_001075845.1_novel01	NC_037353.1	37836539	37837035	+	1
rna_NM_001080332.2	rna_NM_001080332.2_novel01	NC_037339.1	13141574	13225645	+	5
rna_NM_001080332.2	rna_NM_001080332.2_novel02	NC_037339.1	13198571	13225641	+	2
rna_NM_001080332.2	rna_NM_001080332.2_novel03	NC_037339.1	13223776	13225643	+	1
rna_NM_001206823.1	rna_NM_001206823.1_novel01	NC_037341.1	597737	600173	+	1
rna_NM_001103100.1	rna_NM_001103100.1_novel01	NC_037339.1	11478977	11542821	+	20
rna_NM_001166567.1	rna_NM_001166567.1_novel01	NC_037346.1	35124088	35132483	-	10
rna_NM_001166567.1	rna_NM_001166567.1_novel02	NC_037346.1	35124088	35131882	-	9
rna_NM_001166567.1	rna_NM_001166567.1_novel03	NC_037346.1	35124087	35130176	-	7
rna_NM_001166567.1	rna_NM_001166567.1_novel04	NC_037346.1	35124088	35129084	-	5
rna_NM_001166567.1	rna_NM_001166567.1_novel05	NC_037346.1	35124089	35127517	-	3
rna_NM_001166567.1	rna_NM_001166567.1_novel06	NC_037346.1	35124087	35126905	-	2
rna_NM_001166567.1	rna_NM_001166567.1_novel07	NC_037346.1	35124087	35126424	-	1
rna_XM_002697986.6	rna_XM_002697986.6_novel01	NC_037352.1	18518815	18540656	+	10
rna_NM_175790.2	rna_NM_175790.2_novel01	NC_037348.1	21478219	21483797	-	8
rna_NM_175790.2	rna_NM_175790.2_novel02	NC_037348.1	21478221	21479428	-	3
rna_NM_001046298.1	rna_NM_001046298.1_novel01	NC_037356.1	32122861	32184257	+	8
rna_NM_001046298.1	rna_NM_001046298.1_novel02	NC_037356.1	32182345	32184255	+	1
rna_XM_003587470.5	rna_XM_003587470.5_novel01	NC_037346.1	51108087	51112944	-	10
rna_NM_001076283.2	rna_NM_001076283.2_novel01	NC_037337.1	45233901	45256216	-	5
rna_NM_001076283.2	rna_NM_001076283.2_novel02	NC_037337.1	45233900	45250210	-	5
rna_NM_001075254.2	rna_NM_001075254.2_novel01	NC_037329.1	103335357	103350912	+	11
rna_NM_001075254.2	rna_NM_001075254.2_novel02	NC_037329.1	103350648	103350918	+	1
rna_XM_024979774.1	rna_XM_024979774.1_novel01	NC_037329.1	7278058	7358811	+	53
rna_XM_024979774.1	rna_XM_024979774.1_novel02	NC_037329.1	7343723	7358809	+	9
rna_XM_002692740.6	rna_XM_002692740.6_novel01	NC_037341.1	43679941	43700912	+	5
rna_XM_024976743.1	rna_XM_024976743.1_novel01	NC_037343.1	44379760	44407097	+	12
rna_NM_001075939.2	rna_NM_001075939.2_novel01	NC_037340.1	81962929	82044527	+	7
rna_NM_001034366.1	rna_NM_001034366.1_novel01	NC_037332.1	57314957	57315905	-	1
rna_NM_001040589.2	rna_NM_001040589.2_novel01	NC_037349.1	48056263	48057235	+	2
rna_NM_001038224.2	rna_NM_001038224.2_novel01	NC_037348.1	61642019	61722290	+	13
rna_XR_003031939.1	rna_XR_003031939.1_novel01	NC_037349.1	50614129	50615368	+	1
rna_XR_003031939.1	rna_XR_003031939.1_novel02	NC_037349.1	50614129	50617517	+	1
rna_NM_001206386.1	rna_NM_001206386.1_novel01	NC_037348.1	55421728	55421851	+	1
rna_NM_001102267.1	rna_NM_001102267.1_novel01	NC_037336.1	42938023	42947439	-	4
rna_NM_001076810.1	rna_NM_001076810.1_novel01	NC_037348.1	64675938	64697470	+	14
rna_NM_001034680.2	rna_NM_001034680.2_novel01	NC_037329.1	6665581	6676478	-	5
rna_NM_174032.2	rna_NM_174032.2_novel01	NC_037335.1	83553398	83558557	-	8
rna_NM_174032.2	rna_NM_174032.2_novel02	NC_037335.1	83552465	83556745	-	6
rna_NM_174032.2	rna_NM_174032.2_novel03	NC_037335.1	83553403	83556066	-	4
rna_NM_001102213.1	rna_NM_001102213.1_novel01	NC_037338.1	63594823	63632532	+	10
rna_NM_001102213.1	rna_NM_001102213.1_novel02	NC_037338.1	63607595	63632436	+	7
rna_NM_001102213.1	rna_NM_001102213.1_novel03	NC_037338.1	63614549	63632515	+	5
rna_XM_005201674.4	rna_XM_005201674.4_novel01	NC_037328.1	97601839	97604146	+	1
rna_NM_001206990.1	rna_NM_001206990.1_novel01	NC_037331.1	92821542	92825719	+	8
rna_NM_001206990.1	rna_NM_001206990.1_novel02	NC_037331.1	92823695	92825719	+	3
rna_NM_001123033.1	rna_NM_001123033.1_novel01	NC_037334.1	110579055	110599482	-	7
rna_NM_001123033.1	rna_NM_001123033.1_novel02	NC_037334.1	110579055	110599425	-	8
rna_NM_001191132.3	rna_NM_001191132.3_novel01	NC_037339.1	31826800	31829371	+	1
rna_NM_174702.3	rna_NM_174702.3_novel01	NC_037331.1	65433639	65435429	-	1
rna_NM_001035050.2	rna_NM_001035050.2_novel01	NC_037346.1	19855907	19857981	-	5
rna_NM_001035050.2	rna_NM_001035050.2_novel02	NC_037346.1	19855911	19857524	-	4
rna_NM_001035050.2	rna_NM_001035050.2_novel03	NC_037346.1	19855909	19857222	-	3
rna_NM_001035050.2	rna_NM_001035050.2_novel04	NC_037346.1	19855907	19856426	-	2
rna_NM_001035050.2	rna_NM_001035050.2_novel05	NC_037346.1	19855909	19856039	-	1
rna_NM_001075118.1	rna_NM_001075118.1_novel01	NC_037355.1	26418194	26425164	-	5
rna_NM_001206357.1	rna_NM_001206357.1_novel01	NC_037328.1	42822757	42830115	-	6
rna_NM_001206357.1	rna_NM_001206357.1_novel02	NC_037328.1	42822729	42830039	-	5
rna_XM_005210045.4	rna_XM_005210045.4_novel01	NC_037335.1	52674120	52745953	-	11
rna_NM_001192094.1	rna_NM_001192094.1_novel01	NC_037356.1	49645741	49646813	-	4
rna_NM_001192094.1	rna_NM_001192094.1_novel02	NC_037356.1	49645741	49646551	-	3
rna_NM_001192094.1	rna_NM_001192094.1_novel03	NC_037356.1	49645743	49646086	-	2
rna_NM_001038634.1	rna_NM_001038634.1_novel01	NC_037357.1	37454322	37454469	-	1
rna_XM_005213872.4	rna_XM_005213872.4_novel01	NC_037339.1	51998907	52001825	-	1
rna_NM_001075146.1	rna_NM_001075146.1_novel01	NC_037336.1	36449481	36480459	+	12
rna_NM_174119.4	rna_NM_174119.4_novel01	NC_037352.1	32758258	32773118	-	11
rna_NM_001075342.1	rna_NM_001075342.1_novel01	NC_037343.1	43110532	43120949	+	5
rna_NM_001098020.2	rna_NM_001098020.2_novel01	NC_037335.1	57533422	57626406	-	20
rna_NM_001192174.1	rna_NM_001192174.1_novel01	NC_037347.1	10531163	10539154	-	6
rna_NM_001206358.1	rna_NM_001206358.1_novel01	NC_037350.1	16629757	16653058	+	16
rna_NM_001206358.1	rna_NM_001206358.1_novel02	NC_037350.1	16652522	16653060	+	1
rna_NM_001034034.2	rna_NM_001034034.2_novel01	NC_037332.1	103870383	103872494	-	10
rna_NM_001034034.2	rna_NM_001034034.2_novel02	NC_037332.1	103870383	103872261	-	9
rna_NM_001034034.2	rna_NM_001034034.2_novel03	NC_037332.1	103870381	103872012	-	8
rna_NM_001034034.2	rna_NM_001034034.2_novel04	NC_037332.1	103870381	103871690	-	6
rna_NM_001034034.2	rna_NM_001034034.2_novel05	NC_037332.1	103870381	103871404	-	5
rna_NM_001034034.2	rna_NM_001034034.2_novel06	NC_037332.1	103870383	103870973	-	3
rna_NM_001034034.2	rna_NM_001034034.2_novel07	NC_037332.1	103870381	103870817	-	2
rna_NM_001034034.2	rna_NM_001034034.2_novel08	NC_037332.1	103870383	103870640	-	1
rna_NM_001034034.2	rna_NM_001034034.2_novel09	NC_037332.1	103870381	103870546	-	1
rna_XM_025000904.1	rna_XM_025000904.1_novel01	NC_037340.1	77982564	77984652	+	1
rna_XM_024991524.1	rna_XM_024991524.1_novel01	NC_037332.1	108110891	108113721	+	1
rna_NM_001166511.2	rna_NM_001166511.2_novel01	NC_037339.1	84863374	84892648	-	28
rna_NM_001166511.2	rna_NM_001166511.2_novel02	NC_037339.1	84863912	84886127	-	21
rna_NM_001166511.2	rna_NM_001166511.2_novel03	NC_037339.1	84863373	84883299	-	16
rna_NM_001166511.2	rna_NM_001166511.2_novel04	NC_037339.1	84863373	84880650	-	12
rna_NM_001166511.2	rna_NM_001166511.2_novel05	NC_037339.1	84863912	84878667	-	10
rna_NM_001166511.2	rna_NM_001166511.2_novel06	NC_037339.1	84863373	84877129	-	9
rna_NM_001166511.2	rna_NM_001166511.2_novel07	NC_037339.1	84863912	84871283	-	4
rna_NM_001166511.2	rna_NM_001166511.2_novel08	NC_037339.1	84863373	84863587	-	1
rna_NM_001034734.2	rna_NM_001034734.2_novel01	NC_037346.1	56301994	56312052	+	4
rna_NM_001163782.2	rna_NM_001163782.2_novel01	NC_037345.1	36548096	36572997	+	2
rna_XM_003586006.5	rna_XM_003586006.5_novel01	NC_037331.1	102658101	102660276	-	1
rna_XR_084136.4	rna_XR_084136.4_novel01	NC_037357.1	58101428	58102360	+	2
rna_XR_084136.4	rna_XR_084136.4_novel02	NC_037357.1	58102253	58102361	+	1
rna_XM_010800793.2	rna_XM_010800793.2_novel01	NC_037352.1	39593	40111	+	1
rna_NM_174290.2	rna_NM_174290.2_novel01	NC_037342.1	22242339	22244214	-	2
rna_NM_174290.2	rna_NM_174290.2_novel02	NC_037342.1	22242340	22242547	-	1
rna_XR_003035596.1	rna_XR_003035596.1_novel01	NC_037334.1	40359081	40360020	-	1
rna_NM_001101109.1	rna_NM_001101109.1_novel01	NC_037346.1	36034526	36046086	+	3
rna_NM_001142917.1	rna_NM_001142917.1_novel01	NC_037344.1	2894517	2902305	-	9
rna_NM_001142917.1	rna_NM_001142917.1_novel02	NC_037344.1	2894516	2902304	-	9
rna_NM_001142917.1	rna_NM_001142917.1_novel03	NC_037344.1	2894517	2902277	-	9
rna_NM_001142917.1	rna_NM_001142917.1_novel04	NC_037344.1	2894518	2902277	-	9
rna_NM_001142917.1	rna_NM_001142917.1_novel05	NC_037344.1	2894516	2902275	-	9
rna_NM_001142917.1	rna_NM_001142917.1_novel06	NC_037344.1	2894597	2902273	-	9
rna_NM_001142917.1	rna_NM_001142917.1_novel07	NC_037344.1	2894516	2902277	-	10
rna_NM_001142917.1	rna_NM_001142917.1_novel08	NC_037344.1	2894517	2902277	-	7
rna_NM_001142917.1	rna_NM_001142917.1_novel09	NC_037344.1	2894745	2902274	-	7
rna_NM_001142917.1	rna_NM_001142917.1_novel10	NC_037344.1	2894517	2902277	-	8
rna_NM_001142917.1	rna_NM_001142917.1_novel11	NC_037344.1	2894514	2902271	-	8
rna_NM_001142917.1	rna_NM_001142917.1_novel12	NC_037344.1	2894517	2902277	-	8
rna_NM_001142917.1	rna_NM_001142917.1_novel13	NC_037344.1	2894517	2902277	-	10
rna_NM_001142917.1	rna_NM_001142917.1_novel14	NC_037344.1	2896740	2902276	-	6
rna_NM_001142917.1	rna_NM_001142917.1_novel15	NC_037344.1	2894514	2901934	-	8
rna_NM_001142917.1	rna_NM_001142917.1_novel16	NC_037344.1	2893360	2899377	-	7
rna_NM_001142917.1	rna_NM_001142917.1_novel17	NC_037344.1	2893368	2898674	-	6
rna_NM_001142917.1	rna_NM_001142917.1_novel18	NC_037344.1	2893360	2897510	-	5
rna_NM_001142917.1	rna_NM_001142917.1_novel19	NC_037344.1	2893357	2896846	-	4
rna_NM_001142917.1	rna_NM_001142917.1_novel20	NC_037344.1	2893367	2896285	-	3
rna_NM_001142917.1	rna_NM_001142917.1_novel21	NC_037344.1	2893360	2895805	-	2
rna_NM_001142917.1	rna_NM_001142917.1_novel22	NC_037344.1	2894514	2895028	-	1
rna_NM_001142917.1	rna_NM_001142917.1_novel23	NC_037344.1	2893360	2895003	-	1
rna_NM_001142917.1	rna_NM_001142917.1_novel24	NC_037344.1	2894517	2894874	-	1
rna_NM_001142917.1	rna_NM_001142917.1_novel25	NC_037344.1	2893362	2894804	-	1
rna_NM_001142917.1	rna_NM_001142917.1_novel26	NC_037344.1	2894494	2894636	-	1
rna_NM_001102356.1	rna_NM_001102356.1_novel01	NC_037352.1	40886804	40898558	-	17
rna_NM_001075364.1	rna_NM_001075364.1_novel01	NC_037328.1	57309103	57343682	-	11
rna_NM_001076964.1	rna_NM_001076964.1_novel01	NC_037338.1	103865174	103872317	+	11
rna_NM_174741.2	rna_NM_174741.2_novel01	NC_037345.1	52565905	52574349	+	13
rna_NM_174741.2	rna_NM_174741.2_novel02	NC_037345.1	52566908	52574350	+	10
rna_NM_001192905.1	rna_NM_001192905.1_novel01	NC_037332.1	88602314	88658601	+	16
rna_NM_001205932.1	rna_NM_001205932.1_novel01	NC_037334.1	60928089	60984569	+	14
rna_NM_001205932.1	rna_NM_001205932.1_novel02	NC_037334.1	60928099	60985010	+	13
rna_NM_001193160.2	rna_NM_001193160.2_novel01	NC_037345.1	55359117	55359240	-	1
rna_NM_001083703.1	rna_NM_001083703.1_novel01	NC_037344.1	70020088	70035090	+	6
rna_NM_001035408.1	rna_NM_001035408.1_novel01	NC_037332.1	109458961	109478298	+	17
rna_NM_001035408.1	rna_NM_001035408.1_novel02	NC_037332.1	109459259	109478296	+	17
rna_NM_001012677.1	rna_NM_001012677.1_novel01	NC_037350.1	25838388	25840853	-	4
rna_NM_001012677.1	rna_NM_001012677.1_novel02	NC_037350.1	25838389	25838539	-	1
rna_NM_001075832.1	rna_NM_001075832.1_novel01	NC_037330.1	112396804	112440910	+	5
rna_NM_001033616.1	rna_NM_001033616.1_novel01	NC_037332.1	99763323	99765403	-	1
rna_NM_001025347.1	rna_NM_001025347.1_novel01	NC_037350.1	40832793	40835467	+	1
rna_XM_002687532.5	rna_XM_002687532.5_novel01	NC_037332.1	67446970	67492884	-	13
rna_XM_024982554.1	rna_XM_024982554.1_novel01	NC_037329.1	127726028	127727974	+	3
rna_NM_001015621.1	rna_NM_001015621.1_novel01	NC_037340.1	63485770	63490534	-	2
rna_NM_001024554.3	rna_NM_001024554.3_novel01	NC_037334.1	62293513	62337810	-	18
rna_NM_001024554.3	rna_NM_001024554.3_novel02	NC_037334.1	62293513	62337783	-	19
rna_NM_001076363.2	rna_NM_001076363.2_novel01	NC_037334.1	4603746	4605107	-	4
rna_NM_001076363.2	rna_NM_001076363.2_novel02	NC_037334.1	4603756	4603909	-	1
rna_NM_001014389.2	rna_NM_001014389.2_novel01	NC_037343.1	29087324	29087704	+	1
rna_NM_001103276.1	rna_NM_001103276.1_novel01	NC_037330.1	91441769	91446585	+	3
rna_NM_001034603.1	rna_NM_001034603.1_novel01	NC_037341.1	56253659	56293884	+	11
rna_NM_001034603.1	rna_NM_001034603.1_novel02	NC_037341.1	56263966	56293884	+	8
rna_NM_001034603.1	rna_NM_001034603.1_novel03	NC_037341.1	56292172	56293884	+	3
rna_NM_001034603.1	rna_NM_001034603.1_novel04	NC_037341.1	56292597	56293884	+	2
rna_XM_003587381.5	rna_XM_003587381.5_novel01	NC_037346.1	14326098	14327263	-	2
rna_NM_001077092.1	rna_NM_001077092.1_novel01	NC_037333.1	16632776	16644480	-	3
rna_XR_240040.1	rna_XR_240040.1_novel01	NC_037352.1	27489620	27492682	-	1
rna_NM_001102533.1	rna_NM_001102533.1_novel01	NC_037331.1	101603466	101652276	-	11
rna_NM_001024492.1	rna_NM_001024492.1_novel01	NC_037329.1	121316668	121319503	-	5
rna_NM_001002763.1	rna_NM_001002763.1_novel01	NC_037345.1	36046655	36119371	+	16
rna_NM_001002763.1	rna_NM_001002763.1_novel02	NC_037345.1	36107876	36119362	+	7
rna_NM_001002763.1	rna_NM_001002763.1_novel03	NC_037345.1	36117467	36119365	+	1
rna_NM_001015548.2	rna_NM_001015548.2_novel01	NC_037335.1	24916805	24920426	+	5
rna_NM_001015548.2	rna_NM_001015548.2_novel02	NC_037335.1	24917441	24920426	+	4
rna_NM_001015548.2	rna_NM_001015548.2_novel03	NC_037335.1	24917750	24920426	+	3
rna_NM_001015548.2	rna_NM_001015548.2_novel04	NC_037335.1	24920115	24920429	+	2
rna_NM_174768.2	rna_NM_174768.2_novel01	NC_037348.1	59435526	59443474	-	5
rna_NM_001083527.1	rna_NM_001083527.1_novel01	NC_037355.1	25242621	25244692	+	1
rna_XM_024981876.1	rna_XM_024981876.1_novel01	NC_037348.1	65194255	65197324	+	1
rna_NM_001192378.1	rna_NM_001192378.1_novel01	NC_037333.1	44921902	44955048	+	27
rna_NM_001083497.1	rna_NM_001083497.1_novel01	NC_037330.1	116552262	116565313	+	8
rna_NM_001192265.1	rna_NM_001192265.1_novel01	NC_037346.1	43044141	43052087	-	6
rna_NM_001192265.1	rna_NM_001192265.1_novel02	NC_037346.1	43044141	43050955	-	6
rna_NM_001192265.1	rna_NM_001192265.1_novel03	NC_037346.1	43044136	43046952	-	4
rna_NM_001015571.3	rna_NM_001015571.3_novel01	NC_037332.1	30868670	30873583	+	4
rna_NM_001015571.3	rna_NM_001015571.3_novel02	NC_037332.1	30870045	30873577	+	2
rna_NM_001015571.3	rna_NM_001015571.3_novel03	NC_037332.1	30871028	30873585	+	1
rna_NM_001015571.3	rna_NM_001015571.3_novel04	NC_037332.1	30871127	30873579	+	1
rna_NM_001080295.1	rna_NM_001080295.1_novel01	NC_037330.1	14713325	14728913	+	11
rna_NM_001080295.1	rna_NM_001080295.1_novel02	NC_037330.1	14722927	14728913	+	6
rna_XM_002695334.6	rna_XM_002695334.6_novel01	NC_037345.1	60290577	60303548	-	5
rna_NM_001101080.1	rna_NM_001101080.1_novel01	NC_037328.1	9586876	9592367	+	8
rna_XR_239312.4	rna_XR_239312.4_novel01	NC_037349.1	10343864	10347054	-	1
rna_NM_001076276.1	rna_NM_001076276.1_novel01	NC_037336.1	36554120	36555453	-	1
rna_NM_001078108.1	rna_NM_001078108.1_novel01	NC_037342.1	17111109	17197091	+	11
rna_NM_001078108.1	rna_NM_001078108.1_novel02	NC_037342.1	17111120	17197089	+	12
rna_NM_001078108.1	rna_NM_001078108.1_novel03	NC_037342.1	17111134	17197095	+	12
rna_NM_001035032.2	rna_NM_001035032.2_novel01	NC_037335.1	65039372	65041778	-	2
gene_LOC100296205	gene_LOC100296205_novel01	NC_037332.1	28364140	28364281	+	1
rna_XM_015461480.2	rna_XM_015461480.2_novel01	NC_037357.1	35265562	35267741	-	1
rna_NM_001046332.1	rna_NM_001046332.1_novel01	NC_037329.1	130733632	130788028	-	6
rna_NM_001046332.1	rna_NM_001046332.1_novel02	NC_037329.1	130735778	130788018	-	6
id-LOC100294952	id-LOC100294952_novel01	NC_037338.1	47255227	47305813	+	4
rna_NM_174153.3	rna_NM_174153.3_novel01	NC_037344.1	40291082	40292370	+	3
rna_NM_001113304.2	rna_NM_001113304.2_novel01	NC_037345.1	24051084	24051268	-	1
rna_NM_001192942.1	rna_NM_001192942.1_novel01	NC_037339.1	74672376	74675038	+	1
rna_NM_001024469.3	rna_NM_001024469.3_novel01	NC_037333.1	58564663	58565361	-	3
rna_NM_001024469.3	rna_NM_001024469.3_novel02	NC_037333.1	58564663	58565081	-	2
rna_NM_001102523.2	rna_NM_001102523.2_novel01	NC_037346.1	28289944	28292108	-	1
rna_NM_001012670.2	rna_NM_001012670.2_novel01	NC_037348.1	66942965	66945016	-	5
rna_NM_001012670.2	rna_NM_001012670.2_novel02	NC_037348.1	66941406	66944997	-	9
rna_NM_001012670.2	rna_NM_001012670.2_novel03	NC_037348.1	66939620	66944357	-	10
rna_NM_001012670.2	rna_NM_001012670.2_novel04	NC_037348.1	66942965	66944011	-	3
rna_NM_001012670.2	rna_NM_001012670.2_novel05	NC_037348.1	66939620	66943977	-	9
rna_NM_001012670.2	rna_NM_001012670.2_novel06	NC_037348.1	66939620	66943020	-	7
rna_NM_001012670.2	rna_NM_001012670.2_novel07	NC_037348.1	66939620	66942481	-	6
rna_NM_001012670.2	rna_NM_001012670.2_novel08	NC_037348.1	66939617	66942178	-	5
rna_NM_001012670.2	rna_NM_001012670.2_novel09	NC_037348.1	66939620	66941882	-	4
rna_NM_001012670.2	rna_NM_001012670.2_novel10	NC_037348.1	66941406	66941795	-	2
rna_NM_001012670.2	rna_NM_001012670.2_novel11	NC_037348.1	66939620	66941447	-	3
rna_NM_001012670.2	rna_NM_001012670.2_novel12	NC_037348.1	66939620	66941005	-	2
rna_NM_001012670.2	rna_NM_001012670.2_novel13	NC_037348.1	66939620	66940348	-	1
rna_NM_001012670.2	rna_NM_001012670.2_novel14	NC_037348.1	66939620	66940115	-	1
rna_NM_173969.3	rna_NM_173969.3_novel01	NC_037340.1	31657795	31661745	+	7
rna_NM_174769.2	rna_NM_174769.2_novel01	NC_037346.1	56287228	56294352	+	3
rna_NM_174769.2	rna_NM_174769.2_novel02	NC_037346.1	56293802	56294354	+	1
rna_NM_001015592.1	rna_NM_001015592.1_novel01	NC_037346.1	26449895	26450245	+	1
rna_NM_001034559.2	rna_NM_001034559.2_novel01	NC_037355.1	25248003	25302696	+	6
rna_NM_174813.2	rna_NM_174813.2_novel01	NC_037345.1	995643	1002064	-	2
rna_NM_001046095.2	rna_NM_001046095.2_novel01	NC_037346.1	26619018	26619277	+	1
rna_NM_001078023.2	rna_NM_001078023.2_novel01	NC_037337.1	988787	1043566	-	11
rna_NM_001078023.2	rna_NM_001078023.2_novel02	NC_037337.1	988785	992170	-	1
rna_XM_010816435.3	rna_XM_010816435.3_novel01	NC_037346.1	48033533	48069342	+	18
rna_XM_010816435.3	rna_XM_010816435.3_novel02	NC_037346.1	48063720	48069274	+	5
rna_NM_001113315.1	rna_NM_001113315.1_novel01	NC_037348.1	68460845	68461706	-	2
rna_NM_001014966.1	rna_NM_001014966.1_novel01	NC_037350.1	16654980	16661309	+	11
rna_NM_001014966.1	rna_NM_001014966.1_novel02	NC_037350.1	16657318	16661309	+	10
rna_NM_001014966.1	rna_NM_001014966.1_novel03	NC_037350.1	16659502	16661309	+	2
rna_NM_001014966.1	rna_NM_001014966.1_novel04	NC_037350.1	16661138	16661310	+	1
rna_NM_001205517.2	rna_NM_001205517.2_novel01	NC_037346.1	34422377	34431433	-	3
rna_XM_010805264.3	rna_XM_010805264.3_novel01	NC_037332.1	65245729	65269416	+	21
rna_NM_001105407.1	rna_NM_001105407.1_novel01	NC_037347.1	41067803	41130545	-	4
rna_NM_001105407.1	rna_NM_001105407.1_novel02	NC_037347.1	41067802	41083543	-	3
rna_NM_001105407.1	rna_NM_001105407.1_novel03	NC_037347.1	41067801	41072519	-	2
rna_NM_001083463.1	rna_NM_001083463.1_novel01	NC_037334.1	6356476	6357864	-	1
rna_NM_174557.4	rna_NM_174557.4_novel01	NC_037346.1	40676966	40685832	+	4
rna_NM_174557.4	rna_NM_174557.4_novel02	NC_037346.1	40680067	40684226	+	3
rna_NM_174557.4	rna_NM_174557.4_novel03	NC_037346.1	40683093	40684226	+	1
rna_NM_174557.4	rna_NM_174557.4_novel04	NC_037346.1	40683679	40684226	+	1
rna_NM_174557.4	rna_NM_174557.4_novel05	NC_037346.1	40684037	40684226	+	1
rna_NM_174615.2	rna_NM_174615.2_novel01	NC_037328.1	3824613	3829469	-	4
rna_NM_174615.2	rna_NM_174615.2_novel02	NC_037328.1	3824613	3824995	-	1
rna_NM_001076956.1	rna_NM_001076956.1_novel01	NC_037335.1	22876274	22878338	+	1
rna_NM_001078067.1	rna_NM_001078067.1_novel01	NC_037347.1	6930634	6930788	+	1
rna_NM_001206331.1	rna_NM_001206331.1_novel01	NC_037339.1	47461545	47476723	-	3
rna_NM_205784.1	rna_NM_205784.1_novel01	NC_037331.1	91913127	92296106	+	22
rna_NM_205784.1	rna_NM_205784.1_novel02	NC_037331.1	91919360	92296105	+	20
rna_NM_205779.1	rna_NM_205779.1_novel01	NC_037331.1	113412549	113413254	+	2
rna_NM_001192231.1	rna_NM_001192231.1_novel01	NC_037357.1	59413789	59432866	-	12
rna_NM_001192231.1	rna_NM_001192231.1_novel02	NC_037357.1	59413789	59418023	-	5
rna_XM_002690084.6	rna_XM_002690084.6_novel01	NC_037336.1	34653805	34693452	+	7
rna_NM_174569.2	rna_NM_174569.2_novel01	NC_037337.1	21590471	21590591	-	1
rna_NM_001076395.1	rna_NM_001076395.1_novel01	NC_037338.1	14545161	14655236	-	9
rna_NM_001076473.2	rna_NM_001076473.2_novel01	NC_037330.1	89696427	89696888	+	1
rna_XM_002695638.6	rna_XM_002695638.6_novel01	NC_037346.1	18989538	19004345	+	9
rna_XM_002695638.6	rna_XM_002695638.6_novel02	NC_037346.1	18989538	19004345	+	8
rna_XM_002695638.6	rna_XM_002695638.6_novel03	NC_037346.1	18989542	19004345	+	10
rna_NM_175795.3	rna_NM_175795.3_novel01	NC_037357.1	74503277	74503462	-	1
rna_NM_001206868.1	rna_NM_001206868.1_novel01	NC_037334.1	21813430	21873262	-	13
rna_NM_001206868.1	rna_NM_001206868.1_novel02	NC_037334.1	21765918	21837451	-	23
rna_NM_001206868.1	rna_NM_001206868.1_novel03	NC_037334.1	21765856	21792144	-	5
rna_NM_001098119.1	rna_NM_001098119.1_novel01	NC_037347.1	8547709	8673796	-	26
rna_NM_001098119.1	rna_NM_001098119.1_novel02	NC_037347.1	8547713	8554337	-	4
rna_NM_001035468.2	rna_NM_001035468.2_novel01	NC_037335.1	111037868	111039392	+	1
rna_NM_001035468.2	rna_NM_001035468.2_novel02	NC_037335.1	111041151	111045469	+	3
rna_NM_001035468.2	rna_NM_001035468.2_novel03	NC_037335.1	111043756	111045468	+	2
rna_NM_001081538.1	rna_NM_001081538.1_novel01	NC_037329.1	118666205	118680136	+	6
rna_NM_001081538.1	rna_NM_001081538.1_novel02	NC_037329.1	118679885	118680136	+	1
rna_NM_001038046.1	rna_NM_001038046.1_novel01	NC_037328.1	143941911	144027672	+	10
rna_NM_001192027.1	rna_NM_001192027.1_novel01	NC_037335.1	83792463	83819929	-	5
rna_NM_001192027.1	rna_NM_001192027.1_novel02	NC_037335.1	83792466	83819929	-	6
rna_NM_001076126.1	rna_NM_001076126.1_novel01	NC_037337.1	59797079	59809471	-	9
rna_NM_001001171.1	rna_NM_001001171.1_novel01	NC_037357.1	56722620	56801426	+	13
rna_NM_174188.3	rna_NM_174188.3_novel01	NC_037330.1	113703562	113730899	+	7
rna_NM_174188.3	rna_NM_174188.3_novel02	NC_037330.1	113711437	113730898	+	6
rna_NM_001097563.1	rna_NM_001097563.1_novel01	NC_037343.1	80511032	80522598	-	10
rna_NM_001101046.2	rna_NM_001101046.2_novel01	NC_037357.1	123763236	123772815	-	9
rna_NM_001101046.2	rna_NM_001101046.2_novel02	NC_037357.1	123763234	123766149	-	1
rna_XM_002691621.6	rna_XM_002691621.6_novel01	NC_037338.1	104267122	104268901	+	1
rna_NM_001017940.1	rna_NM_001017940.1_novel01	NC_037332.1	75988833	76019180	+	11
rna_XM_010815650.3	rna_XM_010815650.3_novel01	NC_037345.1	65139158	65141352	+	3
rna_NM_001075124.2	rna_NM_001075124.2_novel01	NC_037339.1	86599954	86605278	+	7
rna_NM_001075124.2	rna_NM_001075124.2_novel02	NC_037339.1	86600310	86605277	+	6
rna_XR_003035714.1	rna_XR_003035714.1_novel01	NC_037334.1	92887701	93048944	-	5
rna_NM_001014907.1	rna_NM_001014907.1_novel01	NC_037346.1	38518920	38521734	-	2
rna_XM_002695990.3	rna_XM_002695990.3_novel01	NC_037346.1	41708634	41713105	-	6
rna_XM_002695990.3	rna_XM_002695990.3_novel02	NC_037346.1	41708627	41710927	-	6
rna_XM_002695990.3	rna_XM_002695990.3_novel03	NC_037346.1	41708630	41710526	-	5
rna_XM_002695990.3	rna_XM_002695990.3_novel04	NC_037346.1	41708631	41710266	-	4
rna_XM_002695990.3	rna_XM_002695990.3_novel05	NC_037346.1	41708629	41710042	-	3
rna_XM_002695990.3	rna_XM_002695990.3_novel06	NC_037346.1	41708629	41708873	-	1
rna_XM_002695990.3	rna_XM_002695990.3_novel07	NC_037346.1	41708629	41708749	-	1
rna_NM_001035390.1	rna_NM_001035390.1_novel01	NC_037352.1	34159268	34213376	+	16
rna_XM_024997277.1	rna_XM_024997277.1_novel01	NC_037328.1	71228838	71255165	+	6
rna_NM_001035386.2	rna_NM_001035386.2_novel01	NC_037342.1	64975281	65011223	+	13
rna_NM_001035386.2	rna_NM_001035386.2_novel02	NC_037342.1	64988475	65011223	+	12
rna_NM_001035386.2	rna_NM_001035386.2_novel03	NC_037342.1	64990120	65011225	+	11
rna_NM_001035386.2	rna_NM_001035386.2_novel04	NC_037342.1	64991942	65011223	+	9
rna_NM_001035386.2	rna_NM_001035386.2_novel05	NC_037342.1	64997642	65011223	+	6
rna_NM_001035386.2	rna_NM_001035386.2_novel06	NC_037342.1	65010553	65011223	+	1
rna_NM_001035386.2	rna_NM_001035386.2_novel07	NC_037342.1	65011125	65011223	+	1
rna_NM_001083635.1	rna_NM_001083635.1_novel01	NC_037333.1	10929097	11003083	-	6
rna_XM_005215003.4	rna_XM_005215003.4_novel01	NC_037340.1	64554003	64556127	-	1
rna_XM_002694043.6	rna_XM_002694043.6_novel01	NC_037343.1	42504912	42515832	+	10
rna_XM_002694043.6	rna_XM_002694043.6_novel02	NC_037343.1	42508004	42515833	+	7
rna_NM_001102065.1	rna_NM_001102065.1_novel01	NC_037337.1	44846564	44854493	-	8
rna_NM_001014866.1	rna_NM_001014866.1_novel01	NC_037346.1	52406408	52424096	-	16
rna_NM_001014866.1	rna_NM_001014866.1_novel02	NC_037346.1	52406409	52424068	-	17
rna_NM_001014866.1	rna_NM_001014866.1_novel03	NC_037346.1	52406405	52422792	-	16
rna_NM_001014866.1	rna_NM_001014866.1_novel04	NC_037346.1	52406407	52422076	-	15
rna_NM_001015560.1	rna_NM_001015560.1_novel01	NC_037337.1	4050738	4104892	-	10
rna_XM_024977512.1	rna_XM_024977512.1_novel01	NC_037344.1	65997949	66064371	+	14
rna_XM_024977512.1	rna_XM_024977512.1_novel02	NC_037344.1	66034798	66064394	+	8
rna_XM_024977512.1	rna_XM_024977512.1_novel03	NC_037344.1	66040018	66064371	+	7
rna_XM_024977512.1	rna_XM_024977512.1_novel04	NC_037344.1	66040564	66064394	+	6
rna_XM_024977512.1	rna_XM_024977512.1_novel05	NC_037344.1	66052309	66064371	+	5
rna_NM_176642.3	rna_NM_176642.3_novel01	NC_037356.1	17985293	17987360	+	2
rna_XM_002688237.5	rna_XM_002688237.5_novel01	NC_037333.1	66094353	66095222	-	1
rna_NM_001035066.1	rna_NM_001035066.1_novel01	NC_037349.1	6929371	6951444	-	5
rna_NM_001035066.1	rna_NM_001035066.1_novel02	NC_037349.1	6929369	6950262	-	4
rna_NM_174073.2	rna_NM_174073.2_novel01	NC_037356.1	41026033	41027577	+	3
rna_NM_174073.2	rna_NM_174073.2_novel02	NC_037356.1	41026679	41027577	+	2
rna_NM_174281.3	rna_NM_174281.3_novel01	NC_037328.1	129712921	129740550	+	21
rna_NM_174281.3	rna_NM_174281.3_novel02	NC_037328.1	129723172	129740555	+	16
rna_NM_174281.3	rna_NM_174281.3_novel03	NC_037328.1	129724351	129740552	+	14
rna_NM_174281.3	rna_NM_174281.3_novel04	NC_037328.1	129729593	129740544	+	10
rna_NM_001205721.1	rna_NM_001205721.1_novel01	NC_037334.1	4633023	4643262	+	9
rna_NM_001205721.1	rna_NM_001205721.1_novel02	NC_037334.1	4633058	4643262	+	9
rna_NM_174792.4	rna_NM_174792.4_novel01	NC_037345.1	55539053	55540366	+	3
rna_NM_174792.4	rna_NM_174792.4_novel02	NC_037345.1	55539763	55540366	+	2
rna_NM_174792.4	rna_NM_174792.4_novel03	NC_037345.1	55540094	55540366	+	1
rna_XM_002692963.6	rna_XM_002692963.6_novel01	NC_037342.1	17376533	17434611	-	8
rna_XM_005217422.3	rna_XM_005217422.3_novel01	NC_037343.1	80435596	80437117	+	3
rna_NM_001034299.1	rna_NM_001034299.1_novel01	NC_037357.1	74244896	74267573	-	12
rna_NM_001034299.1	rna_NM_001034299.1_novel02	NC_037357.1	74244893	74258292	-	9
rna_NM_001034299.1	rna_NM_001034299.1_novel03	NC_037357.1	74244893	74253941	-	6
rna_NM_001034299.1	rna_NM_001034299.1_novel04	NC_037357.1	74244893	74246206	-	3
rna_NM_177484.3	rna_NM_177484.3_novel01	NC_037328.1	135577448	135618021	-	17
rna_NM_177484.3	rna_NM_177484.3_novel02	NC_037328.1	135579228	135618021	-	17
rna_NM_177484.3	rna_NM_177484.3_novel03	NC_037328.1	135579240	135618021	-	17
rna_NM_177484.3	rna_NM_177484.3_novel04	NC_037328.1	135579240	135618021	-	17
rna_NM_177484.3	rna_NM_177484.3_novel05	NC_037328.1	135579240	135618021	-	17
rna_NM_177484.3	rna_NM_177484.3_novel06	NC_037328.1	135579241	135618021	-	17
rna_NM_177484.3	rna_NM_177484.3_novel07	NC_037328.1	135579239	135618062	-	16
rna_NM_177484.3	rna_NM_177484.3_novel08	NC_037328.1	135579240	135618050	-	15
rna_NM_177484.3	rna_NM_177484.3_novel09	NC_037328.1	135579239	135618021	-	18
rna_NM_177484.3	rna_NM_177484.3_novel10	NC_037328.1	135579239	135618021	-	15
rna_NM_177484.3	rna_NM_177484.3_novel11	NC_037328.1	135579240	135618021	-	16
rna_NM_177484.3	rna_NM_177484.3_novel12	NC_037328.1	135579241	135618021	-	13
rna_NM_177484.3	rna_NM_177484.3_novel13	NC_037328.1	135587875	135618021	-	15
rna_NM_177484.3	rna_NM_177484.3_novel14	NC_037328.1	135579239	135618019	-	16
rna_NM_177484.3	rna_NM_177484.3_novel15	NC_037328.1	135579240	135618019	-	15
rna_NM_177484.3	rna_NM_177484.3_novel16	NC_037328.1	135579061	135616028	-	16
rna_NM_177484.3	rna_NM_177484.3_novel17	NC_037328.1	135579238	135608354	-	15
rna_NM_177484.3	rna_NM_177484.3_novel18	NC_037328.1	135579240	135607485	-	14
rna_NM_177484.3	rna_NM_177484.3_novel19	NC_037328.1	135579239	135606370	-	13
rna_NM_177484.3	rna_NM_177484.3_novel20	NC_037328.1	135579239	135605507	-	12
rna_NM_177484.3	rna_NM_177484.3_novel21	NC_037328.1	135579241	135604945	-	11
rna_NM_177484.3	rna_NM_177484.3_novel22	NC_037328.1	135579240	135604099	-	10
rna_NM_177484.3	rna_NM_177484.3_novel23	NC_037328.1	135579239	135602246	-	9
rna_NM_177484.3	rna_NM_177484.3_novel24	NC_037328.1	135579239	135599796	-	8
rna_NM_177484.3	rna_NM_177484.3_novel25	NC_037328.1	135579238	135597726	-	6
rna_NM_177484.3	rna_NM_177484.3_novel26	NC_037328.1	135579239	135592520	-	5
rna_NM_177484.3	rna_NM_177484.3_novel27	NC_037328.1	135579241	135587852	-	3
rna_NM_177484.3	rna_NM_177484.3_novel28	NC_037328.1	135579240	135586465	-	2
rna_NM_177484.3	rna_NM_177484.3_novel29	NC_037328.1	135579239	135579427	-	1
rna_NM_177484.3	rna_NM_177484.3_novel30	NC_037328.1	135579066	135579206	-	1
rna_NM_001075455.1	rna_NM_001075455.1_novel01	NC_037355.1	25526530	25551754	+	9
rna_NM_001075455.1	rna_NM_001075455.1_novel02	NC_037355.1	25547489	25551762	+	2
rna_NM_001103102.2	rna_NM_001103102.2_novel01	NC_037352.1	26509804	26512396	-	1
rna_NM_205803.1	rna_NM_205803.1_novel01	NC_037332.1	57530808	57532166	+	6
rna_NM_205803.1	rna_NM_205803.1_novel02	NC_037332.1	57531487	57532166	+	3
rna_NM_205803.1	rna_NM_205803.1_novel03	NC_037332.1	57532011	57532163	+	1
rna_XM_024983137.1	rna_XM_024983137.1_novel01	NC_037349.1	16888806	16910471	-	12
rna_NM_182652.2	rna_NM_182652.2_novel01	NC_037355.1	41609015	41621750	-	8
rna_NM_182652.2	rna_NM_182652.2_novel02	NC_037355.1	41609015	41619564	-	7
rna_NM_182652.2	rna_NM_182652.2_novel03	NC_037355.1	41609015	41610234	-	1
rna_NM_001191368.2	rna_NM_001191368.2_novel01	NC_037348.1	24895715	24921364	+	5
rna_NM_001045974.1	rna_NM_001045974.1_novel01	NC_037345.1	24226062	24253286	+	11
rna_NM_001035444.2	rna_NM_001035444.2_novel01	NC_037345.1	13932894	13939802	+	14
rna_XM_005228535.2	rna_XM_005228535.2_novel01	NC_037357.1	134432725	134436095	+	1
rna_NM_001206939.1	rna_NM_001206939.1_novel01	NC_037357.1	76549546	76568059	-	5
rna_NM_001097989.1	rna_NM_001097989.1_novel01	NC_037330.1	28617862	28624864	+	5
rna_NM_001097989.1	rna_NM_001097989.1_novel02	NC_037330.1	28621729	28625314	+	1
rna_NM_001034635.1	rna_NM_001034635.1_novel01	NC_037355.1	9380498	9403354	+	11
rna_NM_001034635.1	rna_NM_001034635.1_novel02	NC_037355.1	9403219	9405236	+	1
rna_XM_005228550.4	rna_XM_005228550.4_novel01	NC_037336.1	89661486	89679513	+	2
rna_NM_001075404.1	rna_NM_001075404.1_novel01	NC_037328.1	108966480	108975016	-	3
rna_XM_005226261.4	rna_XM_005226261.4_novel01	NC_037355.1	13154372	13156551	+	1
rna_NM_001079787.1	rna_NM_001079787.1_novel01	NC_037354.1	15789165	16000637	-	21
rna_NM_001079787.1	rna_NM_001079787.1_novel02	NC_037354.1	15844546	15845200	-	1
rna_NM_001192095.1	rna_NM_001192095.1_novel01	NC_037332.1	26998528	26999758	-	4
rna_NM_001078112.1	rna_NM_001078112.1_novel01	NC_037346.1	36241648	36242367	-	3
rna_XM_024991021.1	rna_XM_024991021.1_novel01	NC_037331.1	32879486	32982652	+	28
rna_NM_001083736.1	rna_NM_001083736.1_novel01	NC_037328.1	10704999	10733906	-	9
rna_NM_001099039.2	rna_NM_001099039.2_novel01	NC_037330.1	53555337	53589217	-	2
rna_NM_174058.2	rna_NM_174058.2_novel01	NC_037343.1	1122158	1132223	-	3
rna_NM_001076397.1	rna_NM_001076397.1_novel01	NC_037338.1	98497639	98510801	-	13
rna_NM_001076397.1	rna_NM_001076397.1_novel02	NC_037338.1	98497639	98507774	-	12
rna_NM_001105446.1	rna_NM_001105446.1_novel01	NC_037349.1	50430253	50432017	-	1
rna_NM_174420.2	rna_NM_174420.2_novel01	NC_037329.1	119443666	119448236	-	4
rna_XR_003036994.1	rna_XR_003036994.1_novel01	NC_037337.1	1815943	1817623	-	3
rna_NM_001206781.1	rna_NM_001206781.1_novel01	NC_037331.1	119626463	119695646	-	13
rna_NM_001024541.2	rna_NM_001024541.2_novel01	NC_037334.1	43848080	43848179	+	1
rna_NM_001076982.1	rna_NM_001076982.1_novel01	NC_037337.1	4679558	4702783	-	3
rna_NM_001046010.1	rna_NM_001046010.1_novel01	NC_037334.1	12824412	12837539	+	3
rna_NM_001099156.1	rna_NM_001099156.1_novel01	NC_037342.1	43311296	43338309	+	4
rna_NM_001099156.1	rna_NM_001099156.1_novel02	NC_037342.1	43311297	43338309	+	5
rna_NM_001099156.1	rna_NM_001099156.1_novel03	NC_037342.1	43338111	43338309	+	1
rna_NM_001082609.2	rna_NM_001082609.2_novel01	NC_037330.1	9912928	9914331	-	2
rna_XM_024996354.1	rna_XM_024996354.1_novel01	NC_037335.1	105410585	105411126	+	1
rna_NM_001080299.1	rna_NM_001080299.1_novel01	NC_037357.1	81635112	81638373	-	4
rna_NM_001075371.2	rna_NM_001075371.2_novel01	NC_037334.1	43201683	43208637	+	8
rna_NM_001075371.2	rna_NM_001075371.2_novel02	NC_037334.1	43206330	43208643	+	6
rna_NM_001075371.2	rna_NM_001075371.2_novel03	NC_037334.1	43206938	43208637	+	4
rna_NM_001075371.2	rna_NM_001075371.2_novel04	NC_037334.1	43208509	43208645	+	1
rna_NR_036642.1	rna_NR_036642.1_novel01	NC_037354.1	6225724	6226162	-	1
rna_NM_174633.2	rna_NM_174633.2_novel01	NC_037345.1	5207552	5207755	+	1
rna_NM_001122593.2	rna_NM_001122593.2_novel01	NC_037330.1	92310345	92310442	-	1
rna_NM_174152.2	rna_NM_174152.2_novel01	NC_037337.1	45820327	45824620	+	3
rna_NM_174152.2	rna_NM_174152.2_novel02	NC_037337.1	45823412	45824617	+	2
rna_NM_174152.2	rna_NM_174152.2_novel03	NC_037337.1	45824285	45824619	+	1
rna_XM_002696210.3	rna_XM_002696210.3_novel01	NC_037346.1	56384704	56386967	-	1
rna_NM_001046597.1	rna_NM_001046597.1_novel01	NC_037350.1	25400733	25400906	-	1
rna_NM_001100381.1	rna_NM_001100381.1_novel01	NC_037335.1	102501464	102504614	+	1
rna_NM_001205689.1	rna_NM_001205689.1_novel01	NC_037332.1	56994872	57010631	+	24
rna_NM_001046058.2	rna_NM_001046058.2_novel01	NC_037332.1	66613425	66637558	-	9
rna_NM_001192172.2	rna_NM_001192172.2_novel01	NC_037351.1	25602974	25605516	-	1
rna_XM_002687838.6	rna_XM_002687838.6_novel01	NC_037332.1	100480977	100482976	-	1
rna_NM_001192294.1	rna_NM_001192294.1_novel01	NC_037338.1	20468647	20475850	-	2
rna_NM_001192294.1	rna_NM_001192294.1_novel02	NC_037338.1	20468647	20471797	-	1
rna_XM_024985368.1	rna_XM_024985368.1_novel01	NC_037352.1	3504830	3510491	-	5
rna_NM_174822.3	rna_NM_174822.3_novel01	NC_037337.1	21088245	21088651	-	1
rna_NM_001099062.1	rna_NM_001099062.1_novel01	NC_037342.1	64377004	64408045	-	10
rna_NM_175815.2	rna_NM_175815.2_novel01	NC_037334.1	51778427	51780478	-	2
rna_NM_001076479.1	rna_NM_001076479.1_novel01	NC_037344.1	71496418	71501702	-	3
rna_XM_024990827.1	rna_XM_024990827.1_novel01	NC_037331.1	93646641	93648583	-	1
rna_XM_024990827.1	rna_XM_024990827.1_novel02	NC_037331.1	93646644	93647545	-	1
rna_NC_006853.1:364..430	rna_NC_006853.1:364..430_novel01	NC_006853.1	1	365	+	1
rna_NM_001083496.1	rna_NM_001083496.1_novel01	NC_037350.1	12494159	12500754	-	4
rna_NM_001083496.1	rna_NM_001083496.1_novel02	NC_037350.1	12494158	12498877	-	2
rna_NM_001205515.1	rna_NM_001205515.1_novel01	NC_037329.1	1066693	1110160	-	18
rna_XR_083733.5	rna_XR_083733.5_novel01	NC_037335.1	21857241	21872550	+	2
rna_XM_024985011.1	rna_XM_024985011.1_novel01	NC_037352.1	33581570	33582036	-	1
rna_NM_001046502.2	rna_NM_001046502.2_novel01	NC_037334.1	22033885	22052706	-	9
rna_NM_001078161.2	rna_NM_001078161.2_novel01	NC_037332.1	4068592	4069302	+	1
rna_NM_001046092.2	rna_NM_001046092.2_novel01	NC_037330.1	120505196	120511025	+	4
rna_NM_174098.3	rna_NM_174098.3_novel01	NC_037333.1	37143228	37166191	+	12
rna_NM_001080356.2	rna_NM_001080356.2_novel01	NC_037343.1	37440394	37442741	-	2
rna_NM_001046567.1	rna_NM_001046567.1_novel01	NC_037333.1	117548935	117570427	-	4
rna_NM_001205486.1	rna_NM_001205486.1_novel01	NC_037346.1	37596327	37609033	-	6
rna_NM_001046128.1	rna_NM_001046128.1_novel01	NC_037352.1	26869311	26878582	+	9
rna_XM_024980124.1	rna_XM_024980124.1_novel01	NC_037329.1	22397286	22438103	+	10
rna_NM_001167894.1	rna_NM_001167894.1_novel01	NC_037350.1	48770258	48913849	+	15
rna_NM_176612.1	rna_NM_176612.1_novel01	NC_037339.1	30331215	30332931	+	2
rna_NM_176612.1	rna_NM_176612.1_novel02	NC_037339.1	30332569	30334064	+	1
rna_NM_176612.1	rna_NM_176612.1_novel03	NC_037339.1	30333411	30334064	+	1
rna_NM_175832.2	rna_NM_175832.2_novel01	NC_037330.1	14082623	14091950	+	7
rna_NM_175832.2	rna_NM_175832.2_novel02	NC_037330.1	14090223	14092376	+	3
rna_NM_001192575.1	rna_NM_001192575.1_novel01	NC_037340.1	31276405	31362462	-	26
rna_NM_001192575.1	rna_NM_001192575.1_novel02	NC_037340.1	31276405	31356965	-	22
rna_NM_001192575.1	rna_NM_001192575.1_novel03	NC_037340.1	31276405	31342324	-	14
rna_NM_001192575.1	rna_NM_001192575.1_novel04	NC_037340.1	31276405	31336912	-	12
rna_NM_001192575.1	rna_NM_001192575.1_novel05	NC_037340.1	31276405	31276550	-	1
rna_XM_002697352.6	rna_XM_002697352.6_novel01	NC_037350.1	28105104	28109641	-	2
rna_NM_001046449.1	rna_NM_001046449.1_novel01	NC_037330.1	77922694	77938987	+	8
rna_NM_001046449.1	rna_NM_001046449.1_novel02	NC_037330.1	77922709	77937176	+	8
rna_NM_001046449.1	rna_NM_001046449.1_novel03	NC_037330.1	77922725	77938971	+	8
rna_NM_001046449.1	rna_NM_001046449.1_novel04	NC_037330.1	77922727	77938174	+	8
rna_NM_001046449.1	rna_NM_001046449.1_novel05	NC_037330.1	77931201	77938978	+	3
rna_NM_001046449.1	rna_NM_001046449.1_novel06	NC_037330.1	77934880	77938970	+	2
rna_NM_001101244.2	rna_NM_001101244.2_novel01	NC_037337.1	73889005	73905869	+	8
rna_XM_015460708.2	rna_XM_015460708.2_novel01	NC_037353.1	18767804	18771301	+	6
rna_XM_005228598.3	rna_XM_005228598.3_novel01	NC_037341.1	73321596	73338234	-	7
rna_NM_174800.2	rna_NM_174800.2_novel01	NC_037345.1	2733127	2733357	-	1
rna_NM_001103220.1	rna_NM_001103220.1_novel01	NW_020192292.1	5524362	5558268	-	8
rna_NM_001015613.1	rna_NM_001015613.1_novel01	NC_037348.1	68158058	68159726	-	4
rna_NM_001015613.1	rna_NM_001015613.1_novel02	NC_037348.1	68158051	68158636	-	2
rna_NM_001192809.1	rna_NM_001192809.1_novel01	NC_037334.1	3672520	3688080	+	27
rna_NM_001075223.1	rna_NM_001075223.1_novel01	NC_037336.1	14847822	14893401	-	7
rna_NM_001075223.1	rna_NM_001075223.1_novel02	NC_037336.1	14847822	14893395	-	6
rna_NM_001075223.1	rna_NM_001075223.1_novel03	NC_037336.1	14847798	14848121	-	1
rna_NM_001101065.1	rna_NM_001101065.1_novel01	NC_037332.1	119793757	119796387	+	9
rna_NM_001101065.1	rna_NM_001101065.1_novel02	NC_037332.1	119793804	119796374	+	9
rna_NM_001101065.1	rna_NM_001101065.1_novel03	NC_037332.1	119793804	119796385	+	9
rna_NM_001101065.1	rna_NM_001101065.1_novel04	NC_037332.1	119793804	119796387	+	10
rna_NM_001101065.1	rna_NM_001101065.1_novel05	NC_037332.1	119793804	119796387	+	9
rna_NM_001101065.1	rna_NM_001101065.1_novel06	NC_037332.1	119793804	119796387	+	9
rna_NM_001101065.1	rna_NM_001101065.1_novel07	NC_037332.1	119793804	119796376	+	9
rna_NM_001101065.1	rna_NM_001101065.1_novel08	NC_037332.1	119794535	119796383	+	8
rna_NM_001101065.1	rna_NM_001101065.1_novel09	NC_037332.1	119794738	119796373	+	7
rna_NM_001101065.1	rna_NM_001101065.1_novel10	NC_037332.1	119795560	119796387	+	3
rna_NM_001101065.1	rna_NM_001101065.1_novel11	NC_037332.1	119796180	119796383	+	1
rna_NM_001101065.1	rna_NM_001101065.1_novel12	NC_037332.1	119796298	119796379	+	1
rna_NM_001076550.1	rna_NM_001076550.1_novel01	NC_037332.1	103407688	103407831	-	1
rna_NM_001076158.1	rna_NM_001076158.1_novel01	NC_037330.1	915375	942009	-	5
rna_NM_001076158.1	rna_NM_001076158.1_novel02	NC_037330.1	915377	942009	-	4
rna_NM_001098162.2	rna_NM_001098162.2_novel01	NC_037338.1	68242066	68244092	+	3
rna_NM_001113314.1	rna_NM_001113314.1_novel01	NC_037334.1	20959335	21097632	+	5
rna_NM_001034622.2	rna_NM_001034622.2_novel01	NC_037341.1	42841641	42868925	+	4
rna_NM_001034622.2	rna_NM_001034622.2_novel02	NC_037341.1	42846381	42870101	+	3
rna_NM_001034622.2	rna_NM_001034622.2_novel03	NC_037341.1	42860274	42870101	+	2
rna_NM_001034622.2	rna_NM_001034622.2_novel04	NC_037341.1	42869926	42870101	+	1
rna_XR_810817.3	rna_XR_810817.3_novel01	NC_037340.1	62884007	62890234	+	3
rna_NM_001098031.2	rna_NM_001098031.2_novel01	NC_037342.1	64701959	64740852	+	29
rna_NM_001193214.1	rna_NM_001193214.1_novel01	NC_037335.1	46584213	46585711	-	1
rna_NM_001046594.1	rna_NM_001046594.1_novel01	NC_037328.1	144713171	144717563	-	3
rna_NM_001192203.2	rna_NM_001192203.2_novel01	NC_037342.1	55761546	55770902	-	3
rna_NM_001205769.1	rna_NM_001205769.1_novel01	NC_037340.1	29470656	29471355	-	1
rna_NM_174535.2	rna_NM_174535.2_novel01	NC_037336.1	13011229	13016493	-	7
rna_NM_174535.2	rna_NM_174535.2_novel02	NC_037336.1	13011234	13016125	-	6
rna_NM_174535.2	rna_NM_174535.2_novel03	NC_037336.1	13011229	13015887	-	5
rna_NM_174535.2	rna_NM_174535.2_novel04	NC_037336.1	13011231	13015479	-	4
rna_NM_174535.2	rna_NM_174535.2_novel05	NC_037336.1	13011233	13015154	-	3
rna_NM_174535.2	rna_NM_174535.2_novel06	NC_037336.1	13011234	13014943	-	2
rna_NM_174535.2	rna_NM_174535.2_novel07	NC_037336.1	13011233	13014626	-	1
rna_NM_174535.2	rna_NM_174535.2_novel08	NC_037336.1	13011231	13014503	-	1
rna_NM_174535.2	rna_NM_174535.2_novel09	NC_037336.1	13011231	13014107	-	1
rna_NM_174535.2	rna_NM_174535.2_novel10	NC_037336.1	13011229	13013271	-	1
rna_NM_001034793.1	rna_NM_001034793.1_novel01	NC_037335.1	112473001	112479348	+	6
rna_NM_001192182.1	rna_NM_001192182.1_novel01	NC_037329.1	132121712	132123541	+	1
rna_XM_024984088.1	rna_XM_024984088.1_novel01	NC_037350.1	9433299	9456216	-	13
rna_NM_001046023.2	rna_NM_001046023.2_novel01	NC_037330.1	102754385	102757707	-	3
rna_NM_001046023.2	rna_NM_001046023.2_novel02	NC_037330.1	102754385	102756170	-	2
rna_NM_001102556.1	rna_NM_001102556.1_novel01	NC_037341.1	69463708	69505785	-	25
rna_NM_001037443.2	rna_NM_001037443.2_novel01	NC_037352.1	16423475	16427592	-	3
rna_NM_001122728.1	rna_NM_001122728.1_novel01	NC_037346.1	18728398	18817633	-	30
rna_NM_001075389.2	rna_NM_001075389.2_novel01	NC_037331.1	80929351	80934651	+	1
rna_NM_001205410.1	rna_NM_001205410.1_novel01	NC_037337.1	21370772	21380791	+	6
rna_XM_002691213.5	rna_XM_002691213.5_novel01	NC_037338.1	11185905	11195906	+	7
rna_NM_001076999.1	rna_NM_001076999.1_novel01	NC_037340.1	23425884	23429680	+	6
rna_NM_001077827.1	rna_NM_001077827.1_novel01	NC_037330.1	87265307	87267329	+	1
rna_NM_001113572.1	rna_NM_001113572.1_novel01	NC_037339.1	32484059	32495647	-	8
rna_NM_001113572.1	rna_NM_001113572.1_novel02	NC_037339.1	32484059	32495581	-	7
rna_NM_001113572.1	rna_NM_001113572.1_novel03	NC_037339.1	32484059	32485793	-	1
rna_XM_015475215.2	rna_XM_015475215.2_novel01	NC_037343.1	59405733	59438306	-	10
gene_LOC101902786	gene_LOC101902786_novel01	NC_037339.1	16231901	16232687	+	1
rna_NM_174144.2	rna_NM_174144.2_novel01	NC_037350.1	11071687	11071952	+	1
rna_NM_001114083.2	rna_NM_001114083.2_novel01	NC_037328.1	117598238	117602282	+	4
rna_NM_001114083.2	rna_NM_001114083.2_novel02	NC_037328.1	117598246	117602275	+	4
rna_NM_001114083.2	rna_NM_001114083.2_novel03	NC_037328.1	117598278	117602814	+	4
rna_NM_001114083.2	rna_NM_001114083.2_novel04	NC_037328.1	117598304	117602813	+	4
rna_NM_001114083.2	rna_NM_001114083.2_novel05	NC_037328.1	117600433	117602814	+	1
rna_NM_001034271.2	rna_NM_001034271.2_novel01	NC_037344.1	54326076	54326163	-	1
rna_XM_002694132.4	rna_XM_002694132.4_novel01	NC_037343.1	51256017	51257854	+	6
rna_NM_174805.2	rna_NM_174805.2_novel01	NC_037334.1	44447369	44448598	+	3
rna_NM_174805.2	rna_NM_174805.2_novel02	NC_037334.1	44447391	44448594	+	3
rna_NM_174805.2	rna_NM_174805.2_novel03	NC_037334.1	44448432	44448594	+	1
rna_NM_001034255.2	rna_NM_001034255.2_novel01	NC_037334.1	43416264	43418802	+	2
rna_NM_001034255.2	rna_NM_001034255.2_novel02	NC_037334.1	43416267	43418802	+	2
rna_NM_001034255.2	rna_NM_001034255.2_novel03	NC_037334.1	43417071	43418802	+	4
rna_NM_001034255.2	rna_NM_001034255.2_novel04	NC_037334.1	43417321	43418802	+	3
rna_NM_001035500.2	rna_NM_001035500.2_novel01	NC_037352.1	1350949	1351507	-	1
rna_NM_001040487.2	rna_NM_001040487.2_novel01	NC_037356.1	40917049	40924682	-	8
rna_NM_001040487.2	rna_NM_001040487.2_novel02	NC_037356.1	40917047	40923711	-	6
rna_NM_001040487.2	rna_NM_001040487.2_novel03	NC_037356.1	40917047	40920528	-	4
rna_NM_001075555.1	rna_NM_001075555.1_novel01	NC_037356.1	41099478	41110811	-	20
rna_NM_001206091.2	rna_NM_001206091.2_novel01	NC_037346.1	43422898	43443775	+	18
rna_NM_001083429.2	rna_NM_001083429.2_novel01	NC_037343.1	50343119	50358696	+	19
rna_NM_001130754.1	rna_NM_001130754.1_novel01	NC_037335.1	110594947	110604453	-	5
rna_XM_002685568.6	rna_XM_002685568.6_novel01	NC_037329.1	104068093	104068642	-	1
rna_NM_001083443.2	rna_NM_001083443.2_novel01	NC_037353.1	21422738	21433325	+	8
rna_NM_001083443.2	rna_NM_001083443.2_novel02	NC_037353.1	21426185	21433324	+	6
rna_NM_001034302.2	rna_NM_001034302.2_novel01	NC_037333.1	102370629	102423382	-	10
rna_NM_001034302.2	rna_NM_001034302.2_novel02	NC_037333.1	102370629	102388601	-	8
rna_NM_001034302.2	rna_NM_001034302.2_novel03	NC_037333.1	102370629	102381627	-	4
rna_NM_001034302.2	rna_NM_001034302.2_novel04	NC_037333.1	102370628	102379130	-	3
rna_NM_001034302.2	rna_NM_001034302.2_novel05	NC_037333.1	102370629	102370917	-	1
rna_XM_002687736.5	rna_XM_002687736.5_novel01	NC_037332.1	87554842	87560857	-	2
rna_XM_002687736.5	rna_XM_002687736.5_novel02	NC_037332.1	87554840	87557646	-	1
rna_NM_001040516.1	rna_NM_001040516.1_novel01	NC_037346.1	39695040	39697793	+	5
rna_NM_001040516.1	rna_NM_001040516.1_novel02	NC_037346.1	39696145	39697793	+	4
rna_NM_001040516.1	rna_NM_001040516.1_novel03	NC_037346.1	39696872	39697793	+	3
rna_NM_001040516.1	rna_NM_001040516.1_novel04	NC_037346.1	39697361	39697793	+	2
rna_NM_001045867.1	rna_NM_001045867.1_novel01	NC_037328.1	119150401	119191244	-	8
rna_NM_001205465.1	rna_NM_001205465.1_novel01	NC_037345.1	51027025	51028988	+	1
rna_NM_174285.1	rna_NM_174285.1_novel01	NC_037329.1	95846374	95901892	+	8
rna_NM_174285.1	rna_NM_174285.1_novel02	NC_037329.1	95898795	95901892	+	1
rna_NM_001206795.1	rna_NM_001206795.1_novel01	NC_037343.1	23589271	23631275	+	22
rna_NM_001206795.1	rna_NM_001206795.1_novel02	NC_037343.1	23595366	23631282	+	19
rna_NM_001206795.1	rna_NM_001206795.1_novel03	NC_037343.1	23616198	23631275	+	11
rna_NM_001082613.1	rna_NM_001082613.1_novel01	NC_037330.1	52328747	52348806	+	4
rna_NM_001192383.2	rna_NM_001192383.2_novel01	NC_037337.1	15119986	15122494	+	1
rna_NM_001075257.2	rna_NM_001075257.2_novel01	NC_037338.1	73138589	73140919	-	1
rna_NM_001035414.2	rna_NM_001035414.2_novel01	NC_037329.1	61600049	61617656	-	7
rna_NM_001035414.2	rna_NM_001035414.2_novel02	NC_037329.1	61587668	61617618	-	14
rna_XM_003585772.5	rna_XM_003585772.5_novel01	NC_037329.1	110643993	110737498	+	4
rna_XM_003585772.5	rna_XM_003585772.5_novel02	NC_037329.1	110735325	110737500	+	1
rna_NM_001205856.1	rna_NM_001205856.1_novel01	NC_037328.1	74608690	74611743	+	1
rna_NM_001035445.2	rna_NM_001035445.2_novel01	NC_037357.1	78401555	78404703	+	5
rna_NM_001035445.2	rna_NM_001035445.2_novel02	NC_037357.1	78403152	78404703	+	3
rna_NM_001035445.2	rna_NM_001035445.2_novel03	NC_037357.1	78404535	78404703	+	1
rna_NM_001035445.2	rna_NM_001035445.2_novel04	NC_037357.1	78404631	78404703	+	1
rna_NM_001083377.1	rna_NM_001083377.1_novel01	NC_037329.1	26733824	26734283	-	1
rna_NM_001075427.2	rna_NM_001075427.2_novel01	NC_037331.1	49987336	50048654	+	8
rna_XR_003036017.1	rna_XR_003036017.1_novel01	NC_037335.1	34288908	34292091	+	1
rna_NM_174606.2	rna_NM_174606.2_novel01	NC_037344.1	70572157	70622026	+	16
rna_NM_175817.3	rna_NM_175817.3_novel01	NC_037338.1	47920001	47923235	+	3
rna_NM_173972.2	rna_NM_173972.2_novel01	NC_037338.1	14164456	14224539	-	37
rna_NM_173972.2	rna_NM_173972.2_novel02	NC_037338.1	14164456	14201644	-	26
rna_NM_173972.2	rna_NM_173972.2_novel03	NC_037338.1	14164456	14191126	-	20
rna_NM_173972.2	rna_NM_173972.2_novel04	NC_037338.1	14164458	14177332	-	9
rna_XM_024985921.1	rna_XM_024985921.1_novel01	NC_037353.1	22778550	22786599	-	11
rna_NM_001077835.1	rna_NM_001077835.1_novel01	NC_037340.1	57381161	57390708	+	5
rna_NM_001077835.1	rna_NM_001077835.1_novel02	NC_037340.1	57381163	57389363	+	6
rna_NM_001077835.1	rna_NM_001077835.1_novel03	NC_037340.1	57386154	57390708	+	4
rna_NM_001077835.1	rna_NM_001077835.1_novel04	NC_037340.1	57388167	57390706	+	3
rna_NM_001014856.1	rna_NM_001014856.1_novel01	NC_037334.1	37851237	37852471	-	2
rna_NM_001075787.1	rna_NM_001075787.1_novel01	NC_037350.1	31996285	32017256	+	14
rna_NM_001075787.1	rna_NM_001075787.1_novel02	NC_037350.1	31996286	32017253	+	15
rna_NM_001244177.1	rna_NM_001244177.1_novel01	NC_037332.1	113908272	113919884	-	4
rna_NM_001166492.2	rna_NM_001166492.2_novel01	NC_037351.1	28857689	28904112	+	9
rna_XM_024984430.1	rna_XM_024984430.1_novel01	NC_037351.1	14321338	14321605	+	1
rna_NM_001046302.2	rna_NM_001046302.2_novel01	NC_037345.1	25447660	25456211	+	7
rna_NM_001080368.1	rna_NM_001080368.1_novel01	NC_037330.1	18844169	18893500	+	6
rna_NM_001079781.2	rna_NM_001079781.2_novel01	NC_037340.1	50652119	50715130	-	8
rna_NM_001034385.2	rna_NM_001034385.2_novel01	NC_037348.1	25201460	25212479	-	7
rna_NM_174568.3	rna_NM_174568.3_novel01	NC_037341.1	63625766	63643550	+	14
rna_NM_174568.3	rna_NM_174568.3_novel02	NC_037341.1	63625766	63642149	+	14
rna_NM_174568.3	rna_NM_174568.3_novel03	NC_037341.1	63635790	63643551	+	10
rna_NM_174568.3	rna_NM_174568.3_novel04	NC_037341.1	63639130	63643551	+	7
rna_NM_174568.3	rna_NM_174568.3_novel05	NC_037341.1	63643134	63643547	+	1
rna_NM_174568.3	rna_NM_174568.3_novel06	NC_037341.1	63643426	63643552	+	1
rna_NM_175816.3	rna_NM_175816.3_novel01	NC_037329.1	125145438	125145643	-	1
rna_NM_001078154.1	rna_NM_001078154.1_novel01	NC_037331.1	113816436	113849674	-	14
rna_NM_001078154.1	rna_NM_001078154.1_novel02	NC_037331.1	113816436	113819602	-	9
rna_NM_001045936.2	rna_NM_001045936.2_novel01	NC_037332.1	113035999	113040468	+	3
rna_NM_001192392.1	rna_NM_001192392.1_novel01	NC_037337.1	25792628	25807184	+	15
rna_XR_001494393.2	rna_XR_001494393.2_novel01	NC_037346.1	55211749	55213506	+	2
rna_NM_001025334.2	rna_NM_001025334.2_novel01	NC_037345.1	14013070	14013971	-	3
rna_XM_005210928.1	rna_XM_005210928.1_novel01	NC_037336.1	68925248	68934581	+	2
rna_NM_001242571.2	rna_NM_001242571.2_novel01	NC_037346.1	55822395	55823780	+	2
rna_NM_175803.3	rna_NM_175803.3_novel01	NC_037337.1	8804014	8817677	-	3
rna_NM_001105402.2	rna_NM_001105402.2_novel01	NC_037350.1	49546020	49559687	+	8
rna_NM_001100306.2	rna_NM_001100306.2_novel01	NC_037342.1	40686043	40735271	+	7
rna_NM_001244140.1	rna_NM_001244140.1_novel01	NC_037345.1	1936165	1980168	-	25
rna_NM_001001597.1	rna_NM_001001597.1_novel01	NC_037355.1	34966750	34973637	+	6
rna_XM_024996019.1	rna_XM_024996019.1_novel01	NC_037335.1	52452685	52459219	-	4
rna_NM_001076944.1	rna_NM_001076944.1_novel01	NC_037351.1	41865212	41868537	+	1
rna_NM_001191195.1	rna_NM_001191195.1_novel01	NC_037339.1	28050303	28053691	-	2
rna_NM_174135.3	rna_NM_174135.3_novel01	NC_037346.1	51034555	51044547	+	11
rna_NM_174135.3	rna_NM_174135.3_novel02	NC_037346.1	51034555	51044548	+	11
rna_NM_174135.3	rna_NM_174135.3_novel03	NC_037346.1	51034558	51044546	+	10
rna_NM_174135.3	rna_NM_174135.3_novel04	NC_037346.1	51035920	51044546	+	10
rna_NM_174135.3	rna_NM_174135.3_novel05	NC_037346.1	51037431	51044547	+	9
rna_NM_174135.3	rna_NM_174135.3_novel06	NC_037346.1	51037679	51044546	+	8
rna_NM_174135.3	rna_NM_174135.3_novel07	NC_037346.1	51041714	51044547	+	6
rna_XM_002687920.5	rna_XM_002687920.5_novel01	NC_037332.1	109485560	109497070	+	17
rna_XM_002687920.5	rna_XM_002687920.5_novel02	NC_037332.1	109493506	109497069	+	3
rna_NM_001034746.2	rna_NM_001034746.2_novel01	NC_037352.1	27760604	27766315	-	3
rna_NM_001034746.2	rna_NM_001034746.2_novel02	NC_037352.1	27760600	27760884	-	1
rna_NM_001075133.1	rna_NM_001075133.1_novel01	NC_037357.1	3631741	3632153	+	1
rna_NM_001046053.2	rna_NM_001046053.2_novel01	NC_037346.1	27073594	27078451	-	8
rna_NM_001046053.2	rna_NM_001046053.2_novel02	NC_037346.1	27073595	27078136	-	7
rna_NM_174703.2	rna_NM_174703.2_novel01	NC_037350.1	27317883	27327013	+	18
rna_NR_131898.1	rna_NR_131898.1_novel01	NC_037344.1	69868645	69871054	+	1
rna_NM_174295.1	rna_NM_174295.1_novel01	NC_037353.1	31124245	31162348	+	29
rna_NM_174215.2	rna_NM_174215.2_novel01	NC_037334.1	43976251	43976347	-	1
rna_XM_005202547.4	rna_XM_005202547.4_novel01	NC_037329.1	69496301	69499127	+	2
rna_XM_005202547.4	rna_XM_005202547.4_novel02	NC_037329.1	69503918	69512924	+	10
rna_XM_005202547.4	rna_XM_005202547.4_novel03	NC_037329.1	69504188	69512931	+	9
rna_XM_002688175.5	rna_XM_002688175.5_novel01	NC_037333.1	44697958	44736896	-	11
rna_NM_001037612.2	rna_NM_001037612.2_novel01	NC_037337.1	21821847	21827026	+	4
rna_XM_003586430.5	rna_XM_003586430.5_novel01	NC_037335.1	98473557	98500440	-	10
rna_NM_001076070.2	rna_NM_001076070.2_novel01	NC_037347.1	32759512	32836134	+	8
rna_NM_001205625.1	rna_NM_001205625.1_novel01	NC_037332.1	107246691	107290770	-	22
rna_NM_001101907.2	rna_NM_001101907.2_novel01	NC_037339.1	36132816	36195636	-	25
rna_NM_001101907.2	rna_NM_001101907.2_novel02	NC_037339.1	36132818	36195552	-	26
rna_NM_174334.3	rna_NM_174334.3_novel01	NC_037357.1	90870249	90871020	-	3
rna_NM_001206320.1	rna_NM_001206320.1_novel01	NC_037330.1	16022409	16030848	+	14
rna_NM_001166607.1	rna_NM_001166607.1_novel01	NC_037352.1	36252206	36252536	-	1
rna_NM_001035355.2	rna_NM_001035355.2_novel01	NC_037337.1	81979342	81981193	-	1
rna_NM_001046425.1	rna_NM_001046425.1_novel01	NC_037343.1	27328811	27332472	+	2
rna_NM_174175.3	rna_NM_174175.3_novel01	NC_037330.1	34169923	34189764	-	10
rna_NM_174175.3	rna_NM_174175.3_novel02	NC_037330.1	34169916	34170224	-	1
rna_NM_001075648.2	rna_NM_001075648.2_novel01	NC_037330.1	59713595	59736404	+	7
rna_NM_174556.1	rna_NM_174556.1_novel01	NC_037331.1	76124656	76124826	+	1
rna_XM_010817694.3	rna_XM_010817694.3_novel01	NC_037349.1	43847732	43849684	+	1
rna_XM_002692566.5	rna_XM_002692566.5_novel01	NC_037341.1	1684449	1686491	+	3
rna_NM_001102113.2	rna_NM_001102113.2_novel01	NC_037347.1	71166417	71181503	-	12
rna_NM_001075857.1	rna_NM_001075857.1_novel01	NC_037354.1	26900104	26900248	-	1
rna_NM_001034525.1	rna_NM_001034525.1_novel01	NC_037346.1	49175941	49190436	-	17
rna_NM_001034525.1	rna_NM_001034525.1_novel02	NC_037346.1	49175978	49186948	-	14
rna_NM_001034525.1	rna_NM_001034525.1_novel03	NC_037346.1	49175982	49183525	-	11
rna_XM_024982325.1	rna_XM_024982325.1_novel01	NC_037348.1	22131216	22214176	-	24
rna_XM_024982325.1	rna_XM_024982325.1_novel02	NC_037348.1	22107091	22129372	-	13
rna_XM_024982325.1	rna_XM_024982325.1_novel03	NC_037348.1	22107090	22121372	-	7
rna_NM_174251.1	rna_NM_174251.1_novel01	NC_037345.1	49781043	49798114	-	6
rna_NM_174251.1	rna_NM_174251.1_novel02	NC_037345.1	49781046	49798084	-	5
rna_NM_001017946.1	rna_NM_001017946.1_novel01	NC_037355.1	28368523	28384952	-	9
rna_NM_001017946.1	rna_NM_001017946.1_novel02	NC_037355.1	28368564	28384950	-	8
rna_NM_001083731.1	rna_NM_001083731.1_novel01	NC_037347.1	24546476	24548472	-	1
rna_NM_001083731.1	rna_NM_001083731.1_novel02	NC_037347.1	24546479	24546751	-	1
rna_NM_001166617.1	rna_NM_001166617.1_novel01	NC_037334.1	71986941	72000911	-	15
rna_NM_001105027.1	rna_NM_001105027.1_novel01	NC_037343.1	6028276	6039208	-	3
rna_NM_001163225.1	rna_NM_001163225.1_novel01	NC_037345.1	54673844	54675876	+	4
rna_NM_001163225.1	rna_NM_001163225.1_novel02	NC_037345.1	54675675	54675876	+	1
rna_NM_001163225.1	rna_NM_001163225.1_novel03	NC_037345.1	54675789	54675876	+	1
rna_NM_001081524.1	rna_NM_001081524.1_novel01	NC_037330.1	9528255	9544077	-	17
rna_NM_001081524.1	rna_NM_001081524.1_novel02	NC_037330.1	9528255	9540354	-	13
rna_NM_001081524.1	rna_NM_001081524.1_novel03	NC_037330.1	9528259	9539204	-	12
rna_NM_001081524.1	rna_NM_001081524.1_novel04	NC_037330.1	9528257	9538815	-	11
rna_NM_001081524.1	rna_NM_001081524.1_novel05	NC_037330.1	9528257	9535482	-	10
rna_NM_001081524.1	rna_NM_001081524.1_novel06	NC_037330.1	9528257	9528674	-	1
rna_NM_001192491.1	rna_NM_001192491.1_novel01	NC_037329.1	4187080	4227127	+	2
rna_NM_001034269.2	rna_NM_001034269.2_novel01	NC_037356.1	44338709	44342756	-	7
rna_NM_001046028.2	rna_NM_001046028.2_novel01	NC_037334.1	52397900	52398856	-	1
rna_NM_001100299.1	rna_NM_001100299.1_novel01	NC_037345.1	11045066	11046041	+	1
rna_NM_001100360.1	rna_NM_001100360.1_novel01	NC_037330.1	16461580	16463758	+	4
rna_NM_001003900.1	rna_NM_001003900.1_novel01	NC_037350.1	50492289	50492678	+	1
rna_NM_001101875.2	rna_NM_001101875.2_novel01	NC_037330.1	21384890	21387815	+	6
rna_NM_001101875.2	rna_NM_001101875.2_novel02	NC_037330.1	21385697	21387815	+	4
rna_NM_001101875.2	rna_NM_001101875.2_novel03	NC_037330.1	21385916	21387815	+	3
rna_NM_001101875.2	rna_NM_001101875.2_novel04	NC_037330.1	21386322	21387815	+	1
rna_NM_001101875.2	rna_NM_001101875.2_novel05	NC_037330.1	21387104	21387815	+	1
rna_NM_001101875.2	rna_NM_001101875.2_novel06	NC_037330.1	21387615	21387815	+	1
rna_XM_024984559.1	rna_XM_024984559.1_novel01	NC_037351.1	3404541	3407476	-	1
rna_NM_174843.2	rna_NM_174843.2_novel01	NC_037342.1	54375409	54427964	+	14
rna_NM_174843.2	rna_NM_174843.2_novel02	NC_037342.1	54426937	54427962	+	1
rna_NM_001198996.1	rna_NM_001198996.1_novel01	NC_037329.1	126804342	126804427	-	1
rna_NM_001038181.1	rna_NM_001038181.1_novel01	NC_037334.1	14654340	14654421	+	1
rna_NM_001130930.1	rna_NM_001130930.1_novel01	NC_037331.1	99462837	99479218	+	2
rna_XR_810477.3	rna_XR_810477.3_novel01	NC_037340.1	16184405	16184720	-	1
rna_NM_001113175.2	rna_NM_001113175.2_novel01	NC_037345.1	7686029	7700211	-	3
rna_NM_001101267.1	rna_NM_001101267.1_novel01	NC_037350.1	27639003	27640984	+	1
rna_NM_001076262.1	rna_NM_001076262.1_novel01	NC_037357.1	108661149	108664343	+	1
rna_NM_001114192.2	rna_NM_001114192.2_novel01	NC_037334.1	44660785	44661051	+	1
rna_NM_001130749.1	rna_NM_001130749.1_novel01	NC_037345.1	64034413	64043325	-	7
rna_NM_001098719.1	rna_NM_001098719.1_novel01	NC_037330.1	74830021	74923310	+	13
rna_NM_001075444.1	rna_NM_001075444.1_novel01	NC_037356.1	41112254	41140598	-	11
rna_NM_001001440.2	rna_NM_001001440.2_novel01	NC_037338.1	68096670	68171542	+	13
rna_NM_001205479.1	rna_NM_001205479.1_novel01	NC_037351.1	21719089	21720830	+	1
rna_NM_001034054.1	rna_NM_001034054.1_novel01	NC_037353.1	18653667	18655666	+	2
rna_NM_001034054.1	rna_NM_001034054.1_novel02	NC_037353.1	18654978	18655311	+	1
rna_NM_001034054.1	rna_NM_001034054.1_novel03	NC_037353.1	18655310	18655668	+	1
rna_NM_001034505.1	rna_NM_001034505.1_novel01	NC_037352.1	1361618	1366853	+	7
rna_NM_174455.3	rna_NM_174455.3_novel01	NC_037328.1	46061446	46063439	-	3
rna_NM_001143865.1	rna_NM_001143865.1_novel01	NC_037328.1	145674485	145687973	+	26
rna_NM_001143865.1	rna_NM_001143865.1_novel02	NC_037328.1	145676402	145687968	+	20
rna_NM_001143865.1	rna_NM_001143865.1_novel03	NC_037328.1	145681234	145687971	+	15
rna_NM_001143865.1	rna_NM_001143865.1_novel04	NC_037328.1	145686780	145687970	+	1
rna_NM_001102300.2	rna_NM_001102300.2_novel01	NC_037333.1	72405508	72418220	-	4
rna_NM_001102300.2	rna_NM_001102300.2_novel02	NC_037333.1	72405510	72407196	-	2
rna_NM_001035323.1	rna_NM_001035323.1_novel01	NC_037344.1	72112694	72112910	-	1
rna_NM_174375.2	rna_NM_174375.2_novel01	NC_037332.1	18247679	18353375	-	10
rna_NM_001077035.2	rna_NM_001077035.2_novel01	NC_037356.1	40766878	40776193	+	5
rna_NM_001206738.1	rna_NM_001206738.1_novel01	NC_037335.1	102004278	102113820	+	9
rna_XM_024976864.1	rna_XM_024976864.1_novel01	NC_037343.1	58500126	58559756	+	7
rna_NM_001038532.1	rna_NM_001038532.1_novel01	NC_037345.1	15565244	15865422	-	19
rna_NM_001076542.1	rna_NM_001076542.1_novel01	NC_037350.1	17867232	17877809	+	6
rna_NM_001076542.1	rna_NM_001076542.1_novel02	NC_037350.1	17893614	17911381	+	3
rna_NM_174493.1	rna_NM_174493.1_novel01	NC_037345.1	49101953	49104531	+	2
rna_NM_174493.1	rna_NM_174493.1_novel02	NC_037345.1	49103940	49104531	+	1
rna_NM_174459.3	rna_NM_174459.3_novel01	NC_037347.1	31761873	31771440	+	6
rna_NM_174459.3	rna_NM_174459.3_novel02	NC_037347.1	31765831	31771440	+	3
rna_NM_174459.3	rna_NM_174459.3_novel03	NC_037347.1	31770139	31771440	+	1
rna_NM_174459.3	rna_NM_174459.3_novel04	NC_037347.1	31770439	31771438	+	1
rna_NM_001034241.2	rna_NM_001034241.2_novel01	NC_037357.1	13937079	13937427	+	1
rna_NM_001033762.2	rna_NM_001033762.2_novel01	NC_037340.1	42926321	42955333	+	12
rna_NM_001033762.2	rna_NM_001033762.2_novel02	NC_037340.1	42926332	42955330	+	11
rna_NM_001033762.2	rna_NM_001033762.2_novel03	NC_037340.1	42939871	42955330	+	9
rna_NM_001033762.2	rna_NM_001033762.2_novel04	NC_037340.1	42944066	42944393	+	1
rna_NM_001110191.1	rna_NM_001110191.1_novel01	NC_037329.1	36553563	36579250	+	6
rna_NM_001076154.2	rna_NM_001076154.2_novel01	NC_037348.1	45097694	45101947	-	4
rna_NM_001076154.2	rna_NM_001076154.2_novel02	NC_037348.1	45097669	45101888	-	4
rna_NM_174644.2	rna_NM_174644.2_novel01	NC_037348.1	30550809	30554566	+	3
rna_XM_003587805.5	rna_XM_003587805.5_novel01	NC_037352.1	462880	465297	+	5
rna_NM_001076078.2	rna_NM_001076078.2_novel01	NC_037345.1	53925650	53925831	-	1
rna_NM_001276353.2	rna_NM_001276353.2_novel01	NC_037334.1	21149948	21154509	+	5
rna_NM_001038538.1	rna_NM_001038538.1_novel01	NC_037333.1	37174648	37179596	+	1
rna_XM_010803936.2	rna_XM_010803936.2_novel01	NC_037330.1	119887507	119891434	+	6
rna_XM_010803936.2	rna_XM_010803936.2_novel02	NC_037330.1	119888397	119891434	+	5
rna_XM_010803936.2	rna_XM_010803936.2_novel03	NC_037330.1	119888680	119890933	+	4
rna_XM_010803936.2	rna_XM_010803936.2_novel04	NC_037330.1	119890137	119891435	+	1
rna_NM_001034333.2	rna_NM_001034333.2_novel01	NC_037357.1	119431925	119434979	-	5
rna_NM_001193248.2	rna_NM_001193248.2_novel01	NC_037353.1	23088514	23095325	-	8
rna_NM_001193248.2	rna_NM_001193248.2_novel02	NC_037353.1	23088518	23091345	-	4
rna_NM_001193248.2	rna_NM_001193248.2_novel03	NC_037353.1	23088518	23090060	-	1
rna_NM_001143738.1	rna_NM_001143738.1_novel01	NC_037343.1	43158617	43160167	-	4
rna_NM_001191386.2	rna_NM_001191386.2_novel01	NC_037329.1	107113802	107120328	-	12
rna_NM_174133.2	rna_NM_174133.2_novel01	NC_037346.1	33249951	33250624	-	1
rna_NM_174133.2	rna_NM_174133.2_novel02	NC_037346.1	33249951	33250256	-	1
rna_NM_001077976.1	rna_NM_001077976.1_novel01	NC_037340.1	66799458	66838304	+	5
rna_NM_001040526.1	rna_NM_001040526.1_novel01	NC_037350.1	27415350	27421380	-	16
rna_NM_001040526.1	rna_NM_001040526.1_novel02	NC_037350.1	27415350	27421378	-	19
rna_NM_001040526.1	rna_NM_001040526.1_novel03	NC_037350.1	27415350	27421377	-	18
rna_NM_001040526.1	rna_NM_001040526.1_novel04	NC_037350.1	27415350	27421376	-	18
rna_NM_001040526.1	rna_NM_001040526.1_novel05	NC_037350.1	27415350	27420997	-	17
rna_NM_001040526.1	rna_NM_001040526.1_novel06	NC_037350.1	27415353	27420365	-	16
rna_NM_001040526.1	rna_NM_001040526.1_novel07	NC_037350.1	27415350	27419441	-	13
rna_NM_001040526.1	rna_NM_001040526.1_novel08	NC_037350.1	27415352	27419042	-	12
rna_NM_001040526.1	rna_NM_001040526.1_novel09	NC_037350.1	27415353	27418541	-	11
rna_NM_001040526.1	rna_NM_001040526.1_novel10	NC_037350.1	27415353	27418140	-	10
rna_NM_001040526.1	rna_NM_001040526.1_novel11	NC_037350.1	27415353	27417387	-	8
rna_NM_001098874.2	rna_NM_001098874.2_novel01	NC_037335.1	110987215	110992366	-	5
rna_NM_001098874.2	rna_NM_001098874.2_novel02	NC_037335.1	110987215	110992088	-	6
rna_NM_001098874.2	rna_NM_001098874.2_novel03	NC_037335.1	110987213	110991640	-	4
rna_NM_001098874.2	rna_NM_001098874.2_novel04	NC_037335.1	110987215	110990379	-	3
rna_NM_001098874.2	rna_NM_001098874.2_novel05	NC_037335.1	110987213	110987824	-	2
rna_NM_001078084.1	rna_NM_001078084.1_novel01	NC_037346.1	50809162	50815929	+	14
rna_NM_001078084.1	rna_NM_001078084.1_novel02	NC_037346.1	50809162	50815935	+	14
rna_NM_001045912.2	rna_NM_001045912.2_novel01	NC_037356.1	5072139	5074852	+	1
rna_NM_174441.2	rna_NM_174441.2_novel01	NC_037346.1	48081101	48082210	+	6
rna_NM_174441.2	rna_NM_174441.2_novel02	NC_037346.1	48081553	48082209	+	4
rna_NM_174677.2	rna_NM_174677.2_novel01	NC_037346.1	27364148	27370835	+	8
rna_NM_174677.2	rna_NM_174677.2_novel02	NC_037346.1	27366731	27370827	+	6
rna_NM_174677.2	rna_NM_174677.2_novel03	NC_037346.1	27368933	27370828	+	1
rna_NM_001077877.2	rna_NM_001077877.2_novel01	NC_037330.1	9474931	9484509	-	12
rna_XR_236092.4	rna_XR_236092.4_novel01	NC_037337.1	36761523	36773910	+	4
rna_XR_236092.4	rna_XR_236092.4_novel02	NC_037337.1	36761546	36773910	+	2
rna_XR_236092.4	rna_XR_236092.4_novel03	NC_037337.1	36763173	36773910	+	2
rna_XR_236092.4	rna_XR_236092.4_novel04	NC_037337.1	36770300	36773910	+	1
rna_XR_236092.4	rna_XR_236092.4_novel05	NC_037337.1	36774054	36777747	+	1
rna_XR_236092.4	rna_XR_236092.4_novel06	NC_037337.1	36775383	36777743	+	1
rna_NM_001075499.1	rna_NM_001075499.1_novel01	NC_037340.1	36998039	37026789	-	6
rna_NM_001205540.1	rna_NM_001205540.1_novel01	NC_037339.1	11331689	11336195	-	1
rna_NM_001034048.1	rna_NM_001034048.1_novel01	NC_037346.1	26954136	26955868	-	4
rna_XM_015475639.2	rna_XM_015475639.2_novel01	NC_037344.1	72616945	72620316	-	9
rna_XM_015475639.2	rna_XM_015475639.2_novel02	NC_037344.1	72616942	72619718	-	10
rna_XM_015475639.2	rna_XM_015475639.2_novel03	NC_037344.1	72616942	72617460	-	1
rna_NM_001034611.2	rna_NM_001034611.2_novel01	NC_037330.1	21630874	21695754	+	16
rna_NM_001034611.2	rna_NM_001034611.2_novel02	NC_037330.1	21684189	21695766	+	5
rna_NM_001034240.1	rna_NM_001034240.1_novel01	NC_037353.1	44045036	44057216	-	9
rna_XM_005209506.4	rna_XM_005209506.4_novel01	NC_037334.1	52250497	52255027	+	1
rna_NM_001109967.1	rna_NM_001109967.1_novel01	NC_037341.1	19981881	19986525	+	5
rna_NM_001017934.3	rna_NM_001017934.3_novel01	NC_037330.1	14486605	14501162	+	14
rna_NM_001017934.3	rna_NM_001017934.3_novel02	NC_037330.1	14489482	14501164	+	12
rna_NM_001017934.3	rna_NM_001017934.3_novel03	NC_037330.1	14501053	14501164	+	1
rna_NM_174239.2	rna_NM_174239.2_novel01	NC_037335.1	49053229	49053393	-	1
rna_NM_001098129.1	rna_NM_001098129.1_novel01	NC_037339.1	33901726	33926028	-	12
rna_XM_024975443.1	rna_XM_024975443.1_novel01	NC_037342.1	44432498	44434570	-	1
rna_NM_001113297.2	rna_NM_001113297.2_novel01	NC_037340.1	29654017	29655531	-	2
rna_NM_001206048.1	rna_NM_001206048.1_novel01	NC_037328.1	110928203	110930215	-	1
rna_XM_002699100.5	rna_XM_002699100.5_novel01	NC_037356.1	26925623	26950932	+	15
rna_XM_024981415.1	rna_XM_024981415.1_novel01	NC_037347.1	38193487	38230989	+	7
rna_XM_025000171.1	rna_XM_025000171.1_novel01	NC_037339.1	85135514	85154025	+	19
rna_XM_025000171.1	rna_XM_025000171.1_novel02	NC_037339.1	85140011	85154020	+	13
rna_XM_025000171.1	rna_XM_025000171.1_novel03	NC_037339.1	85151307	85154026	+	2
rna_NM_001034294.2	rna_NM_001034294.2_novel01	NC_037335.1	59321787	59336182	-	17
rna_NM_001034294.2	rna_NM_001034294.2_novel02	NC_037335.1	59321343	59332044	-	15
rna_NM_001034294.2	rna_NM_001034294.2_novel03	NC_037335.1	59321348	59327930	-	11
rna_NM_001034294.2	rna_NM_001034294.2_novel04	NC_037335.1	59321791	59327124	-	10
rna_NM_001034294.2	rna_NM_001034294.2_novel05	NC_037335.1	59322192	59322417	-	1
rna_NM_001034294.2	rna_NM_001034294.2_novel06	NC_037335.1	59321791	59322399	-	1
rna_NM_001046495.1-2	rna_NM_001046495.1-2_novel01	NC_037342.1	34227207	34253828	-	5
rna_NM_001034684.1	rna_NM_001034684.1_novel01	NC_037346.1	35999637	36000176	-	2
rna_NM_001077051.2	rna_NM_001077051.2_novel01	NC_037332.1	116075193	116170365	+	7
rna_XM_002694992.6	rna_XM_002694992.6_novel01	NC_037345.1	49974859	49992580	-	15
rna_NM_001101879.2	rna_NM_001101879.2_novel01	NC_037338.1	105560434	105581642	+	4
rna_NM_001101879.2	rna_NM_001101879.2_novel02	NC_037338.1	105560454	105598425	+	6
rna_NM_001101879.2	rna_NM_001101879.2_novel03	NC_037338.1	105572239	105598422	+	7
rna_NM_001083791.1	rna_NM_001083791.1_novel01	NC_037336.1	19327775	19330620	+	1
rna_NR_038117.1	rna_NR_038117.1_novel01	NC_037337.1	74250184	74265541	+	4
rna_NM_001046032.2	rna_NM_001046032.2_novel01	NC_037334.1	4737566	4740759	+	10
rna_NM_001206717.1	rna_NM_001206717.1_novel01	NC_037334.1	20435538	20435892	+	1
rna_NM_174227.3	rna_NM_174227.3_novel01	NC_037329.1	48278436	48316690	-	10
rna_XM_024985284.1	rna_XM_024985284.1_novel01	NC_037352.1	27896947	27904726	+	2
rna_XM_024985284.1	rna_XM_024985284.1_novel02	NC_037352.1	27901659	27904724	+	1
rna_NM_176645.3	rna_NM_176645.3_novel01	NC_037349.1	50741384	50751488	+	4
rna_NM_176645.3	rna_NM_176645.3_novel02	NC_037349.1	50750292	50751002	+	1
rna_NM_176645.3	rna_NM_176645.3_novel03	NC_037349.1	50750846	50751139	+	1
rna_NM_001035456.1	rna_NM_001035456.1_novel01	NC_037340.1	59738859	59768397	+	4
rna_NM_001035456.1	rna_NM_001035456.1_novel02	NC_037340.1	59763104	59766278	+	2
rna_NM_001002885.1	rna_NM_001002885.1_novel01	NC_037357.1	130698923	130700982	-	2
rna_NM_001002885.1	rna_NM_001002885.1_novel02	NC_037357.1	130698922	130699288	-	1
rna_NM_174675.2	rna_NM_174675.2_novel01	NC_037345.1	2868276	2878363	+	4
rna_NM_001038542.2	rna_NM_001038542.2_novel01	NC_037337.1	26118866	26125218	-	14
rna_NM_001046117.2	rna_NM_001046117.2_novel01	NC_037357.1	119204695	119209600	-	2
rna_NM_174649.2	rna_NM_174649.2_novel01	NC_037331.1	48252489	48256706	+	2
rna_NM_001099060.1	rna_NM_001099060.1_novel01	NC_037344.1	29478113	29478964	+	1
rna_NM_001099060.1	rna_NM_001099060.1_novel02	NC_037344.1	29478850	29478964	+	1
rna_NM_174600.2	rna_NM_174600.2_novel01	NC_037347.1	37571905	37652450	-	11
rna_NM_174600.2	rna_NM_174600.2_novel02	NC_037347.1	37571905	37650575	-	9
rna_NM_174600.2	rna_NM_174600.2_novel03	NC_037347.1	37571905	37627493	-	8
rna_NM_174600.2	rna_NM_174600.2_novel04	NC_037347.1	37571907	37587177	-	7
rna_NM_174600.2	rna_NM_174600.2_novel05	NC_037347.1	37571905	37580697	-	5
rna_XM_024999770.1	rna_XM_024999770.1_novel01	NC_037338.1	106266618	106274381	+	13
rna_XM_024999770.1	rna_XM_024999770.1_novel02	NC_037338.1	106267852	106274381	+	10
rna_NM_001075201.1	rna_NM_001075201.1_novel01	NC_037352.1	41917868	41990188	+	10
rna_NM_001101211.2	rna_NM_001101211.2_novel01	NC_037349.1	49379784	49384516	-	4
rna_NM_001101211.2	rna_NM_001101211.2_novel02	NC_037349.1	49379779	49383627	-	5
rna_NM_001034376.2	rna_NM_001034376.2_novel01	NC_037339.1	31472387	31475453	-	2
rna_XM_024979453.1	rna_XM_024979453.1_novel01	NC_037345.1	47583745	47604192	+	5
rna_NM_174804.3	rna_NM_174804.3_novel01	NC_037337.1	42627501	42629000	-	2
rna_NM_001034692.2	rna_NM_001034692.2_novel01	NC_037329.1	21689710	21691316	+	3
rna_NM_001034692.2	rna_NM_001034692.2_novel02	NC_037329.1	21691094	21691316	+	1
rna_NM_001075456.1	rna_NM_001075456.1_novel01	NC_037330.1	9460717	9464585	-	3
rna_NM_001075456.1	rna_NM_001075456.1_novel02	NC_037330.1	9460717	9463073	-	2
rna_NM_001075456.1	rna_NM_001075456.1_novel03	NC_037330.1	9460717	9462694	-	1
rna_NM_001101090.1	rna_NM_001101090.1_novel01	NC_037337.1	43166818	43214398	-	9
rna_XM_024983287.1	rna_XM_024983287.1_novel01	NC_037349.1	52478615	52509706	+	12
rna_XM_024983287.1	rna_XM_024983287.1_novel02	NC_037349.1	52482128	52509687	+	10
rna_NM_001098892.2	rna_NM_001098892.2_novel01	NW_020192292.1	6393003	6468821	+	5
rna_NM_001034322.2	rna_NM_001034322.2_novel01	NC_037332.1	106946963	106951263	-	7
rna_NM_001034322.2	rna_NM_001034322.2_novel02	NC_037332.1	106946963	106948792	-	2
rna_XM_024979476.1	rna_XM_024979476.1_novel01	NC_037345.1	60002452	60022875	+	5
rna_XM_024979476.1	rna_XM_024979476.1_novel02	NC_037345.1	60019209	60022873	+	1
rna_NM_001105375.1	rna_NM_001105375.1_novel01	NC_037330.1	18992429	19014057	+	14
rna_XM_003586113.5	rna_XM_003586113.5_novel01	NC_037332.1	98570515	98571560	-	1
rna_NM_001099699.1	rna_NM_001099699.1_novel01	NC_037334.1	15368538	15370409	+	3
rna_NM_001037817.2	rna_NM_001037817.2_novel01	NC_037339.1	75029792	75070804	+	26
rna_NM_001206913.1	rna_NM_001206913.1_novel01	NC_037345.1	53350775	53384026	-	28
rna_NM_001143864.1	rna_NM_001143864.1_novel01	NC_037351.1	20958773	20989441	-	17
rna_XM_024984159.1	rna_XM_024984159.1_novel01	NC_037350.1	3170869	3174263	-	2
rna_NM_001046599.2	rna_NM_001046599.2_novel01	NC_037329.1	130166364	130173305	-	3
rna_NM_001046599.2	rna_NM_001046599.2_novel02	NC_037329.1	130166371	130167078	-	1
rna_NM_001046599.2	rna_NM_001046599.2_novel03	NC_037329.1	130166371	130166695	-	1
rna_NM_174520.2	rna_NM_174520.2_novel01	NC_037331.1	11786071	11813520	+	46
rna_NM_174520.2	rna_NM_174520.2_novel02	NC_037331.1	11792554	11812961	+	31
rna_NM_174520.2	rna_NM_174520.2_novel03	NC_037331.1	11795652	11813520	+	25
rna_NM_174520.2	rna_NM_174520.2_novel04	NC_037331.1	11798654	11813008	+	22
rna_NM_174520.2	rna_NM_174520.2_novel05	NC_037331.1	11799935	11812961	+	21
rna_NM_174520.2	rna_NM_174520.2_novel06	NC_037331.1	11802859	11812961	+	16
rna_NM_174520.2	rna_NM_174520.2_novel07	NC_037331.1	11803347	11813520	+	15
rna_NM_174520.2	rna_NM_174520.2_novel08	NC_037331.1	11804211	11813522	+	14
rna_NM_174520.2	rna_NM_174520.2_novel09	NC_037331.1	11808043	11813486	+	8
rna_NM_174520.2	rna_NM_174520.2_novel10	NC_037331.1	11808677	11813520	+	7
rna_NM_174520.2	rna_NM_174520.2_novel11	NC_037331.1	11810092	11813520	+	4
rna_NM_174520.2	rna_NM_174520.2_novel12	NC_037331.1	11812926	11813008	+	1
rna_NM_174520.2	rna_NM_174520.2_novel13	NC_037331.1	11813282	11813520	+	1
rna_XM_024982908.1	rna_XM_024982908.1_novel01	NC_037349.1	11430823	11433802	+	1
rna_NM_001076817.1	rna_NM_001076817.1_novel01	NC_037338.1	105908937	105927329	+	14
rna_NM_001046155.1-2	rna_NM_001046155.1-2_novel01	NC_037341.1	16328701	16362944	+	9
rna_NM_001097571.1	rna_NM_001097571.1_novel01	NC_037331.1	77285393	77319230	-	7
rna_NM_001192245.1	rna_NM_001192245.1_novel01	NC_037347.1	20850379	20853378	+	7
rna_XM_005228608.4	rna_XM_005228608.4_novel01	NC_037357.1	42118210	42121075	-	1
rna_NM_001038144.1	rna_NM_001038144.1_novel01	NC_037339.1	30841797	30854060	+	4
rna_NM_001038144.1	rna_NM_001038144.1_novel02	NC_037339.1	30846343	30854062	+	3
rna_NM_001038144.1	rna_NM_001038144.1_novel03	NC_037339.1	30851773	30853477	+	1
rna_NM_001038144.1	rna_NM_001038144.1_novel04	NC_037339.1	30851951	30854171	+	1
rna_NM_001114520.1	rna_NM_001114520.1_novel01	NC_037329.1	132139060	132139419	+	1
rna_NM_001205829.2	rna_NM_001205829.2_novel01	NC_037348.1	65232778	65234053	+	2
rna_NM_001206918.1	rna_NM_001206918.1_novel01	NC_037332.1	41845711	41863218	+	10
rna_NM_001206918.1	rna_NM_001206918.1_novel02	NC_037332.1	41845711	41872541	+	11
rna_NM_001206918.1	rna_NM_001206918.1_novel03	NC_037332.1	41895515	41918811	+	11
rna_NM_001078062.1	rna_NM_001078062.1_novel01	NC_037334.1	51469382	51510369	-	3
rna_XM_003586153.4	rna_XM_003586153.4_novel01	NC_037332.1	110424113	110445171	-	5
rna_XM_003586153.4	rna_XM_003586153.4_novel02	NC_037332.1	110424115	110431737	-	3
rna_XM_003586153.4	rna_XM_003586153.4_novel03	NC_037332.1	110424114	110428094	-	1
rna_NM_001076475.1	rna_NM_001076475.1_novel01	NC_037341.1	30748715	30774963	+	5
rna_NM_001076475.1	rna_NM_001076475.1_novel02	NC_037341.1	30770079	30774963	+	2
rna_NM_001076475.1	rna_NM_001076475.1_novel03	NC_037341.1	30774107	30774963	+	1
rna_NM_001206060.1	rna_NM_001206060.1_novel01	NC_037337.1	86330737	86367779	-	22
rna_NM_174674.2	rna_NM_174674.2_novel01	NC_037332.1	104035730	104036833	+	1
rna_NM_001075647.1	rna_NM_001075647.1_novel01	NC_037352.1	26559376	26561856	+	6
rna_NM_001075647.1	rna_NM_001075647.1_novel02	NC_037352.1	26560412	26561857	+	5
rna_NM_001075647.1	rna_NM_001075647.1_novel03	NC_037352.1	26560745	26561856	+	4
rna_NM_001075647.1	rna_NM_001075647.1_novel04	NC_037352.1	26560971	26561856	+	3
rna_NM_001075647.1	rna_NM_001075647.1_novel05	NC_037352.1	26561687	26561856	+	1
rna_NM_174659.1	rna_NM_174659.1_novel01	NC_037357.1	3852672	3855413	+	5
rna_NM_174659.1	rna_NM_174659.1_novel02	NC_037357.1	3855024	3855420	+	1
rna_NM_001113321.1	rna_NM_001113321.1_novel01	NC_037329.1	71197329	71197560	+	1
rna_NM_001038190.2	rna_NM_001038190.2_novel01	NC_037339.1	82296495	82322878	-	3
rna_NM_001076797.1	rna_NM_001076797.1_novel01	NC_037341.1	57168026	57285241	+	8
rna_NM_174756.3	rna_NM_174756.3_novel01	NC_037339.1	73143932	73164056	+	7
rna_XM_015475247.2	rna_XM_015475247.2_novel01	NC_037343.1	62947285	62949593	+	1
rna_NM_001076192.1	rna_NM_001076192.1_novel01	NC_037329.1	52174189	52307777	+	10
rna_NM_001076192.1	rna_NM_001076192.1_novel02	NC_037329.1	52175882	52306940	+	10
rna_NM_001076192.1	rna_NM_001076192.1_novel03	NC_037329.1	52295488	52307777	+	3
rna_NM_001033623.2	rna_NM_001033623.2_novel01	NC_037344.1	57080207	57083365	-	3
rna_NM_001033623.2	rna_NM_001033623.2_novel02	NC_037344.1	57080207	57080670	-	1
rna_NM_001033623.2	rna_NM_001033623.2_novel03	NC_037344.1	57080207	57080452	-	1
rna_NM_001025342.2	rna_NM_001025342.2_novel01	NC_037342.1	35409797	35411052	+	3
rna_NM_001025342.2	rna_NM_001025342.2_novel02	NC_037342.1	35410275	35411052	+	2
rna_NM_001105359.1	rna_NM_001105359.1_novel01	NC_037346.1	39383029	39403277	-	10
rna_NM_001206246.1	rna_NM_001206246.1_novel01	NC_037356.1	41302554	41322836	-	11
rna_NM_001206378.1	rna_NM_001206378.1_novel01	NC_037357.1	87028785	87034386	-	6
rna_XM_002689365.6	rna_XM_002689365.6_novel01	NC_037334.1	80414602	80494268	+	22
rna_XM_002689365.6	rna_XM_002689365.6_novel02	NC_037334.1	80433259	80494271	+	20
rna_NM_174000.2	rna_NM_174000.2_novel01	NC_037334.1	12618113	12621945	-	9
rna_NM_174000.2	rna_NM_174000.2_novel02	NC_037334.1	12618113	12621093	-	7
rna_NM_174000.2	rna_NM_174000.2_novel03	NC_037334.1	12618114	12620329	-	5
rna_NM_174000.2	rna_NM_174000.2_novel04	NC_037334.1	12618113	12619803	-	3
rna_NM_174000.2	rna_NM_174000.2_novel05	NC_037334.1	12618096	12618751	-	1
rna_NM_174000.2	rna_NM_174000.2_novel06	NC_037334.1	12618113	12618186	-	1
rna_NM_174562.2	rna_NM_174562.2_novel01	NC_037332.1	106928816	106938327	-	12
rna_NM_175718.2	rna_NM_175718.2_novel01	NC_037334.1	18478981	18479128	+	1
rna_XM_024976665.1	rna_XM_024976665.1_novel01	NC_037343.1	5920210	6005034	-	14
rna_NM_001193008.1	rna_NM_001193008.1_novel01	NC_037328.1	69961655	70018240	-	11
rna_NM_174325.1	rna_NM_174325.1_novel01	NC_037345.1	24255793	24437398	-	8
rna_NM_174325.1	rna_NM_174325.1_novel02	NC_037345.1	24255983	24283278	-	5
rna_NM_174325.1	rna_NM_174325.1_novel03	NC_037345.1	24264001	24267794	-	1
rna_XM_024986069.1	rna_XM_024986069.1_novel01	NC_037353.1	13454520	13496054	+	13
rna_XM_024986069.1	rna_XM_024986069.1_novel02	NC_037353.1	13519146	13542304	+	17
rna_NM_001078014.1	rna_NM_001078014.1_novel01	NC_037352.1	22009414	22022885	+	3
rna_NM_001046438.1	rna_NM_001046438.1_novel01	NC_037350.1	48992316	48994924	+	2
rna_NM_001272010.1	rna_NM_001272010.1_novel01	NC_037346.1	56974306	56988631	-	4
rna_NM_001272010.1	rna_NM_001272010.1_novel02	NC_037346.1	56974306	56987523	-	4
rna_NM_174810.2	rna_NM_174810.2_novel01	NC_037332.1	109061990	109082122	-	10
rna_NM_174810.2	rna_NM_174810.2_novel02	NC_037332.1	109061990	109063414	-	2
rna_NM_174810.2	rna_NM_174810.2_novel03	NC_037332.1	109061990	109062420	-	1
rna_NM_001001854.2	rna_NM_001001854.2_novel01	NC_037328.1	76989408	76991479	+	1
rna_NM_001034763.2	rna_NM_001034763.2_novel01	NC_037329.1	126837552	126839007	-	2
rna_NM_001076806.3	rna_NM_001076806.3_novel01	NC_037328.1	65387786	65433979	-	7
rna_XM_024994836.1	rna_XM_024994836.1_novel01	NC_037334.1	7885107	7888030	+	5
rna_XM_024994836.1	rna_XM_024994836.1_novel02	NC_037334.1	7885420	7888030	+	4
rna_NM_001244111.1	rna_NM_001244111.1_novel01	NC_037341.1	64442706	64452617	+	3
rna_NM_001206755.1	rna_NM_001206755.1_novel01	NC_037329.1	9553287	9579714	-	7
rna_XM_024988413.1	rna_XM_024988413.1_novel01	NC_037357.1	113762881	113818463	-	5
rna_NM_001034772.1	rna_NM_001034772.1_novel01	NC_037328.1	139406040	139412059	-	5
rna_NM_001255968.1	rna_NM_001255968.1_novel01	NC_037336.1	33104770	33131652	-	6
rna_NM_001255968.1	rna_NM_001255968.1_novel02	NC_037336.1	33103920	33106470	-	1
rna_NM_001255968.1	rna_NM_001255968.1_novel03	NC_037336.1	33103927	33104337	-	1
rna_NM_001083386.2	rna_NM_001083386.2_novel01	NC_037338.1	19639245	19659111	-	13
rna_NM_001083386.2	rna_NM_001083386.2_novel02	NC_037338.1	19635043	19656564	-	15
rna_NM_001205986.2	rna_NM_001205986.2_novel01	NC_037353.1	26001716	26183147	+	22
rna_NM_001103264.1	rna_NM_001103264.1_novel01	NC_037335.1	90348253	90348569	+	1
rna_XM_025001801.1	rna_XM_025001801.1_novel01	NC_037341.1	46071964	46074095	+	1
rna_XM_002687401.6	rna_XM_002687401.6_novel01	NC_037332.1	51875382	51925644	+	3
rna_XM_002697203.4	rna_XM_002697203.4_novel01	NC_037350.1	9785581	9859109	-	16
rna_XM_002697203.4	rna_XM_002697203.4_novel02	NC_037350.1	9785581	9804737	-	7
rna_NM_001034272.1	rna_NM_001034272.1_novel01	NC_037334.1	2997978	2999807	+	7
rna_NM_001098123.1	rna_NM_001098123.1_novel01	NC_037331.1	33626556	33729119	-	5
rna_NM_001098123.1	rna_NM_001098123.1_novel02	NC_037331.1	33626562	33652887	-	3
rna_NM_174033.3	rna_NM_174033.3_novel01	NC_037351.1	4174036	4175476	+	1
rna_NM_001206829.1	rna_NM_001206829.1_novel01	NC_037340.1	39584314	39602876	+	3
rna_NM_001206829.1	rna_NM_001206829.1_novel02	NC_037340.1	39602391	39602876	+	1
rna_XM_024988534.1	rna_XM_024988534.1_novel01	NC_037357.1	86523202	86524121	+	2
rna_XM_002685163.5	rna_XM_002685163.5_novel01	NC_037328.1	146560325	146607460	-	3
rna_NM_001015556.2	rna_NM_001015556.2_novel01	NC_037345.1	55260180	55262218	-	5
rna_NM_001015556.2	rna_NM_001015556.2_novel02	NC_037345.1	55260180	55261562	-	4
rna_NM_001015556.2	rna_NM_001015556.2_novel03	NC_037345.1	55260180	55260942	-	3
rna_NC_006853.1:9754..9822	rna_NC_006853.1:9754..9822_novel01	NC_006853.1	8129	9653	+	1
rna_NC_006853.1:9754..9822	rna_NC_006853.1:9754..9822_novel02	NC_006853.1	8131	8968	+	1
rna_NC_006853.1:9754..9822	rna_NC_006853.1:9754..9822_novel03	NC_006853.1	8472	8711	+	1
rna_NC_006853.1:9754..9822	rna_NC_006853.1:9754..9822_novel04	NC_006853.1	8739	8968	+	1
rna_NC_006853.1:9754..9822	rna_NC_006853.1:9754..9822_novel05	NC_006853.1	8970	9414	+	1
rna_NC_006853.1:9754..9822	rna_NC_006853.1:9754..9822_novel06	NC_006853.1	8129	9753	+	1
rna_NC_006853.1:9754..9822	rna_NC_006853.1:9754..9822_novel07	NC_006853.1	9430	9753	+	1
rna_NC_006853.1:9754..9822	rna_NC_006853.1:9754..9822_novel08	NC_006853.1	8620	9754	+	1
rna_NM_174244.1	rna_NM_174244.1_novel01	NC_037328.1	1650958	1651037	+	1
rna_NM_001244226.1	rna_NM_001244226.1_novel01	NC_037330.1	120329406	120335064	-	3
rna_XM_024985289.1	rna_XM_024985289.1_novel01	NC_037352.1	2098605	2101812	+	1
rna_NM_001192233.1	rna_NM_001192233.1_novel01	NC_037332.1	110161883	110164708	+	1
rna_NM_001192233.1	rna_NM_001192233.1_novel02	NC_037332.1	110161883	110162315	+	1
rna_NM_001083395.2	rna_NM_001083395.2_novel01	NC_037331.1	55985102	56046586	-	11
rna_NM_173881.2	rna_NM_173881.2_novel01	NC_037332.1	73814165	73829708	-	5
rna_NM_173881.2	rna_NM_173881.2_novel02	NC_037332.1	73814170	73814557	-	1
rna_NM_001015647.1	rna_NM_001015647.1_novel01	NC_037350.1	9426622	9428497	+	4
rna_NM_001015647.1	rna_NM_001015647.1_novel02	NC_037350.1	9427039	9428490	+	3
rna_NM_001015647.1	rna_NM_001015647.1_novel03	NC_037350.1	9427860	9428497	+	2
rna_NM_001025320.2	rna_NM_001025320.2_novel01	NC_037332.1	36650697	36663878	+	9
rna_XM_024998005.1	rna_XM_024998005.1_novel01	NC_037337.1	50806157	50806817	-	1
rna_NM_001082431.1	rna_NM_001082431.1_novel01	NC_037343.1	62096941	62099225	-	1
rna_NM_001098891.1	rna_NM_001098891.1_novel01	NC_037344.1	56867310	56878924	-	6
rna_XM_015458504.2	rna_XM_015458504.2_novel01	NC_037345.1	65465191	65487086	-	8
rna_XM_015458504.2	rna_XM_015458504.2_novel02	NC_037345.1	65465197	65487054	-	8
rna_XM_015458504.2	rna_XM_015458504.2_novel03	NC_037345.1	65464448	65487083	-	7
rna_NM_001099727.1	rna_NM_001099727.1_novel01	NC_037349.1	32965289	32972188	-	2
rna_NM_001077073.1	rna_NM_001077073.1_novel01	NC_037347.1	17020804	17087783	-	20
rna_NM_001075856.2	rna_NM_001075856.2_novel01	NC_037336.1	78728495	78729007	-	1
rna_NM_180992.2	rna_NM_180992.2_novel01	NC_037333.1	88486694	88503334	+	13
rna_NM_180992.2	rna_NM_180992.2_novel02	NC_037333.1	88488620	88503334	+	12
rna_NM_180992.2	rna_NM_180992.2_novel03	NC_037333.1	88489446	88503334	+	11
rna_NM_180992.2	rna_NM_180992.2_novel04	NC_037333.1	88492493	88503339	+	9
rna_NM_180992.2	rna_NM_180992.2_novel05	NC_037333.1	88493611	88503334	+	8
rna_NM_180992.2	rna_NM_180992.2_novel06	NC_037333.1	88496663	88503334	+	6
rna_NM_180992.2	rna_NM_180992.2_novel07	NC_037333.1	88499963	88503186	+	3
rna_NM_180992.2	rna_NM_180992.2_novel08	NC_037333.1	88503192	88503334	+	1
rna_NM_001101951.1	rna_NM_001101951.1_novel01	NC_037337.1	84739190	84901568	-	12
rna_NM_001101951.1	rna_NM_001101951.1_novel02	NC_037337.1	84779088	84901534	-	5
rna_NM_001101951.1	rna_NM_001101951.1_novel03	NC_037337.1	84739184	84901518	-	11
rna_NM_001101951.1	rna_NM_001101951.1_novel04	NC_037337.1	84739198	84901518	-	11
gene_LOC781688	gene_LOC781688_novel01	NC_037332.1	82270879	82270988	+	1
rna_NM_001078127.2	rna_NM_001078127.2_novel01	NC_037338.1	87862604	87893176	+	5
rna_NM_001078127.2	rna_NM_001078127.2_novel02	NC_037338.1	87888369	87893173	+	4
rna_NM_001078127.2	rna_NM_001078127.2_novel03	NC_037338.1	87892642	87892834	+	1
rna_NM_001077992.2	rna_NM_001077992.2_novel01	NC_037328.1	96923166	96974744	+	7
rna_NM_001035392.2	rna_NM_001035392.2_novel01	NC_037328.1	72108988	72120328	+	5
rna_NM_001035392.2	rna_NM_001035392.2_novel02	NC_037328.1	72118741	72120328	+	1
rna_NM_174772.1	rna_NM_174772.1_novel01	NC_037336.1	44602295	44708593	+	13
rna_NM_174242.3	rna_NM_174242.3_novel01	NC_037342.1	27503557	27505211	-	3
rna_NM_174242.3	rna_NM_174242.3_novel02	NC_037342.1	27503557	27504072	-	1
rna_NM_001075683.2	rna_NM_001075683.2_novel01	NC_037344.1	64357074	64361512	-	4
rna_NM_001075683.2	rna_NM_001075683.2_novel02	NC_037344.1	64357077	64357464	-	1
rna_NM_001098886.1	rna_NM_001098886.1_novel01	NW_020192294.1	287227	287414	-	1
rna_NM_001081519.1	rna_NM_001081519.1_novel01	NC_037333.1	24526977	24531397	+	2
rna_NM_001080214.1	rna_NM_001080214.1_novel01	NC_037328.1	151171379	151181629	+	7
rna_NM_001033624.2	rna_NM_001033624.2_novel01	NC_037345.1	49122735	49124964	-	4
rna_NM_001033624.2	rna_NM_001033624.2_novel02	NC_037345.1	49122730	49123264	-	3
rna_NM_173946.2	rna_NM_173946.2_novel01	NC_037335.1	84019502	84034906	-	7
rna_NM_001035447.2	rna_NM_001035447.2_novel01	NC_037343.1	64674656	64674861	-	1
rna_NM_001098945.1	rna_NM_001098945.1_novel01	NC_037329.1	126660983	126662351	-	2
rna_NM_183083.1	rna_NM_183083.1_novel01	NC_037345.1	36812456	36822071	-	9
rna_XM_010811009.3	rna_XM_010811009.3_novel01	NC_037339.1	86663856	86682848	-	8
rna_NM_001097570.1	rna_NM_001097570.1_novel01	NC_037349.1	6091942	6138659	+	15
rna_NM_001097570.1	rna_NM_001097570.1_novel02	NC_037349.1	6138443	6138659	+	1
rna_NM_001078113.2	rna_NM_001078113.2_novel01	NC_037344.1	40337338	40341249	+	2
rna_NM_001075535.2	rna_NM_001075535.2_novel01	NC_037352.1	33644663	33647272	+	1
rna_NM_001114519.2	rna_NM_001114519.2_novel01	NC_037344.1	12162215	12165634	-	2
rna_XM_024979627.1	rna_XM_024979627.1_novel01	NC_037346.1	36474901	36475644	+	1
rna_XM_024999521.1	rna_XM_024999521.1_novel01	NC_037338.1	77920233	77927963	+	4
rna_XM_024999521.1	rna_XM_024999521.1_novel02	NC_037338.1	77926187	77927963	+	1
rna_NM_001077953.1	rna_NM_001077953.1_novel01	NC_037330.1	95012096	95059043	-	4
rna_NM_174177.2	rna_NM_174177.2_novel01	NC_037331.1	20624490	20702624	+	16
rna_XM_015471954.2	rna_XM_015471954.2_novel01	NC_037334.1	11623512	11625797	-	3
rna_NM_001101099.1	rna_NM_001101099.1_novel01	NC_037340.1	16109945	16135826	+	13
rna_NM_001080254.2	rna_NM_001080254.2_novel01	NC_037356.1	45352397	45357310	-	7
rna_NM_001014935.2	rna_NM_001014935.2_novel01	NC_037338.1	98463488	98466335	+	5
rna_NM_001014935.2	rna_NM_001014935.2_novel02	NC_037338.1	98464538	98466334	+	2
rna_NM_001014935.2	rna_NM_001014935.2_novel03	NC_037338.1	98466131	98466335	+	1
rna_NM_001105416.1	rna_NM_001105416.1_novel01	NC_037344.1	14341562	14369069	-	21
rna_NM_001105416.1	rna_NM_001105416.1_novel02	NC_037344.1	14341562	14353237	-	11
rna_NM_001075197.1	rna_NM_001075197.1_novel01	NC_037330.1	29391379	29393229	-	2
rna_NM_001206257.2	rna_NM_001206257.2_novel01	NC_037331.1	68279215	68323127	+	3
rna_NM_001076945.1	rna_NM_001076945.1_novel01	NC_037333.1	97461662	97531180	-	4
rna_NM_001076945.1	rna_NM_001076945.1_novel02	NC_037333.1	97461665	97467902	-	2
rna_NM_001195013.1	rna_NM_001195013.1_novel01	NC_037342.1	29227687	29257547	+	11
rna_NM_001195013.1	rna_NM_001195013.1_novel02	NC_037342.1	29231979	29235095	+	1
rna_NM_001195013.1	rna_NM_001195013.1_novel03	NC_037342.1	29241114	29257559	+	8
rna_NM_001195013.1	rna_NM_001195013.1_novel04	NC_037342.1	29241443	29257569	+	7
rna_NM_001195013.1	rna_NM_001195013.1_novel05	NC_037342.1	29255791	29257547	+	1
rna_NM_173978.2	rna_NM_173978.2_novel01	NC_037335.1	112748920	112763330	-	6
rna_NM_001192976.2	rna_NM_001192976.2_novel01	NC_037328.1	45156084	45188354	+	8
rna_NM_001192976.2	rna_NM_001192976.2_novel02	NC_037328.1	45187609	45188354	+	1
rna_NM_001015541.1	rna_NM_001015541.1_novel01	NC_037342.1	57704045	57705880	+	1
rna_NM_001034423.2	rna_NM_001034423.2_novel01	NC_037345.1	36981440	36989873	-	6
rna_NM_001035093.2	rna_NM_001035093.2_novel01	NC_037339.1	18056766	18062264	+	5
rna_NM_001035093.2	rna_NM_001035093.2_novel02	NC_037339.1	18060274	18062264	+	2
rna_NM_001035093.2	rna_NM_001035093.2_novel03	NC_037339.1	18061615	18062264	+	1
rna_NM_001035093.2	rna_NM_001035093.2_novel04	NC_037339.1	18061940	18062265	+	1
rna_NM_001035093.2	rna_NM_001035093.2_novel05	NC_037339.1	18062125	18062264	+	1
rna_NM_001143741.1	rna_NM_001143741.1_novel01	NC_037340.1	57361236	57361337	+	1
rna_NM_001205545.1	rna_NM_001205545.1_novel01	NC_037337.1	10068899	10142788	-	15
rna_NM_177944.2	rna_NM_177944.2_novel01	NC_037357.1	99790423	99912395	+	14
rna_NM_177944.2	rna_NM_177944.2_novel02	NC_037357.1	99836633	99912395	+	14
rna_NM_177944.2	rna_NM_177944.2_novel03	NC_037357.1	99881913	99912395	+	11
rna_NM_177944.2	rna_NM_177944.2_novel04	NC_037357.1	99888930	99912395	+	10
rna_NM_177944.2	rna_NM_177944.2_novel05	NC_037357.1	99911817	99912395	+	1
rna_XR_003033573.1	rna_XR_003033573.1_novel01	NC_037357.1	127815475	127830814	-	3
rna_NM_001035474.2	rna_NM_001035474.2_novel01	NC_037342.1	35689576	35692829	-	2
rna_NM_001035474.2	rna_NM_001035474.2_novel02	NC_037342.1	35689574	35691460	-	1
rna_NM_001110785.2	rna_NM_001110785.2_novel01	NC_037330.1	16119394	16120179	-	1
rna_XR_003037123.1	rna_XR_003037123.1_novel01	NC_037338.1	22499457	22501537	+	1
rna_NM_001079637.1	rna_NM_001079637.1_novel01	NC_037350.1	17752482	17755381	+	6
rna_NM_001079637.1	rna_NM_001079637.1_novel02	NC_037350.1	17753952	17758157	+	11
rna_NM_001079637.1	rna_NM_001079637.1_novel03	NC_037350.1	17754497	17758126	+	10
rna_NM_001079637.1	rna_NM_001079637.1_novel04	NC_037350.1	17754743	17758156	+	9
rna_NM_001079637.1	rna_NM_001079637.1_novel05	NC_037350.1	17754980	17758127	+	8
rna_NM_001079637.1	rna_NM_001079637.1_novel06	NC_037350.1	17755267	17758154	+	7
rna_NM_001079637.1	rna_NM_001079637.1_novel07	NC_037350.1	17756370	17758126	+	5
rna_NM_001079637.1	rna_NM_001079637.1_novel08	NC_037350.1	17757006	17758150	+	3
rna_NM_001079637.1	rna_NM_001079637.1_novel09	NC_037350.1	17757728	17758156	+	1
rna_NM_001079637.1	rna_NM_001079637.1_novel10	NC_037350.1	17758021	17758156	+	1
rna_NM_001075999.1	rna_NM_001075999.1_novel01	NC_037328.1	72497649	72499177	+	1
rna_NM_001034245.2	rna_NM_001034245.2_novel01	NC_037330.1	93012213	93012312	+	1
rna_XR_003031132.1	rna_XR_003031132.1_novel01	NC_037346.1	43210557	43210648	+	1
rna_NM_001191183.1	rna_NM_001191183.1_novel01	NC_037343.1	29158090	29174974	-	6
rna_NM_001191183.1	rna_NM_001191183.1_novel02	NC_037343.1	29158091	29166344	-	3
rna_NM_001038039.1	rna_NM_001038039.1_novel01	NC_037344.1	34949129	34953270	+	4
rna_NM_174071.2	rna_NM_174071.2_novel01	NC_037344.1	42021085	42110415	-	9
rna_XR_003031051.1	rna_XR_003031051.1_novel01	NC_037346.1	33249950	33250877	+	1
rna_XR_003031051.1	rna_XR_003031051.1_novel02	NC_037346.1	33249950	33251856	+	3
rna_XR_003031051.1	rna_XR_003031051.1_novel03	NC_037346.1	33249951	33251856	+	3
rna_XR_003031051.1	rna_XR_003031051.1_novel04	NC_037346.1	33249951	33251860	+	2
rna_NM_174064.3	rna_NM_174064.3_novel01	NC_037357.1	37497400	37503246	+	10
rna_NM_174064.3	rna_NM_174064.3_novel02	NC_037357.1	37498683	37503245	+	10
rna_NM_174064.3	rna_NM_174064.3_novel03	NC_037357.1	37499126	37503250	+	8
rna_NM_174064.3	rna_NM_174064.3_novel04	NC_037357.1	37499826	37503244	+	7
rna_NM_174064.3	rna_NM_174064.3_novel05	NC_037357.1	37502469	37503246	+	1
rna_NM_203361.1	rna_NM_203361.1_novel01	NC_037357.1	37427746	37430081	+	6
rna_NM_203361.1	rna_NM_203361.1_novel02	NC_037357.1	37427783	37430081	+	5
rna_NM_203361.1	rna_NM_203361.1_novel03	NC_037357.1	37429947	37430081	+	1
rna_NM_174335.2	rna_NM_174335.2_novel01	NC_037338.1	73256359	73298912	+	20
rna_NM_174335.2	rna_NM_174335.2_novel02	NC_037338.1	73262078	73298912	+	19
rna_NM_001075562.2	rna_NM_001075562.2_novel01	NC_037332.1	49085644	49103597	+	5
rna_NM_001075562.2	rna_NM_001075562.2_novel02	NC_037332.1	49101162	49103597	+	1
rna_NM_001206607.3	rna_NM_001206607.3_novel01	NC_037352.1	22801927	22811528	+	5
rna_NM_001105364.1	rna_NM_001105364.1_novel01	NC_037356.1	32993975	33024632	-	9
rna_NM_001206817.1	rna_NM_001206817.1_novel01	NC_037343.1	64175991	64183737	+	3
rna_NM_001206817.1	rna_NM_001206817.1_novel02	NC_037343.1	64181207	64183738	+	1
rna_XM_003587380.5	rna_XM_003587380.5_novel01	NC_037346.1	14279202	14279682	+	1
rna_XM_003587380.5	rna_XM_003587380.5_novel02	NC_037346.1	14279524	14279682	+	1
rna_NM_001075142.1	rna_NM_001075142.1_novel01	NC_037352.1	24872696	24922682	+	10
rna_NM_001075142.1	rna_NM_001075142.1_novel02	NC_037352.1	24902972	24922635	+	7
rna_XM_005213755.3	rna_XM_005213755.3_novel01	NC_037339.1	24812184	24812695	+	1
rna_NM_001001170.1	rna_NM_001001170.1_novel01	NC_037330.1	120710021	120725972	+	13
rna_NM_001002887.2	rna_NM_001002887.2_novel01	NC_037345.1	64099201	64101483	-	1
rna_NM_001002887.2	rna_NM_001002887.2_novel02	NC_037345.1	64099201	64099780	-	1
rna_NM_001302937.1	rna_NM_001302937.1_novel01	NC_037342.1	19334150	19336450	+	1
rna_NM_174505.3	rna_NM_174505.3_novel01	NC_037345.1	35046555	35046747	-	1
rna_NM_001046402.2	rna_NM_001046402.2_novel01	NC_037334.1	18073866	18075468	-	2
rna_NM_001034674.1	rna_NM_001034674.1_novel01	NC_037349.1	13293930	13296101	+	4
rna_NM_001034674.1	rna_NM_001034674.1_novel02	NC_037349.1	13295514	13296109	+	2
rna_NM_001075200.1	rna_NM_001075200.1_novel01	NC_037328.1	81696412	81706028	+	4
rna_NM_001206448.1	rna_NM_001206448.1_novel01	NC_037353.1	22519832	22523880	-	3
rna_NM_201527.2	rna_NM_201527.2_novel01	NC_037336.1	95955439	95958231	-	2
rna_NM_001077041.2	rna_NM_001077041.2_novel01	NC_037348.1	67621228	67621567	+	2
rna_NM_001077041.2	rna_NM_001077041.2_novel02	NC_037348.1	67621413	67621573	+	1
rna_XM_024981458.1	rna_XM_024981458.1_novel01	NC_037347.1	18201522	18206177	+	3
rna_NM_174446.3	rna_NM_174446.3_novel01	NC_037334.1	5019378	5023805	+	4
rna_NM_001195024.2	rna_NM_001195024.2_novel01	NC_037338.1	3790351	3792785	-	2
rna_XM_015471522.2	rna_XM_015471522.2_novel01	NC_037333.1	24989321	24992993	+	1
rna_XM_003585702.4	rna_XM_003585702.4_novel01	NC_037328.1	138149713	138346357	+	13
rna_NM_001075234.1	rna_NM_001075234.1_novel01	NC_037340.1	65654006	65655870	+	2
rna_NM_001076934.1	rna_NM_001076934.1_novel01	NC_037343.1	73502131	73519232	+	9
rna_NM_001076934.1	rna_NM_001076934.1_novel02	NC_037343.1	73502131	73518530	+	8
rna_NM_001076934.1	rna_NM_001076934.1_novel03	NC_037343.1	73502160	73519232	+	7
rna_NM_001075282.1	rna_NM_001075282.1_novel01	NC_037337.1	86138304	86157145	+	15
rna_NM_001075282.1	rna_NM_001075282.1_novel02	NC_037337.1	86154527	86157140	+	2
rna_NM_174041.2	rna_NM_174041.2_novel01	NC_037330.1	45791771	46330781	+	14
rna_XR_805179.2	rna_XR_805179.2_novel01	NC_037329.1	129296749	129298367	-	2
rna_NM_001075367.1	rna_NM_001075367.1_novel01	NC_037344.1	62300435	62300655	-	1
rna_XM_002688010.5	rna_XM_002688010.5_novel01	NC_037332.1	119350233	119351723	+	2
rna_XM_002688010.5	rna_XM_002688010.5_novel02	NC_037332.1	119351049	119351724	+	1
rna_NM_001075441.1	rna_NM_001075441.1_novel01	NC_037344.1	64079229	64092377	+	6
rna_NM_174062.3	rna_NM_174062.3_novel01	NC_037356.1	40477533	40480196	-	4
rna_NM_174062.3	rna_NM_174062.3_novel02	NC_037356.1	40477533	40480196	-	5
rna_NM_174062.3	rna_NM_174062.3_novel03	NC_037356.1	40477533	40478469	-	3
rna_NM_174062.3	rna_NM_174062.3_novel04	NC_037356.1	40477533	40478065	-	2
rna_NM_174062.3	rna_NM_174062.3_novel05	NC_037356.1	40477533	40477852	-	1
rna_NM_001192859.1	rna_NM_001192859.1_novel01	NC_037340.1	74698017	74716869	-	27
rna_NM_001014950.1	rna_NM_001014950.1_novel01	NC_037329.1	129296747	129298367	+	2
rna_NM_001014950.1	rna_NM_001014950.1_novel02	NC_037329.1	129298157	129298367	+	1
rna_NM_174322.3	rna_NM_174322.3_novel01	NC_037334.1	20696674	20702981	-	6
rna_XM_005209729.4	rna_XM_005209729.4_novel01	NC_037334.1	87036180	87039620	+	1
rna_NM_001008663.1	rna_NM_001008663.1_novel01	NC_037332.1	27371004	27373251	+	3
rna_NM_001244116.2	rna_NM_001244116.2_novel01	NC_037333.1	65334229	65334653	-	1
rna_XM_024988673.1	rna_XM_024988673.1_novel01	NC_037357.1	49988404	49993294	-	3
rna_XM_024988673.1	rna_XM_024988673.1_novel02	NC_037357.1	49988401	49993269	-	4
rna_XM_024988673.1	rna_XM_024988673.1_novel03	NC_037357.1	49988401	49990602	-	1
rna_NM_001113313.2	rna_NM_001113313.2_novel01	NC_037356.1	28218800	28226226	+	4
rna_NM_001113313.2	rna_NM_001113313.2_novel02	NC_037356.1	28224722	28226226	+	3
rna_NM_001113313.2	rna_NM_001113313.2_novel03	NC_037356.1	28226062	28226226	+	1
rna_NM_001076911.1	rna_NM_001076911.1_novel01	NC_037350.1	20418227	20482054	-	4
rna_NM_001076911.1	rna_NM_001076911.1_novel02	NC_037350.1	20418227	20462025	-	4
rna_NM_001076911.1	rna_NM_001076911.1_novel03	NC_037350.1	20418222	20419490	-	1
rna_NM_001083508.1	rna_NM_001083508.1_novel01	NC_037341.1	61264780	61281212	-	2
rna_NM_001046372.2	rna_NM_001046372.2_novel01	NC_037331.1	63811059	63854598	-	12
rna_XM_002691119.4	rna_XM_002691119.4_novel01	NC_037337.1	103120428	103122697	+	3
rna_XM_002691119.4	rna_XM_002691119.4_novel02	NC_037337.1	103122189	103122697	+	1
rna_XM_002691119.4	rna_XM_002691119.4_novel03	NC_037337.1	103122472	103122697	+	1
rna_XM_002691119.4	rna_XM_002691119.4_novel04	NC_037337.1	103122639	103122697	+	1
rna_XR_812325.3	rna_XR_812325.3_novel01	NC_037344.1	45030951	45043941	-	2
rna_XR_812325.3	rna_XR_812325.3_novel02	NC_037344.1	45030945	45033262	-	1
rna_NM_001046079.1	rna_NM_001046079.1_novel01	NC_037332.1	71711982	71714360	+	1
rna_NM_001205320.1	rna_NM_001205320.1_novel01	NC_037334.1	14446720	14453786	-	5
rna_NM_001205320.1	rna_NM_001205320.1_novel02	NC_037334.1	14446720	14447203	-	1
rna_NM_001035299.1	rna_NM_001035299.1_novel01	NC_037334.1	45648092	45652171	-	2
rna_NM_001105496.1	rna_NM_001105496.1_novel01	NC_037337.1	4459554	4466095	-	2
rna_NM_001099206.1	rna_NM_001099206.1_novel01	NC_037330.1	20131253	20134010	+	1
rna_NM_174029.1	rna_NM_174029.1_novel01	NC_037340.1	42185281	42186496	-	2
rna_NM_174029.1	rna_NM_174029.1_novel02	NC_037340.1	42185284	42185512	-	1
rna_NM_001195063.1	rna_NM_001195063.1_novel01	NC_037356.1	40232830	40233532	-	2
rna_NM_181014.2	rna_NM_181014.2_novel01	NC_037357.1	99930394	100013904	-	16
rna_NM_181014.2	rna_NM_181014.2_novel02	NC_037357.1	99930393	99984427	-	13
rna_NR_003958.2	rna_NR_003958.2_novel01	NC_037356.1	49510850	49513367	+	6
rna_NR_003958.2	rna_NR_003958.2_novel02	NC_037356.1	49512418	49513368	+	3
rna_NR_003958.2	rna_NR_003958.2_novel03	NC_037356.1	49512895	49513365	+	1
rna_NR_003958.2	rna_NR_003958.2_novel04	NC_037356.1	49512980	49513368	+	1
rna_NR_003958.2	rna_NR_003958.2_novel05	NC_037356.1	49513283	49513368	+	1
rna_NM_001080244.2	rna_NM_001080244.2_novel01	NC_037328.1	144308699	144335969	+	22
rna_XM_002696700.5	rna_XM_002696700.5_novel01	NC_037348.1	41958671	41968847	-	3
rna_NM_175788.1	rna_NM_175788.1_novel01	NC_037340.1	53196957	53240336	-	9
rna_NM_175788.1	rna_NM_175788.1_novel02	NC_037340.1	53196957	53213542	-	5
rna_NM_173959.4	rna_NM_173959.4_novel01	NC_037353.1	21275770	21279187	+	1
rna_NM_173959.4	rna_NM_173959.4_novel02	NC_037353.1	21278395	21279185	+	1
rna_NM_001014963.2	rna_NM_001014963.2_novel01	NC_037337.1	67525467	67538324	+	3
rna_NM_001014963.2	rna_NM_001014963.2_novel02	NC_037337.1	67535292	67538304	+	1
rna_NM_001102102.1	rna_NM_001102102.1_novel01	NC_037334.1	59322042	59405617	+	33
rna_NM_001102102.1	rna_NM_001102102.1_novel02	NC_037334.1	59322042	59387516	+	28
rna_NM_001102102.1	rna_NM_001102102.1_novel03	NC_037334.1	59322042	59405623	+	34
rna_NM_001102102.1	rna_NM_001102102.1_novel04	NC_037334.1	59322042	59366030	+	16
rna_NM_001102102.1	rna_NM_001102102.1_novel05	NC_037334.1	59354643	59405617	+	22
rna_NM_001102102.1	rna_NM_001102102.1_novel06	NC_037334.1	59373006	59405617	+	17
rna_NM_001102102.1	rna_NM_001102102.1_novel07	NC_037334.1	59405354	59405617	+	1
rna_NM_001046605.1	rna_NM_001046605.1_novel01	NC_037337.1	1140533	1145334	+	2
rna_NM_001046605.1	rna_NM_001046605.1_novel02	NC_037337.1	1143610	1145334	+	1
rna_NM_001075431.2	rna_NM_001075431.2_novel01	NC_037342.1	58214064	58224544	-	5
rna_NM_001075431.2	rna_NM_001075431.2_novel02	NC_037342.1	58214579	58218907	-	2
gene_LOC101906455	gene_LOC101906455_novel01	NC_037341.1	36496742	36497222	+	1
rna_XM_024996018.1	rna_XM_024996018.1_novel01	NC_037335.1	48982670	48995995	+	3
rna_NM_001045879.2	rna_NM_001045879.2_novel01	NC_037331.1	112198156	112215537	-	10
rna_NM_001045879.2	rna_NM_001045879.2_novel02	NC_037331.1	112198161	112210108	-	9
rna_NM_001045879.2	rna_NM_001045879.2_novel03	NC_037331.1	112198661	112203182	-	4
rna_NM_001045879.2	rna_NM_001045879.2_novel04	NC_037331.1	112198161	112198376	-	1
rna_NM_001103331.1	rna_NM_001103331.1_novel01	NC_037336.1	103493253	103493925	+	1
rna_NM_001076044.1	rna_NM_001076044.1_novel01	NC_037343.1	71466457	71549871	+	20
rna_NM_001034716.2	rna_NM_001034716.2_novel01	NC_037350.1	8488475	8495393	-	6
rna_NM_001034716.2	rna_NM_001034716.2_novel02	NC_037350.1	8488479	8494198	-	5
rna_NM_001034716.2	rna_NM_001034716.2_novel03	NC_037350.1	8488479	8493879	-	4
rna_NM_001034716.2	rna_NM_001034716.2_novel04	NC_037350.1	8488475	8491775	-	3
rna_NM_001034716.2	rna_NM_001034716.2_novel05	NC_037350.1	8488472	8489233	-	2
rna_NM_001083412.1	rna_NM_001083412.1_novel01	NC_037340.1	72913651	72922550	-	7
rna_NM_001083412.1	rna_NM_001083412.1_novel02	NC_037340.1	72913653	72917418	-	2
rna_XR_003035110.1	rna_XR_003035110.1_novel01	NC_037333.1	44697959	44701119	+	1
rna_NM_001098943.2	rna_NM_001098943.2_novel01	NC_037351.1	58289437	58294808	-	3
rna_NM_001098943.2	rna_NM_001098943.2_novel02	NC_037351.1	58289446	58292040	-	1
rna_NM_001098943.2	rna_NM_001098943.2_novel03	NC_037351.1	58289437	58290177	-	1
rna_XM_024996022.1	rna_XM_024996022.1_novel01	NC_037335.1	66923750	66944718	-	4
rna_NM_001015623.1	rna_NM_001015623.1_novel01	NC_037349.1	50341753	50352880	+	6
rna_NM_001046477.1	rna_NM_001046477.1_novel01	NC_037357.1	94696645	94700085	-	3
rna_NM_001082615.1	rna_NM_001082615.1_novel01	NC_037333.1	18249765	18256309	+	3
rna_NM_001081616.2	rna_NM_001081616.2_novel01	NC_037357.1	33918243	33922136	+	1
rna_NM_001081616.2	rna_NM_001081616.2_novel02	NC_037357.1	33921025	33922136	+	1
rna_NM_001081616.2	rna_NM_001081616.2_novel03	NC_037357.1	33921947	33922135	+	1
rna_NM_001034637.2	rna_NM_001034637.2_novel01	NC_037336.1	62413961	62445501	-	7
rna_NM_001034762.1	rna_NM_001034762.1_novel01	NC_037331.1	16889388	16891354	+	1
rna_XM_002698036.5	rna_XM_002698036.5_novel01	NC_037352.1	14562908	14613274	+	30
rna_XM_002698036.5	rna_XM_002698036.5_novel02	NC_037352.1	14578028	14613270	+	22
rna_XM_002688579.5	rna_XM_002688579.5_novel01	NC_037334.1	6472060	6474168	+	1
rna_XM_005211820.4	rna_XM_005211820.4_novel01	NC_037337.1	62244047	62246743	+	1
rna_NM_001017954.1	rna_NM_001017954.1_novel01	NC_037352.1	2017353	2018065	+	1
rna_NM_001017954.1	rna_NM_001017954.1_novel02	NC_037352.1	2017710	2018065	+	1
rna_NM_001017954.1	rna_NM_001017954.1_novel03	NC_037352.1	2017997	2018060	+	1
rna_XM_015471441.2	rna_XM_015471441.2_novel01	NC_037332.1	115128282	115133867	-	2
rna_NM_001101286.1	rna_NM_001101286.1_novel01	NC_037352.1	14258684	14277438	-	4
rna_NM_001076856.1	rna_NM_001076856.1_novel01	NC_037354.1	26248912	26273994	-	7
rna_NM_001076856.1	rna_NM_001076856.1_novel02	NC_037354.1	26248912	26255293	-	3
rna_NM_001035296.2	rna_NM_001035296.2_novel01	NC_037332.1	109663237	109683992	+	13
rna_NM_001035296.2	rna_NM_001035296.2_novel02	NC_037332.1	109674283	109683990	+	6
rna_NM_001035296.2	rna_NM_001035296.2_novel03	NC_037332.1	109675955	109683991	+	5
gene_LOC101906273	gene_LOC101906273_novel01	NC_037329.1	26702471	26702537	-	1
rna_NM_174552.2	rna_NM_174552.2_novel01	NC_037328.1	2187830	2218323	-	12
rna_NM_001101040.1	rna_NM_001101040.1_novel01	NC_037349.1	50099984	50120212	-	10
rna_NM_001099082.2	rna_NM_001099082.2_novel01	NC_037333.1	72368862	72405597	+	23
rna_NM_001099082.2	rna_NM_001099082.2_novel02	NC_037333.1	72384927	72405595	+	13
rna_NM_001099082.2	rna_NM_001099082.2_novel03	NC_037333.1	72389686	72405597	+	11
rna_NM_001033991.3	rna_NM_001033991.3_novel01	NC_037334.1	20887210	20898792	-	12
rna_NM_001075924.1	rna_NM_001075924.1_novel01	NC_037338.1	78651881	78654301	+	2
rna_NM_001015561.2	rna_NM_001015561.2_novel01	NC_037332.1	57280645	57282873	-	4
rna_NM_001015561.2	rna_NM_001015561.2_novel02	NC_037332.1	57280643	57282467	-	3
rna_NM_001015561.2	rna_NM_001015561.2_novel03	NC_037332.1	57280643	57281577	-	2
rna_NM_001035364.2	rna_NM_001035364.2_novel01	NC_037347.1	35093455	35143358	+	9
rna_NM_001035364.2	rna_NM_001035364.2_novel02	NC_037347.1	35093841	35143358	+	8
rna_NM_001035364.2	rna_NM_001035364.2_novel03	NC_037347.1	35115620	35143368	+	6
rna_XM_010806403.3	rna_XM_010806403.3_novel01	NC_037333.1	110851987	110859777	+	2
rna_NM_174406.2	rna_NM_174406.2_novel01	NC_037329.1	58476421	58478927	+	1
rna_NM_001038162.2	rna_NM_001038162.2_novel01	NC_037337.1	12750246	12764318	+	4
rna_NM_001038162.2	rna_NM_001038162.2_novel02	NC_037337.1	12763980	12764321	+	1
rna_NM_001035111.3	rna_NM_001035111.3_novel01	NC_037345.1	48185911	48192089	+	7
rna_NM_001035111.3	rna_NM_001035111.3_novel02	NC_037345.1	48190792	48192089	+	2
rna_NM_001037815.2	rna_NM_001037815.2_novel01	NC_037349.1	59139212	59149488	+	11
rna_NM_001076088.1	rna_NM_001076088.1_novel01	NC_037332.1	97173593	97175422	-	1
rna_NM_001099701.2	rna_NM_001099701.2_novel01	NC_037329.1	131986173	131993039	-	4
rna_XM_002688325.5	rna_XM_002688325.5_novel01	NC_037333.1	84339383	84339607	-	1
rna_NM_176676.1	rna_NM_176676.1_novel01	NC_037341.1	61410303	61416335	-	5
rna_XM_002696271.6	rna_XM_002696271.6_novel01	NC_037347.1	4450473	4453002	+	1
rna_XM_024984626.1	rna_XM_024984626.1_novel01	NC_037352.1	21240692	21243880	+	1
rna_NM_001206163.1	rna_NM_001206163.1_novel01	NC_037338.1	2375187	2400459	-	45
rna_NM_001206163.1	rna_NM_001206163.1_novel02	NC_037338.1	2375189	2385927	-	23
rna_NM_001206163.1	rna_NM_001206163.1_novel03	NC_037338.1	2375188	2383780	-	18
rna_NM_001206163.1	rna_NM_001206163.1_novel04	NC_037338.1	2375183	2381997	-	15
rna_NM_001206163.1	rna_NM_001206163.1_novel05	NC_037338.1	2375187	2376412	-	3
rna_XM_010814917.3	rna_XM_010814917.3_novel01	NC_037345.1	47416408	47441114	-	6
rna_XM_002692936.4	rna_XM_002692936.4_novel01	NC_037342.1	6299055	6305740	+	3
rna_NM_001079609.1	rna_NM_001079609.1_novel01	NC_037346.1	572777	601487	-	5
rna_NM_174438.1	rna_NM_174438.1_novel01	NC_037328.1	38203434	38242331	-	12
rna_XM_003586603.5	rna_XM_003586603.5_novel01	NC_037337.1	97153808	97156346	+	1
rna_XM_002687180.6	rna_XM_002687180.6_novel01	NC_037332.1	12639438	12642093	+	1
rna_NM_001103349.1	rna_NM_001103349.1_novel01	NC_037334.1	51780932	51786410	+	7
rna_NM_001103349.1	rna_NM_001103349.1_novel02	NC_037334.1	51793007	51793195	+	1
rna_NM_174599.2	rna_NM_174599.2_novel01	NC_037335.1	39927828	40003028	-	12
rna_XM_010804552.3	rna_XM_010804552.3_novel01	NC_037331.1	113605799	113623174	+	17
rna_XM_010804552.3	rna_XM_010804552.3_novel02	NC_037331.1	113605810	113623176	+	17
rna_XM_010804552.3	rna_XM_010804552.3_novel03	NC_037331.1	113605810	113623174	+	16
rna_XM_010804552.3	rna_XM_010804552.3_novel04	NC_037331.1	113605820	113623176	+	16
rna_XM_002686859.5	rna_XM_002686859.5_novel01	NC_037331.1	72405379	72407228	-	1
rna_XM_024991096.1	rna_XM_024991096.1_novel01	NC_037331.1	68886049	68889015	+	2
rna_XM_002695994.5	rna_XM_002695994.5_novel01	NC_037346.1	42656066	42675955	-	10
rna_XM_002695994.5	rna_XM_002695994.5_novel02	NC_037346.1	42656067	42675831	-	10
rna_XM_002695994.5	rna_XM_002695994.5_novel03	NC_037346.1	42656066	42657587	-	1
rna_NM_001100347.1	rna_NM_001100347.1_novel01	NC_037340.1	36359759	36529399	+	16
rna_NM_001081575.1	rna_NM_001081575.1_novel01	NC_037329.1	107351870	107358960	+	10
rna_NM_001081575.1	rna_NM_001081575.1_novel02	NC_037329.1	107353448	107358959	+	8
rna_NM_001081575.1	rna_NM_001081575.1_novel03	NC_037329.1	107354906	107358960	+	4
rna_NM_001081575.1	rna_NM_001081575.1_novel04	NC_037329.1	107357917	107358960	+	2
rna_NM_001081575.1	rna_NM_001081575.1_novel05	NC_037329.1	107358758	107358959	+	1
rna_XR_815225.3	rna_XR_815225.3_novel01	NC_037351.1	45275068	45287746	-	2
rna_NM_174483.2	rna_NM_174483.2_novel01	NC_037346.1	27795437	27799205	-	4
rna_NM_174483.2	rna_NM_174483.2_novel02	NC_037346.1	27795435	27798555	-	4
rna_NM_174483.2	rna_NM_174483.2_novel03	NC_037346.1	27795437	27795833	-	1
rna_NM_175818.4	rna_NM_175818.4_novel01	NC_037352.1	1516717	1519322	+	5
rna_NM_001077127.1	rna_NM_001077127.1_novel01	NC_037345.1	14717216	14717347	+	1
rna_XR_003037705.1	rna_XR_003037705.1_novel01	NC_037340.1	38593594	38595189	+	2
rna_NM_001008665.1	rna_NM_001008665.1_novel01	NC_037354.1	16292789	16313376	+	16
rna_NM_203358.2	rna_NM_203358.2_novel01	NC_037328.1	60367809	60407775	+	2
rna_NM_001075207.1	rna_NM_001075207.1_novel01	NC_037355.1	6513770	6519122	+	2
rna_NM_001034781.2	rna_NM_001034781.2_novel01	NC_037334.1	45805396	45814451	-	5
rna_NM_001034781.2	rna_NM_001034781.2_novel02	NC_037334.1	45804939	45807653	-	3
rna_XM_024982321.1	rna_XM_024982321.1_novel01	NC_037348.1	21589978	21617694	+	8
rna_XM_024982321.1	rna_XM_024982321.1_novel02	NC_037348.1	21590066	21617720	+	14
rna_NM_001046017.1	rna_NM_001046017.1_novel01	NC_037338.1	74998084	74998217	+	1
rna_NM_001078164.1	rna_NM_001078164.1_novel01	NC_037334.1	51364543	51421513	+	3
rna_NM_001078164.1	rna_NM_001078164.1_novel02	NC_037334.1	51390253	51435249	+	2
rna_NM_001046314.1	rna_NM_001046314.1_novel01	NC_037339.1	23680674	23684317	-	2
rna_XR_003032396.1	rna_XR_003032396.1_novel01	NC_037351.1	61048930	61055225	-	3
rna_NM_001046584.2	rna_NM_001046584.2_novel01	NC_037332.1	71726987	71732350	-	4
rna_NM_001076463.1	rna_NM_001076463.1_novel01	NC_037342.1	77374327	77379035	-	3
rna_NM_001076463.1	rna_NM_001076463.1_novel02	NC_037342.1	77374327	77379026	-	4
rna_NM_001076463.1	rna_NM_001076463.1_novel03	NC_037342.1	77374327	77379023	-	4
rna_NM_001193070.2	rna_NM_001193070.2_novel01	NC_037345.1	48065766	48067499	-	3
rna_NM_001035388.1	rna_NM_001035388.1_novel01	NC_037356.1	26067916	26072274	-	2
rna_NM_001105613.1	rna_NM_001105613.1_novel01	NC_037337.1	6772143	6784637	+	15
rna_NM_001105613.1	rna_NM_001105613.1_novel02	NC_037337.1	6784305	6784639	+	1
rna_NM_178572.2	rna_NM_178572.2_novel01	NC_037341.1	76994568	77010890	-	6
rna_NM_174161.3	rna_NM_174161.3_novel01	NC_037355.1	27964205	27997696	-	16
rna_NM_174161.3	rna_NM_174161.3_novel02	NC_037355.1	27964205	27997646	-	16
rna_NM_174161.3	rna_NM_174161.3_novel03	NC_037355.1	27964207	27997685	-	15
rna_NM_174161.3	rna_NM_174161.3_novel04	NC_037355.1	27964205	27997642	-	15
rna_NM_174161.3	rna_NM_174161.3_novel05	NC_037355.1	27964205	27979429	-	13
rna_NM_174161.3	rna_NM_174161.3_novel06	NC_037355.1	27964205	27979371	-	14
rna_NM_174161.3	rna_NM_174161.3_novel07	NC_037355.1	27964205	27976610	-	13
rna_NM_174161.3	rna_NM_174161.3_novel08	NC_037355.1	27964207	27976520	-	11
rna_NM_174161.3	rna_NM_174161.3_novel09	NC_037355.1	27964205	27975479	-	10
rna_NM_174161.3	rna_NM_174161.3_novel10	NC_037355.1	27964205	27974938	-	10
rna_NM_174161.3	rna_NM_174161.3_novel11	NC_037355.1	27964206	27969465	-	8
rna_NM_174161.3	rna_NM_174161.3_novel12	NC_037355.1	27964207	27967831	-	6
rna_NM_174161.3	rna_NM_174161.3_novel13	NC_037355.1	27964205	27967441	-	6
rna_NM_174161.3	rna_NM_174161.3_novel14	NC_037355.1	27964205	27964498	-	1
rna_NM_001101883.1	rna_NM_001101883.1_novel01	NC_037331.1	12881879	12886606	-	4
rna_NM_001101883.1	rna_NM_001101883.1_novel02	NC_037331.1	12882752	12884292	-	1
gene_LOC107132735	gene_LOC107132735_novel01	NC_037335.1	102540214	102540712	+	1
rna_NM_001017952.1	rna_NM_001017952.1_novel01	NC_037354.1	33338493	33348710	-	3
rna_NM_001013364.1	rna_NM_001013364.1_novel01	NC_037334.1	75115934	75123210	+	8
rna_NM_001013364.1	rna_NM_001013364.1_novel02	NC_037334.1	75119575	75123209	+	5
rna_NM_001035492.2	rna_NM_001035492.2_novel01	NC_037356.1	42496308	42508867	+	13
rna_NM_001035492.2	rna_NM_001035492.2_novel02	NC_037356.1	42496329	42508869	+	14
rna_NM_001035492.2	rna_NM_001035492.2_novel03	NC_037356.1	42500593	42508867	+	11
rna_NM_174806.2	rna_NM_174806.2_novel01	NC_037345.1	26447657	26471469	-	11
rna_NM_001075122.1	rna_NM_001075122.1_novel01	NC_037356.1	29610819	29614617	-	9
rna_NM_176609.3	rna_NM_176609.3_novel01	NC_037337.1	26670896	26673444	-	5
rna_NM_176609.3	rna_NM_176609.3_novel02	NC_037337.1	26670901	26673443	-	5
rna_NM_176609.3	rna_NM_176609.3_novel03	NC_037337.1	26670900	26673122	-	4
rna_NM_001040469.2	rna_NM_001040469.2_novel01	NC_037334.1	17776763	17810617	+	39
rna_NM_001040469.2	rna_NM_001040469.2_novel02	NC_037334.1	17778898	17810617	+	37
rna_NM_001040469.2	rna_NM_001040469.2_novel03	NC_037334.1	17779207	17810618	+	35
rna_NM_001040469.2	rna_NM_001040469.2_novel04	NC_037334.1	17780518	17810614	+	31
rna_NM_001040469.2	rna_NM_001040469.2_novel05	NC_037334.1	17783541	17810620	+	28
rna_NM_001040469.2	rna_NM_001040469.2_novel06	NC_037334.1	17785943	17810620	+	25
rna_NM_001040469.2	rna_NM_001040469.2_novel07	NC_037334.1	17788620	17810617	+	24
rna_NM_001040469.2	rna_NM_001040469.2_novel08	NC_037334.1	17789013	17810617	+	23
rna_NM_001040469.2	rna_NM_001040469.2_novel09	NC_037334.1	17792400	17810617	+	22
rna_NM_001040469.2	rna_NM_001040469.2_novel10	NC_037334.1	17792707	17810613	+	21
rna_NM_001040469.2	rna_NM_001040469.2_novel11	NC_037334.1	17795450	17810617	+	19
rna_NM_001040469.2	rna_NM_001040469.2_novel12	NC_037334.1	17796208	17810614	+	18
rna_NM_001040469.2	rna_NM_001040469.2_novel13	NC_037334.1	17796264	17810617	+	17
rna_NM_001040469.2	rna_NM_001040469.2_novel14	NC_037334.1	17809133	17810617	+	5
rna_NM_001040469.2	rna_NM_001040469.2_novel15	NC_037334.1	17810511	17810615	+	1
rna_XM_024988377.1	rna_XM_024988377.1_novel01	NC_037357.1	46188480	46188926	+	1
rna_NM_001082437.2	rna_NM_001082437.2_novel01	NC_037333.1	88172949	88184868	-	6
rna_NM_001038505.2	rna_NM_001038505.2_novel01	NC_037328.1	22792744	22796099	+	1
rna_NM_174348.2	rna_NM_174348.2_novel01	NC_037334.1	14821941	14824589	+	4
rna_NM_001075826.1	rna_NM_001075826.1_novel01	NC_037329.1	27937039	28193144	+	17
rna_NM_001076047.1	rna_NM_001076047.1_novel01	NC_037341.1	9113765	9201979	-	23
rna_NM_001076047.1	rna_NM_001076047.1_novel02	NC_037341.1	9113789	9201979	-	23
rna_NM_001076047.1	rna_NM_001076047.1_novel03	NC_037341.1	9144798	9171048	-	13
rna_NM_001110077.2	rna_NM_001110077.2_novel01	NC_037353.1	23044266	23046219	+	3
rna_NM_001034632.3	rna_NM_001034632.3_novel01	NC_037334.1	14441557	14442109	+	1
rna_NM_176674.2	rna_NM_176674.2_novel01	NC_037345.1	46806370	46807152	-	3
rna_XM_024991513.1	rna_XM_024991513.1_novel01	NC_037332.1	57203690	57205196	-	3
rna_XM_024991513.1	rna_XM_024991513.1_novel02	NC_037332.1	57203693	57204029	-	1
rna_XM_024991513.1	rna_XM_024991513.1_novel03	NC_037332.1	57203692	57203824	-	1
rna_NM_174213.2	rna_NM_174213.2_novel01	NC_037352.1	18009762	18028617	-	11
rna_NM_174213.2	rna_NM_174213.2_novel02	NC_037352.1	18009966	18027312	-	10
rna_NM_174213.2	rna_NM_174213.2_novel03	NC_037352.1	18009978	18025366	-	9
rna_NM_001130765.1	rna_NM_001130765.1_novel01	NC_037329.1	118362229	118424601	+	13
rna_NM_001015569.3	rna_NM_001015569.3_novel01	NC_037334.1	18599205	18608816	+	11
rna_NM_001205397.1	rna_NM_001205397.1_novel01	NC_037342.1	41904312	41923892	-	21
rna_NM_001046243.2	rna_NM_001046243.2_novel01	NC_037345.1	65641105	65645237	-	4
rna_XM_024986913.1	rna_XM_024986913.1_novel01	NC_037355.1	15461925	15517198	-	8
rna_NM_001099125.1	rna_NM_001099125.1_novel01	NC_037348.1	67132624	67146956	-	5
rna_NM_001034370.2	rna_NM_001034370.2_novel01	NC_037347.1	40326670	40332958	-	2
rna_NM_001034370.2	rna_NM_001034370.2_novel02	NC_037347.1	40309680	40326340	-	17
rna_NM_001034370.2	rna_NM_001034370.2_novel03	NC_037347.1	40309680	40320807	-	15
rna_NM_001034370.2	rna_NM_001034370.2_novel04	NC_037347.1	40309680	40310776	-	2
rna_XM_005221315.4	rna_XM_005221315.4_novel01	NC_037346.1	56042914	56079170	-	32
rna_NM_001075493.1	rna_NM_001075493.1_novel01	NC_037339.1	17809188	17845428	-	10
rna_NM_001075493.1	rna_NM_001075493.1_novel02	NC_037339.1	17809192	17838390	-	8
rna_NM_001075493.1	rna_NM_001075493.1_novel03	NC_037339.1	17809192	17823735	-	6
rna_NM_001102096.2	rna_NM_001102096.2_novel01	NC_037341.1	24947005	25113597	-	8
rna_NM_001038125.2	rna_NM_001038125.2_novel01	NC_037346.1	47894939	47898828	+	1
rna_NM_001035008.2	rna_NM_001035008.2_novel01	NC_037329.1	104487921	104489737	+	3
rna_NM_001046580.1	rna_NM_001046580.1_novel01	NC_037343.1	71144037	71178800	+	9
rna_NM_001076017.1	rna_NM_001076017.1_novel01	NC_037345.1	51051080	51066376	+	6
rna_NM_001102549.1-2	rna_NM_001102549.1-2_novel01	NC_037352.1	1057084	1070553	+	35
rna_NM_001034555.3	rna_NM_001034555.3_novel01	NC_037328.1	146272654	146276788	-	2
rna_NM_001034555.3	rna_NM_001034555.3_novel02	NC_037328.1	146272662	146273705	-	1
rna_NM_174490.3	rna_NM_174490.3_novel01	NC_037338.1	80940127	80940614	-	1
rna_NM_001098108.1	rna_NM_001098108.1_novel01	NC_037351.1	12658253	12660064	+	1
rna_NM_001098108.1	rna_NM_001098108.1_novel02	NC_037351.1	12659536	12660054	+	1
rna_NM_001035085.1	rna_NM_001035085.1_novel01	NC_037329.1	61439778	61455940	+	7
rna_XM_024996226.1	rna_XM_024996226.1_novel01	NC_037335.1	63380624	63436557	-	7
rna_XM_024996226.1	rna_XM_024996226.1_novel02	NC_037335.1	63380636	63388947	-	3
rna_NM_001033611.2	rna_NM_001033611.2_novel01	NC_037342.1	53409782	53411230	-	4
rna_NM_001046273.2	rna_NM_001046273.2_novel01	NC_037356.1	46898357	46901028	+	1
rna_NM_174066.2	rna_NM_174066.2_novel01	NC_037338.1	49461482	49463256	+	1
rna_NM_001046542.2	rna_NM_001046542.2_novel01	NC_037329.1	112008152	112041654	-	11
rna_NM_001081715.1	rna_NM_001081715.1_novel01	NC_037343.1	50714852	50716123	-	2
rna_NM_001077948.1	rna_NM_001077948.1_novel01	NC_037353.1	35305175	35315037	+	4
rna_NM_001038564.1	rna_NM_001038564.1_novel01	NC_037338.1	99203014	99206907	+	6
rna_NM_001038564.1	rna_NM_001038564.1_novel02	NC_037338.1	99206601	99206912	+	1
rna_NM_001034352.1	rna_NM_001034352.1_novel01	NC_037330.1	20713187	20714182	-	1
rna_NM_001046452.2	rna_NM_001046452.2_novel01	NC_037347.1	4540531	4541164	-	1
rna_NM_001014948.3	rna_NM_001014948.3_novel01	NC_037337.1	42749330	42764718	+	11
rna_NM_174676.3	rna_NM_174676.3_novel01	NC_037339.1	86908880	86988610	-	24
rna_NM_001040592.1	rna_NM_001040592.1_novel01	NC_037355.1	3559253	3564816	-	2
rna_XM_005216871.4	rna_XM_005216871.4_novel01	NC_037343.1	35146676	35149849	+	1
rna_XR_003033235.1	rna_XR_003033235.1_novel01	NC_037356.1	43614943	43616098	+	1
rna_XR_003033235.1	rna_XR_003033235.1_novel02	NC_037356.1	43615057	43616096	+	1
rna_XR_814853.3	rna_XR_814853.3_novel01	NC_037350.1	28524534	28724294	+	9
rna_XR_814853.3	rna_XR_814853.3_novel02	NC_037350.1	28720501	28720806	+	1
rna_XR_001500615.1	rna_XR_001500615.1_novel01	NC_037328.1	76472885	76473109	-	1
rna_XR_001500615.1	rna_XR_001500615.1_novel02	NC_037328.1	76472885	76473102	-	2
rna_NM_001243298.1	rna_NM_001243298.1_novel01	NC_037343.1	35178261	35182007	-	3
rna_NM_001099212.1	rna_NM_001099212.1_novel01	NC_037352.1	595088	606646	-	7
rna_NM_001099212.1	rna_NM_001099212.1_novel02	NC_037352.1	595088	599739	-	5
rna_NM_001099212.1	rna_NM_001099212.1_novel03	NC_037352.1	595088	598041	-	4
rna_NM_174146.3	rna_NM_174146.3_novel01	NC_037354.1	37053711	37061577	-	9
rna_XM_002688545.6	rna_XM_002688545.6_novel01	NC_037334.1	5870021	5870511	+	1
rna_NM_001034499.2	rna_NM_001034499.2_novel01	NC_037328.1	56759616	56773632	+	4
rna_XR_003034357.1	rna_XR_003034357.1_novel01	NC_037331.1	63811060	63829991	+	7
rna_NM_001076957.1	rna_NM_001076957.1_novel01	NC_037329.1	128938566	128938703	-	1
rna_NM_175812.2	rna_NM_175812.2_novel01	NC_037334.1	23278316	23278545	+	1
rna_NM_001040490.2	rna_NM_001040490.2_novel01	NC_037343.1	41498871	41512916	-	5
rna_NM_001040490.2	rna_NM_001040490.2_novel02	NC_037343.1	41498864	41501028	-	1
rna_XM_002698851.5	rna_XM_002698851.5_novel01	NC_037355.1	18930836	18933010	+	1
rna_NM_001242587.1	rna_NM_001242587.1_novel01	NC_037338.1	29581376	29583130	-	3
rna_NM_001242587.1	rna_NM_001242587.1_novel02	NC_037338.1	29581384	29582611	-	2
rna_NM_001242587.1	rna_NM_001242587.1_novel03	NC_037338.1	29581375	29581743	-	1
rna_NM_001242587.1	rna_NM_001242587.1_novel04	NC_037338.1	29581382	29581554	-	1
rna_NM_001046320.1	rna_NM_001046320.1_novel01	NC_037346.1	25091270	25091376	-	1
rna_NM_001034677.1	rna_NM_001034677.1_novel01	NC_037330.1	33855938	33899316	-	8
rna_NM_001114856.1	rna_NM_001114856.1_novel01	NC_037332.1	30700912	30702901	+	3
rna_NM_001114856.1	rna_NM_001114856.1_novel02	NC_037332.1	30701302	30702901	+	2
rna_NM_001114856.1	rna_NM_001114856.1_novel03	NC_037332.1	30702091	30702901	+	1
rna_NM_001114856.1	rna_NM_001114856.1_novel04	NC_037332.1	30702501	30702901	+	1
rna_NR_037684.1	rna_NR_037684.1_novel01	NC_037348.1	65724263	65730467	+	3
rna_NR_037684.1	rna_NR_037684.1_novel02	NC_037348.1	65724263	65730467	+	3
rna_NR_037684.1	rna_NR_037684.1_novel03	NC_037348.1	65724263	65746033	+	7
rna_NR_037684.1	rna_NR_037684.1_novel04	NC_037348.1	65724263	65746033	+	7
rna_NR_037684.1	rna_NR_037684.1_novel05	NC_037348.1	65727416	65730467	+	1
rna_NR_037684.1	rna_NR_037684.1_novel06	NC_037348.1	65729201	65730467	+	1
rna_NR_037684.1	rna_NR_037684.1_novel07	NC_037348.1	65733124	65744979	+	4
rna_NM_001039961.1	rna_NM_001039961.1_novel01	NC_037356.1	50180767	50185643	+	3
rna_NM_001039961.1	rna_NM_001039961.1_novel02	NC_037356.1	50184166	50185623	+	1
rna_NM_001034369.2	rna_NM_001034369.2_novel01	NC_037346.1	26564856	26566281	-	5
rna_NM_001034812.2	rna_NM_001034812.2_novel01	NC_037334.1	39121137	39121503	+	1
rna_NM_001034274.2	rna_NM_001034274.2_novel01	NC_037342.1	46384922	46385081	+	1
rna_NM_001192762.2	rna_NM_001192762.2_novel01	NC_037332.1	74719953	74771087	-	39
rna_NM_001192762.2	rna_NM_001192762.2_novel02	NC_037332.1	74719957	74749073	-	31
rna_NM_001192762.2	rna_NM_001192762.2_novel03	NC_037332.1	74719954	74737037	-	22
rna_NM_001192762.2	rna_NM_001192762.2_novel04	NC_037332.1	74719956	74734522	-	19
rna_NM_001192762.2	rna_NM_001192762.2_novel05	NC_037332.1	74719956	74730316	-	14
rna_NM_001192762.2	rna_NM_001192762.2_novel06	NC_037332.1	74719956	74728411	-	11
rna_NM_001192762.2	rna_NM_001192762.2_novel07	NC_037332.1	74719956	74727666	-	9
rna_NM_001192762.2	rna_NM_001192762.2_novel08	NC_037332.1	74719956	74727121	-	8
rna_NM_001192762.2	rna_NM_001192762.2_novel09	NC_037332.1	74719956	74724440	-	6
rna_NM_001192762.2	rna_NM_001192762.2_novel10	NC_037332.1	74719954	74723846	-	4
rna_NM_001192762.2	rna_NM_001192762.2_novel11	NC_037332.1	74719958	74722837	-	2
rna_NM_001076253.1	rna_NM_001076253.1_novel01	NC_037329.1	124709595	124734240	-	2
rna_NM_173989.3	rna_NM_173989.3_novel01	NC_037335.1	103296277	103308497	-	9
rna_NM_173989.3	rna_NM_173989.3_novel02	NC_037335.1	103296278	103306666	-	9
rna_NM_173989.3	rna_NM_173989.3_novel03	NC_037335.1	103296278	103303956	-	7
rna_NM_173989.3	rna_NM_173989.3_novel04	NC_037335.1	103296278	103297805	-	3
rna_NM_173989.3	rna_NM_173989.3_novel05	NC_037335.1	103296278	103297372	-	2
rna_NM_001075326.1	rna_NM_001075326.1_novel01	NC_037336.1	81311076	81316562	+	6
rna_NM_001034717.1	rna_NM_001034717.1_novel01	NC_037341.1	47412392	47427802	+	12
rna_NM_001034717.1	rna_NM_001034717.1_novel02	NC_037341.1	47416356	47427802	+	8
rna_NM_001034717.1	rna_NM_001034717.1_novel03	NC_037341.1	47419844	47427802	+	5
rna_NM_001034717.1	rna_NM_001034717.1_novel04	NC_037341.1	47420433	47427804	+	4
rna_NM_001034717.1	rna_NM_001034717.1_novel05	NC_037341.1	47426325	47427802	+	1
rna_NM_001046249.2	rna_NM_001046249.2_novel01	NC_037345.1	53737033	53746134	+	7
rna_NM_001046249.2	rna_NM_001046249.2_novel02	NC_037345.1	53741406	53746133	+	5
rna_NM_001046249.2	rna_NM_001046249.2_novel03	NC_037345.1	53743667	53746142	+	4
rna_NM_001046249.2	rna_NM_001046249.2_novel04	NC_037345.1	53744350	53746134	+	2
rna_NM_001046249.2	rna_NM_001046249.2_novel05	NC_037345.1	53744697	53746134	+	1
rna_NM_001046249.2	rna_NM_001046249.2_novel06	NC_037345.1	53745631	53746132	+	1
rna_NM_001013589.3	rna_NM_001013589.3_novel01	NC_037332.1	103580104	103582139	-	6
rna_NM_001013589.3	rna_NM_001013589.3_novel02	NC_037332.1	103580103	103581912	-	5
rna_NM_001013589.3	rna_NM_001013589.3_novel03	NC_037332.1	103580105	103580842	-	2
rna_NM_001013589.3	rna_NM_001013589.3_novel04	NC_037332.1	103580103	103580395	-	1
rna_NM_181011.2	rna_NM_181011.2_novel01	NC_037342.1	20459722	20494953	+	4
rna_NM_174315.3	rna_NM_174315.3_novel01	NC_037341.1	44492709	44494877	+	2
rna_NM_001192184.2	rna_NM_001192184.2_novel01	NC_037342.1	77250379	77254657	-	9
rna_NM_001080917.1	rna_NM_001080917.1_novel01	NC_037352.1	33573621	33576737	+	1
rna_NM_001076834.1	rna_NM_001076834.1_novel01	NC_037345.1	49949550	49973866	-	10
rna_XM_010816707.3	rna_XM_010816707.3_novel01	NC_037347.1	10083606	10085726	-	2
rna_NM_001191258.1	rna_NM_001191258.1_novel01	NC_037352.1	40977140	40982592	+	2
rna_NM_181031.2	rna_NM_181031.2_novel01	NC_037334.1	45843106	45867883	-	8
rna_NM_181031.2	rna_NM_181031.2_novel02	NC_037334.1	45843105	45847566	-	5
rna_NM_001075425.2	rna_NM_001075425.2_novel01	NC_037332.1	103220658	103250623	-	19
rna_NM_001075425.2	rna_NM_001075425.2_novel02	NC_037332.1	103220658	103250602	-	19
rna_NM_001075425.2	rna_NM_001075425.2_novel03	NC_037332.1	103220658	103237089	-	8
rna_NM_176643.2	rna_NM_176643.2_novel01	NC_037337.1	65674984	65722043	-	11
rna_NM_001102153.1	rna_NM_001102153.1_novel01	NC_037333.1	91048370	91105755	-	11
rna_NM_001102153.1	rna_NM_001102153.1_novel02	NC_037333.1	91048370	91082746	-	9
rna_NM_001102153.1	rna_NM_001102153.1_novel03	NC_037333.1	91048377	91055582	-	3
rna_NM_001102153.1	rna_NM_001102153.1_novel04	NC_037333.1	91048369	91052884	-	2
rna_NM_001102153.1	rna_NM_001102153.1_novel05	NC_037333.1	91048365	91048538	-	1
rna_NM_001040473.2	rna_NM_001040473.2_novel01	NC_037328.1	1986094	2001675	+	11
rna_NM_001040473.2	rna_NM_001040473.2_novel02	NC_037328.1	2005111	2012383	+	8
rna_NM_001040473.2	rna_NM_001040473.2_novel03	NC_037328.1	2011739	2012383	+	1
rna_XR_003030019.1	rna_XR_003030019.1_novel01	NC_037344.1	45153280	45156210	+	1
rna_NM_001101284.1	rna_NM_001101284.1_novel01	NC_037339.1	18202800	18206025	-	2
rna_NM_175820.3	rna_NM_175820.3_novel01	NC_037331.1	19041333	19048604	-	4
rna_NM_175820.3	rna_NM_175820.3_novel02	NC_037331.1	19041331	19046420	-	2
rna_NM_001099191.1	rna_NM_001099191.1_novel01	NC_037356.1	28351071	28365839	-	18
rna_NM_173984.3	rna_NM_173984.3_novel01	NC_037328.1	80611850	80618832	-	7
rna_NM_173984.3	rna_NM_173984.3_novel02	NC_037328.1	80611850	80618832	-	5
rna_NM_173984.3	rna_NM_173984.3_novel03	NC_037328.1	80611852	80618832	-	6
rna_NM_173984.3	rna_NM_173984.3_novel04	NC_037328.1	80611859	80618832	-	3
rna_NM_173984.3	rna_NM_173984.3_novel05	NC_037328.1	80611858	80616349	-	6
rna_NM_173984.3	rna_NM_173984.3_novel06	NC_037328.1	80611848	80615450	-	4
rna_NM_173984.3	rna_NM_173984.3_novel07	NC_037328.1	80611852	80614140	-	3
rna_NM_173984.3	rna_NM_173984.3_novel08	NC_037328.1	80611857	80612442	-	1
rna_NM_173984.3	rna_NM_173984.3_novel09	NC_037328.1	80611859	80612067	-	1
rna_NM_001078123.1	rna_NM_001078123.1_novel01	NC_037334.1	5824474	5829858	+	4
rna_NM_001205740.1	rna_NM_001205740.1_novel01	NC_037349.1	52137150	52152878	+	7
rna_NM_001205740.1	rna_NM_001205740.1_novel02	NC_037349.1	52145833	52152134	+	3
rna_NM_174793.2	rna_NM_174793.2_novel01	NC_037352.1	34367977	34370872	-	1
rna_NM_174793.2	rna_NM_174793.2_novel02	NC_037352.1	34367982	34369203	-	1
rna_NM_174745.2	rna_NM_174745.2_novel01	NC_037345.1	23762166	23780104	+	8
rna_XM_024986932.1	rna_XM_024986932.1_novel01	NC_037355.1	18469356	18497012	+	5
rna_XM_005227554.4	rna_XM_005227554.4_novel01	NW_020192292.1	8935345	8937707	+	1
rna_XM_005227554.4	rna_XM_005227554.4_novel02	NW_020192292.1	8936729	8939204	+	1
rna_NM_203322.3	rna_NM_203322.3_novel01	NC_037350.1	27520343	27520695	-	1
rna_NM_001102313.1	rna_NM_001102313.1_novel01	NC_037345.1	55653418	55657846	-	7
rna_XM_024994709.1	rna_XM_024994709.1_novel01	NC_037334.1	11558361	11560786	+	1
rna_XM_024994709.1	rna_XM_024994709.1_novel02	NC_037334.1	11560051	11560785	+	1
rna_NM_001206170.2	rna_NM_001206170.2_novel01	NC_037331.1	48965609	48979992	+	9
rna_NM_001206170.2	rna_NM_001206170.2_novel02	NC_037331.1	48976191	48980638	+	6
rna_NM_001102525.2	rna_NM_001102525.2_novel01	NC_037332.1	99782226	99792268	-	4
rna_NM_001102525.2	rna_NM_001102525.2_novel02	NC_037332.1	99782216	99792237	-	5
rna_NM_001099210.2	rna_NM_001099210.2_novel01	NC_037348.1	22839055	22842086	-	4
rna_NM_001099210.2	rna_NM_001099210.2_novel02	NC_037348.1	22839054	22841473	-	3
rna_NM_001099210.2	rna_NM_001099210.2_novel03	NC_037348.1	22839055	22840470	-	2
rna_XR_001501515.2	rna_XR_001501515.2_novel01	NC_037339.1	37397639	37397961	+	1
rna_NM_001038120.1	rna_NM_001038120.1_novel01	NC_037335.1	17332186	17403931	+	6
rna_NM_001101129.1	rna_NM_001101129.1_novel01	NC_037328.1	135523550	135526439	+	1
rna_NM_001101299.2	rna_NM_001101299.2_novel01	NC_037345.1	55541702	55556523	-	15
rna_NM_001101299.2	rna_NM_001101299.2_novel02	NC_037345.1	55541703	55544253	-	4
rna_XM_010803075.3	rna_XM_010803075.3_novel01	NC_037330.1	18584297	18586279	+	1
rna_NM_174489.2	rna_NM_174489.2_novel01	NC_037335.1	41828196	41860179	-	18
rna_NM_001075242.1	rna_NM_001075242.1_novel01	NC_037337.1	88311788	88314446	+	1
rna_NM_001046619.2	rna_NM_001046619.2_novel01	NC_037352.1	1528788	1533964	+	18
rna_NM_001046619.2	rna_NM_001046619.2_novel02	NC_037352.1	1528794	1534829	+	20
rna_NM_001046177.1	rna_NM_001046177.1_novel01	NC_037334.1	19596341	19599306	+	2
rna_NM_001046177.1	rna_NM_001046177.1_novel02	NC_037334.1	19599106	19599306	+	1
rna_NM_001192259.1	rna_NM_001192259.1_novel01	NC_037338.1	44825601	44840438	-	8
rna_NM_001192259.1	rna_NM_001192259.1_novel02	NC_037338.1	44827757	44840338	-	7
rna_NM_001045916.2	rna_NM_001045916.2_novel01	NC_037330.1	8282871	8284122	+	3
rna_NM_001076119.1	rna_NM_001076119.1_novel01	NC_037333.1	26069557	26102484	+	7
rna_NM_001193241.1	rna_NM_001193241.1_novel01	NC_037352.1	25009631	25089845	-	37
rna_NM_001193241.1	rna_NM_001193241.1_novel02	NC_037352.1	25009631	25053143	-	29
rna_XM_024982246.1	rna_XM_024982246.1_novel01	NC_037348.1	69413447	69421534	-	2
rna_NM_001192812.1	rna_NM_001192812.1_novel01	NC_037330.1	2984725	3003078	-	6
rna_XM_003588002.5	rna_XM_003588002.5_novel01	NC_037355.1	44643609	44665582	-	4
rna_NM_001205730.2	rna_NM_001205730.2_novel01	NC_037342.1	22372310	22374926	+	2
rna_NM_001034698.2	rna_NM_001034698.2_novel01	NC_037343.1	55267224	55275611	-	6
rna_NM_001034698.2	rna_NM_001034698.2_novel02	NC_037343.1	55267224	55271151	-	3
rna_NM_001206307.1	rna_NM_001206307.1_novel01	NC_037344.1	50889854	50892031	+	1
rna_NM_001206307.1	rna_NM_001206307.1_novel02	NC_037344.1	50891125	50892029	+	1
rna_NM_001206307.1	rna_NM_001206307.1_novel03	NC_037344.1	50890637	50892032	+	1
rna_NM_001076195.1	rna_NM_001076195.1_novel01	NC_037341.1	73655256	73676317	+	10
rna_NM_001076195.1	rna_NM_001076195.1_novel02	NC_037341.1	73668781	73676317	+	7
rna_NM_001076195.1	rna_NM_001076195.1_novel03	NC_037341.1	73674721	73676289	+	1
rna_NM_001205604.1	rna_NM_001205604.1_novel01	NC_037328.1	97405821	97421666	-	4
rna_NM_001205604.1	rna_NM_001205604.1_novel02	NC_037328.1	97388367	97412665	-	7
rna_NM_174658.2	rna_NM_174658.2_novel01	NC_037354.1	15491294	15493172	+	3
rna_NM_174658.2	rna_NM_174658.2_novel02	NC_037354.1	15493095	15493437	+	1
rna_NM_001098979.2	rna_NM_001098979.2_novel01	NC_037350.1	39866572	39910888	-	9
rna_NM_001034595.2	rna_NM_001034595.2_novel01	NC_037347.1	62980110	62993754	-	11
rna_NM_001034439.1	rna_NM_001034439.1_novel01	NC_037352.1	28371618	28375298	-	3
rna_NM_001034439.1	rna_NM_001034439.1_novel02	NC_037352.1	28371598	28373014	-	1
rna_NM_001014912.1	rna_NM_001014912.1_novel01	NC_037332.1	73627303	73630534	+	3
rna_NM_001014912.1	rna_NM_001014912.1_novel02	NC_037332.1	73629859	73630535	+	1
rna_NM_001014902.4	rna_NM_001014902.4_novel01	NC_037342.1	48413020	48414025	+	2
rna_NM_001105013.1	rna_NM_001105013.1_novel01	NC_037357.1	37517366	37533653	+	33
rna_NM_001045966.1	rna_NM_001045966.1_novel01	NC_037347.1	33535896	33592955	-	18
rna_NM_174664.2	rna_NM_174664.2_novel01	NC_037342.1	27851353	27858163	+	3
rna_NM_174664.2	rna_NM_174664.2_novel02	NC_037342.1	27857670	27860112	+	1
rna_NM_001076251.2	rna_NM_001076251.2_novel01	NC_037348.1	65089035	65110084	-	4
rna_NM_001076251.2	rna_NM_001076251.2_novel02	NC_037348.1	65089029	65110055	-	3
rna_NM_001083455.1	rna_NM_001083455.1_novel01	NC_037338.1	16138049	16139621	-	1
rna_XM_024986325.1	rna_XM_024986325.1_novel01	NC_037354.1	913613	930161	+	2
rna_XM_024985149.1	rna_XM_024985149.1_novel01	NC_037352.1	34549759	34572241	+	21
rna_NM_001192255.1	rna_NM_001192255.1_novel01	NC_037328.1	154005096	154093977	+	5
rna_NM_001038187.2	rna_NM_001038187.2_novel01	NC_037330.1	16718248	16722479	+	8
rna_NM_174726.1	rna_NM_174726.1_novel01	NC_037328.1	46190122	46201253	+	12
rna_NM_001102019.1	rna_NM_001102019.1_novel01	NC_037340.1	56695583	56783304	-	12
rna_XM_024975693.1	rna_XM_024975693.1_novel01	NC_037342.1	27498599	27501427	+	4
rna_XM_024975693.1	rna_XM_024975693.1_novel02	NC_037342.1	27501164	27501426	+	1
rna_NM_001192221.1	rna_NM_001192221.1_novel01	NC_037333.1	71846121	71868875	+	17
rna_NM_001001175.2	rna_NM_001001175.2_novel01	NC_037342.1	27486921	27488625	+	2
rna_NM_001034699.1	rna_NM_001034699.1_novel01	NC_037332.1	57207314	57214806	-	12
rna_NM_001034699.1	rna_NM_001034699.1_novel02	NC_037332.1	57207316	57212745	-	12
rna_NM_001034699.1	rna_NM_001034699.1_novel03	NC_037332.1	57207314	57212132	-	10
rna_NM_001034699.1	rna_NM_001034699.1_novel04	NC_037332.1	57207314	57209694	-	6
rna_NM_182657.1	rna_NM_182657.1_novel01	NC_037356.1	42051255	42117310	+	9
rna_NM_182657.1	rna_NM_182657.1_novel02	NC_037356.1	42051255	42117310	+	8
rna_NM_182657.1	rna_NM_182657.1_novel03	NC_037356.1	42109719	42117311	+	6
[truncated: 251 more rows]
