# Supplementary material for: PacBio Single-Molecule Long-Read Sequencing Provides New Light on the Complexity of Full-Length Transcripts in Cattle
Source: Front Genet. 2021 Aug 30;12:664974. doi: 10.3389/fgene.2021.664974 (PMC8437344; doi:10.3389/fgene.2021.664974)
Supplement: Supplementary Table 1 — Prediction of novel isoforms from known genes. [file Data_Sheet_1.ZIP › Table S2. Prediction of the novel genes.xls]

GeneID	Chromosome	Start	End	Strand	Isoforms
Novelgene0001	NC_037334.1	1607045	1610097	+	1
Novelgene0002	NC_037334.1	4879155	4879733	+	1
Novelgene0003	NC_037334.1	12433852	12435630	+	1
Novelgene0004	NC_037334.1	12618113	12618625	+	1
Novelgene0005	NC_037334.1	12736069	12737899	+	1
Novelgene0006	NC_037334.1	19353553	19356680	+	1
Novelgene0007	NC_037334.1	20442119	20445983	+	1
Novelgene0008	NC_037334.1	23073268	23075001	+	1
Novelgene0009	NC_037334.1	49214130	49218655	+	1
Novelgene0010	NC_037334.1	49893430	49893967	+	1
Novelgene0011	NC_037334.1	58593495	58595873	+	1
Novelgene0012	NC_037334.1	60856740	60858782	+	1
Novelgene0013	NC_037334.1	61574373	61576585	+	1
Novelgene0014	NC_037334.1	72979175	72981434	+	2
Novelgene0015	NC_037334.1	81397203	81400765	+	1
Novelgene0016	NC_037334.1	88246677	88250184	+	1
Novelgene0017	NC_037334.1	88403113	88403392	+	1
Novelgene0018	NC_037334.1	90083791	90087118	+	1
Novelgene0019	NC_037334.1	93085351	93087702	+	1
Novelgene0020	NC_037334.1	95212712	95216524	+	1
Novelgene0021	NC_037334.1	108440196	108442016	+	1
Novelgene0022	NC_037334.1	110579056	110582005	+	1
Novelgene0023	NW_020191353.1	534	1137	+	1
Novelgene0024	NC_037335.1	46584213	46586878	+	1
Novelgene0025	NC_037335.1	59857414	59857586	+	1
Novelgene0026	NC_037335.1	69970259	69973872	+	1
Novelgene0027	NC_037335.1	73947093	73949314	+	1
Novelgene0028	NC_037335.1	74858832	74861423	+	1
Novelgene0029	NC_037335.1	89648865	89652025	+	1
Novelgene0030	NC_037335.1	92133733	92134093	+	1
Novelgene0031	NC_037335.1	100959819	100961574	+	1
Novelgene0032	NC_037335.1	101459265	101463532	+	1
Novelgene0033	NC_037335.1	102649944	102652295	+	1
Novelgene0034	NC_037335.1	110032215	110034003	+	1
Novelgene0035	NW_020192016.1	820	6513	+	1
Novelgene0036	NC_037336.1	10492614	10494827	+	1
Novelgene0037	NC_037336.1	13011229	13013461	+	1
Novelgene0038	NC_037336.1	13013741	13014437	+	1
Novelgene0039	NC_037336.1	14847822	14853346	+	2
Novelgene0040	NC_037336.1	21497818	21502597	+	1
Novelgene0041	NC_037336.1	29748652	29751153	+	2
Novelgene0042	NC_037336.1	41851670	41852540	+	1
Novelgene0043	NC_037336.1	53634577	53642221	+	1
Novelgene0044	NC_037336.1	95953204	95956094	+	1
Novelgene0045	NC_037336.1	101292851	101295147	+	1
Novelgene0046	NC_037336.1	103387899	103391240	+	1
Novelgene0047	NW_020191597.1	21999	22707	+	1
Novelgene0048	NW_020192089.1	71203	71720	+	2
Novelgene0049	NC_037333.1	59387170	59389218	+	1
Novelgene0050	NC_037333.1	90467811	90470535	+	1
Novelgene0051	NC_037333.1	91048377	91050893	+	1
Novelgene0052	NC_037332.1	15393028	15393148	+	1
Novelgene0053	NC_037332.1	19393601	19398962	+	1
Novelgene0054	NC_037332.1	22472940	22473185	+	1
Novelgene0055	NC_037332.1	22647174	22650614	+	1
Novelgene0056	NC_037332.1	24868994	24940077	+	1
Novelgene0057	NC_037332.1	25781133	25781550	+	1
Novelgene0058	NC_037332.1	26541058	26541323	+	1
Novelgene0059	NC_037332.1	30112136	30114144	+	1
Novelgene0060	NC_037332.1	30304017	30305010	+	1
Novelgene0061	NC_037332.1	34519931	34522839	+	1
Novelgene0062	NC_037332.1	44977674	44979841	+	1
Novelgene0063	NC_037332.1	57161869	57164998	+	1
Novelgene0064	NC_037332.1	69630427	69632361	+	1
Novelgene0065	NC_037332.1	87554842	87558480	+	1
Novelgene0066	NC_037332.1	94800017	94802759	+	1
Novelgene0067	NC_037332.1	95136650	95137284	+	1
Novelgene0068	NC_037332.1	96632247	96633936	+	1
Novelgene0069	NC_037332.1	98569153	98571582	+	1
Novelgene0070	NC_037332.1	101640674	101642071	+	1
Novelgene0071	NC_037332.1	105758248	105763124	+	2
Novelgene0072	NC_037332.1	107248387	107248897	+	1
Novelgene0073	NC_037332.1	110463628	110466115	+	1
Novelgene0074	NC_037332.1	110466292	110468908	+	1
Novelgene0075	NC_037332.1	112539936	112543127	+	1
Novelgene0076	NC_037332.1	112734341	112734904	+	1
Novelgene0077	NC_037332.1	113447524	113448092	+	1
Novelgene0078	NC_037332.1	114521296	114522169	+	1
Novelgene0079	NC_037332.1	115611844	115613872	+	1
Novelgene0080	NC_037332.1	116364315	116365977	+	1
Novelgene0081	NC_037332.1	116906787	116908639	+	1
Novelgene0082	NC_037337.1	10493022	10493202	+	1
Novelgene0083	NC_037337.1	11108343	11112521	+	2
Novelgene0084	NC_037337.1	26620486	26622120	+	1
Novelgene0085	NC_037337.1	38333804	38336522	+	1
Novelgene0086	NC_037337.1	39272947	39273113	+	1
Novelgene0087	NC_037337.1	46780520	46784480	+	1
Novelgene0088	NC_037337.1	52766651	52768473	+	1
Novelgene0089	NC_037337.1	59390717	59393290	+	1
Novelgene0090	NC_037337.1	66982013	66984269	+	1
Novelgene0091	NC_037337.1	80614628	80620114	+	2
Novelgene0092	NC_037337.1	86372516	86375759	+	1
Novelgene0093	NC_037337.1	88684567	88687631	+	1
Novelgene0094	NC_037337.1	92758418	92762563	+	1
Novelgene0095	NW_020192144.1	761	1999	+	1
Novelgene0096	NC_037331.1	29707303	29707871	+	1
Novelgene0097	NC_037331.1	31524737	31527783	+	1
Novelgene0098	NC_037331.1	50049329	50051713	+	1
Novelgene0099	NC_037331.1	66180973	66184724	+	1
Novelgene0100	NC_037331.1	76168552	76171226	+	1
Novelgene0101	NC_037331.1	87988375	87990702	+	1
Novelgene0102	NC_037331.1	91607453	91610155	+	1
Novelgene0103	NC_037331.1	93646642	93650393	+	2
Novelgene0104	NC_037331.1	94350723	94354742	+	1
Novelgene0105	NC_037331.1	95244834	95248689	+	1
Novelgene0106	NC_037331.1	103047339	103050398	+	1
Novelgene0107	NC_037330.1	308774	311727	+	1
Novelgene0108	NC_037330.1	4183196	4188271	+	2
Novelgene0109	NC_037330.1	6291080	6293078	+	1
Novelgene0110	NC_037330.1	6973734	6977128	+	1
Novelgene0111	NC_037330.1	10529351	10531195	+	1
Novelgene0112	NC_037330.1	14304647	14305161	+	1
Novelgene0113	NC_037330.1	16119395	16122260	+	1
Novelgene0114	NC_037330.1	20110590	20114278	+	2
Novelgene0115	NC_037330.1	25588288	25591848	+	1
Novelgene0116	NC_037330.1	25703826	25708248	+	1
Novelgene0117	NC_037330.1	26250984	26253102	+	1
Novelgene0118	NC_037330.1	28566699	28569105	+	1
Novelgene0119	NC_037330.1	30413560	30414653	+	1
Novelgene0120	NC_037330.1	34646694	34648295	+	1
Novelgene0121	NC_037330.1	37030914	37031582	+	1
Novelgene0122	NC_037330.1	42034667	42037215	+	1
Novelgene0123	NC_037330.1	43351513	43353836	+	2
Novelgene0124	NC_037330.1	43920853	43923739	+	2
Novelgene0125	NC_037330.1	49600673	49603139	+	1
Novelgene0126	NC_037330.1	50086569	50088530	+	1
Novelgene0127	NC_037330.1	59883288	59885238	+	1
Novelgene0128	NC_037330.1	78572367	78577338	+	1
Novelgene0129	NC_037330.1	84201686	84202852	+	1
Novelgene0130	NC_037330.1	84392486	84394901	+	1
Novelgene0131	NC_037330.1	93542374	93545251	+	1
Novelgene0132	NC_037330.1	103520068	103520313	+	1
Novelgene0133	NC_037330.1	118884988	118885195	+	1
Novelgene0134	NC_037341.1	252855	257059	+	1
Novelgene0135	NC_037341.1	7015576	7018371	+	1
Novelgene0136	NC_037341.1	12507070	12508284	+	1
Novelgene0137	NC_037341.1	16072151	16074167	+	1
Novelgene0138	NC_037341.1	23862545	23866324	+	1
Novelgene0139	NC_037341.1	33523025	33523086	+	1
Novelgene0140	NC_037341.1	35650635	35650820	+	1
Novelgene0141	NC_037341.1	43825609	43827650	+	1
Novelgene0142	NC_037341.1	67586071	67587964	+	1
Novelgene0143	NC_037328.1	1979974	1985108	+	1
Novelgene0144	NC_037328.1	10653417	10656143	+	1
Novelgene0145	NC_037328.1	17780257	17780393	+	1
Novelgene0146	NC_037328.1	19455999	19459201	+	1
Novelgene0147	NC_037328.1	22298185	22298926	+	1
Novelgene0148	NC_037328.1	44639944	44641447	+	1
Novelgene0149	NC_037328.1	46057740	46059901	+	1
Novelgene0150	NC_037328.1	54226950	54227691	+	1
Novelgene0151	NC_037328.1	59350038	59354057	+	1
Novelgene0152	NC_037328.1	65072802	65077926	+	1
Novelgene0153	NC_037328.1	67863330	67865529	+	1
Novelgene0154	NC_037328.1	67980529	67982509	+	1
Novelgene0155	NC_037328.1	72863055	72863763	+	1
Novelgene0156	NC_037328.1	83444717	83448217	+	1
Novelgene0157	NC_037328.1	87503555	87503970	+	1
Novelgene0158	NC_037328.1	87772684	87776223	+	1
Novelgene0159	NC_037328.1	95122549	95124563	+	1
Novelgene0160	NC_037328.1	103334404	103334512	+	1
Novelgene0161	NC_037328.1	115450927	115455057	+	1
Novelgene0162	NC_037328.1	118350219	118351369	+	1
Novelgene0163	NC_037328.1	128006579	128009236	+	2
Novelgene0164	NC_037328.1	130707101	130709961	+	1
Novelgene0165	NC_037328.1	143846934	143847244	+	1
Novelgene0166	NC_037328.1	158233804	158238129	+	1
Novelgene0167	NC_037329.1	1865381	1868642	+	1
Novelgene0168	NC_037329.1	2096727	2097026	+	1
Novelgene0169	NC_037329.1	9640120	9644500	+	1
Novelgene0170	NC_037329.1	13844092	13844281	+	1
Novelgene0171	NC_037329.1	19654033	19657142	+	1
Novelgene0172	NC_037329.1	30608229	30611485	+	1
Novelgene0173	NC_037329.1	62784713	62786693	+	1
Novelgene0174	NC_037329.1	92573913	92575907	+	2
Novelgene0175	NC_037329.1	104656173	104659669	+	2
Novelgene0176	NC_037329.1	107199682	107200132	+	1
Novelgene0177	NC_037329.1	117785410	117787180	+	1
Novelgene0178	NC_037329.1	119226990	119227419	+	1
Novelgene0179	NC_037329.1	126340194	126341544	+	1
Novelgene0180	NC_037329.1	126408501	126410611	+	1
Novelgene0181	NC_037329.1	126964452	126967119	+	1
Novelgene0182	NC_037329.1	128111741	128115275	+	2
Novelgene0183	NC_037329.1	128131842	128134370	+	1
Novelgene0184	NC_037329.1	128253274	128254277	+	1
Novelgene0185	NC_037329.1	128938569	128940210	+	1
Novelgene0186	NW_020192012.1	469186	469311	+	1
Novelgene0187	NC_037340.1	12436967	12439560	+	1
Novelgene0188	NC_037340.1	22531276	22531659	+	1
Novelgene0189	NC_037340.1	42038674	42040776	+	1
Novelgene0190	NC_037340.1	53196942	53199187	+	1
Novelgene0191	NC_037340.1	54235705	54236200	+	1
Novelgene0192	NC_037340.1	57991895	57995147	+	1
Novelgene0193	NC_037340.1	60712828	60715551	+	1
Novelgene0194	NC_037340.1	69376659	69379951	+	1
Novelgene0195	NC_037340.1	70697321	70699205	+	1
Novelgene0196	NC_037340.1	73151582	73153832	+	1
Novelgene0197	NC_037340.1	77457969	77460269	+	1
Novelgene0198	NC_037340.1	77733107	77735726	+	1
Novelgene0199	NC_037340.1	79433691	79437148	+	1
Novelgene0200	NC_037343.1	3463304	3468147	+	2
Novelgene0201	NC_037343.1	10453814	10454945	+	1
Novelgene0202	NC_037343.1	12024596	12026046	+	1
Novelgene0203	NC_037343.1	28532674	28534646	+	1
Novelgene0204	NC_037343.1	29616631	29618504	+	1
Novelgene0205	NC_037343.1	33149470	33152989	+	1
Novelgene0206	NC_037343.1	40882434	40882702	+	1
Novelgene0207	NC_037343.1	43190933	43195234	+	1
Novelgene0208	NC_037343.1	44203781	44207436	+	1
Novelgene0209	NC_037343.1	58562349	58565194	+	1
Novelgene0210	NC_037343.1	63467860	63469784	+	2
Novelgene0211	NC_037343.1	65828049	65830175	+	1
Novelgene0212	NC_037343.1	75582028	75583790	+	1
Novelgene0213	NC_037343.1	79545316	79548562	+	1
Novelgene0214	NC_037343.1	81001350	81002053	+	1
Novelgene0215	NC_037355.1	3559254	3561757	+	1
Novelgene0216	NC_037355.1	7398128	7400365	+	1
Novelgene0217	NC_037355.1	16635687	16637869	+	1
Novelgene0218	NC_037355.1	26628608	26633583	+	2
Novelgene0219	NC_037355.1	27964205	27964939	+	1
Novelgene0220	NC_037355.1	28145188	28147962	+	2
Novelgene0221	NC_037355.1	29383316	29387135	+	1
Novelgene0222	NC_037355.1	44036736	44037262	+	1
Novelgene0223	NC_037356.1	7416394	7418194	+	1
Novelgene0224	NC_037356.1	31810696	31814495	+	1
Novelgene0225	NC_037356.1	41998483	42002104	+	1
Novelgene0226	NC_037356.1	43671610	43675984	+	12
Novelgene0227	NC_037356.1	45666194	45668688	+	1
Novelgene0228	NC_037356.1	46164802	46166811	+	1
Novelgene0229	NC_037346.1	8670133	8670346	+	1
Novelgene0230	NC_037346.1	8775703	8777948	+	1
Novelgene0231	NC_037346.1	17783321	17785968	+	1
Novelgene0232	NC_037346.1	18495221	18497633	+	1
Novelgene0233	NC_037346.1	20592126	20598172	+	1
Novelgene0234	NC_037346.1	22495066	22497786	+	1
Novelgene0235	NC_037346.1	22514061	22514517	+	1
Novelgene0236	NC_037346.1	22566886	22569233	+	1
Novelgene0237	NC_037346.1	26954141	26954627	+	1
Novelgene0238	NC_037346.1	29679091	29680635	+	1
Novelgene0239	NC_037346.1	39354837	39356794	+	1
Novelgene0240	NC_037346.1	50079799	50082856	+	1
Novelgene0241	NC_037346.1	50517564	50524210	+	1
Novelgene0242	NC_037346.1	51028574	51030837	+	1
Novelgene0243	NC_037346.1	51118273	51118609	+	1
Novelgene0244	NC_037346.1	54497016	54498337	+	1
Novelgene0245	NC_037346.1	57151008	57151791	+	1
Novelgene0246	NC_037346.1	61927092	61927357	+	1
Novelgene0247	NW_020192292.1	8690300	8691659	+	1
Novelgene0248	NC_037347.1	8722814	8726192	+	1
Novelgene0249	NC_037347.1	9401275	9405216	+	1
Novelgene0250	NC_037347.1	11395612	11399732	+	2
Novelgene0251	NC_037347.1	18430784	18432569	+	1
Novelgene0252	NC_037347.1	20433631	20438388	+	1
Novelgene0253	NC_037347.1	32026740	32045297	+	1
Novelgene0254	NC_037347.1	37571904	37573906	+	2
Novelgene0255	NC_037347.1	55908878	55910025	+	1
Novelgene0256	NC_037347.1	62819412	62821832	+	1
Novelgene0257	NC_037342.1	15326369	15329874	+	1
Novelgene0258	NC_037342.1	28855753	28858588	+	1
Novelgene0259	NC_037342.1	29981230	29982269	+	2
Novelgene0260	NC_037342.1	33679006	33679387	+	1
Novelgene0261	NC_037342.1	34227208	34230343	+	1
Novelgene0262	NC_037342.1	35689576	35691650	+	1
Novelgene0263	NC_037342.1	53702327	53706673	+	1
Novelgene0264	NC_037342.1	58214579	58217775	+	1
Novelgene0265	NC_037342.1	65766812	65776479	+	3
Novelgene0266	NC_037342.1	74360514	74363296	+	1
Novelgene0267	NC_037342.1	82340374	82344456	+	1
Novelgene0268	NC_037353.1	23088516	23090226	+	1
Novelgene0269	NC_037353.1	24161304	24164912	+	1
Novelgene0270	NC_037353.1	34900705	34903827	+	1
Novelgene0271	NC_037353.1	36956344	36959145	+	1
Novelgene0272	NC_037352.1	1053160	1053434	+	1
Novelgene0273	NC_037352.1	3948025	3950287	+	1
Novelgene0274	NC_037352.1	26509804	26509963	+	1
Novelgene0275	NC_037352.1	26610499	26612744	+	1
Novelgene0276	NC_037352.1	27123002	27125490	+	1
Novelgene0277	NC_037352.1	33277647	33277908	+	1
Novelgene0278	NC_037352.1	34367980	34371066	+	2
Novelgene0279	NC_037352.1	34595741	34597018	+	1
Novelgene0280	NC_037352.1	35596175	35596643	+	1
Novelgene0281	NC_037357.1	4150540	4150719	+	1
Novelgene0282	NC_037357.1	36922843	36922909	+	1
Novelgene0283	NC_037357.1	37160367	37161903	+	1
Novelgene0284	NC_037357.1	58032528	58035458	+	1
Novelgene0285	NC_037357.1	75619957	75622230	+	1
Novelgene0286	NC_037357.1	76931816	76932323	+	1
Novelgene0287	NC_037357.1	79368092	79368728	+	1
Novelgene0288	NC_037357.1	80601404	80601821	+	1
Novelgene0289	NC_037357.1	91535424	91539593	+	1
Novelgene0290	NC_037357.1	99930389	99931975	+	1
Novelgene0291	NC_037357.1	102217221	102219701	+	1
Novelgene0292	NC_037357.1	119114244	119115735	+	1
Novelgene0293	NC_037349.1	10344075	10347004	+	1
Novelgene0294	NC_037349.1	21233045	21234937	+	1
Novelgene0295	NC_037349.1	28652596	28656353	+	1
Novelgene0296	NC_037349.1	35220347	35220724	+	1
Novelgene0297	NC_037349.1	37466907	37470674	+	1
Novelgene0298	NC_037349.1	39024735	39028629	+	1
Novelgene0299	NC_037349.1	46920545	46921127	+	1
Novelgene0300	NC_037349.1	53629449	53631843	+	1
Novelgene0301	NC_037349.1	57255197	57258028	+	1
Novelgene0302	NC_037349.1	59173170	59173704	+	1
Novelgene0303	NC_037349.1	59545670	59547460	+	1
Novelgene0304	NC_037344.1	2894745	2894888	+	1
Novelgene0305	NC_037344.1	25736701	25737409	+	1
Novelgene0306	NC_037344.1	25833162	25833527	+	1
Novelgene0307	NC_037344.1	43601209	43603653	+	1
Novelgene0308	NC_037344.1	50808259	50812319	+	1
Novelgene0309	NC_037344.1	51720409	51721102	+	1
Novelgene0310	NC_037344.1	57080208	57081095	+	1
Novelgene0311	NC_037344.1	62129266	62131539	+	1
Novelgene0312	NC_037344.1	72052619	72055316	+	1
Novelgene0313	NC_037354.1	7348656	7350725	+	2
Novelgene0314	NC_037354.1	15178954	15180445	+	1
Novelgene0315	NC_037354.1	19714928	19718901	+	1
Novelgene0316	NC_037354.1	33376065	33379863	+	1
Novelgene0317	NC_037354.1	36211726	36213684	+	1
Novelgene0318	NC_037354.1	42051432	42053272	+	1
Novelgene0319	NW_020190118.1	15068	15570	+	1
Novelgene0320	NC_037345.1	1931772	1934271	+	1
Novelgene0321	NC_037345.1	2912942	2915153	+	3
Novelgene0322	NC_037345.1	2953238	2956053	+	1
Novelgene0323	NC_037345.1	6520446	6523170	+	2
Novelgene0324	NC_037345.1	13945132	13951352	+	1
Novelgene0325	NC_037345.1	21354191	21356031	+	1
Novelgene0326	NC_037345.1	24023725	24023895	+	1
Novelgene0327	NC_037345.1	47088114	47105709	+	1
Novelgene0328	NC_037345.1	54461482	54461690	+	1
Novelgene0329	NC_037345.1	65442426	65442602	+	1
Novelgene0330	NC_037345.1	65465201	65468409	+	1
Novelgene0331	NC_037345.1	65641103	65641254	+	1
Novelgene0332	NC_037339.1	5222967	5223959	+	1
Novelgene0333	NC_037339.1	15228109	15230681	+	1
Novelgene0334	NC_037339.1	28050302	28052376	+	1
Novelgene0335	NC_037339.1	33407025	33407878	+	1
Novelgene0336	NC_037339.1	40572115	40575758	+	1
Novelgene0337	NC_037339.1	48517108	48519703	+	1
Novelgene0338	NC_037339.1	51998907	52002928	+	2
Novelgene0339	NC_037339.1	52118482	52119951	+	1
Novelgene0340	NC_037339.1	53036356	53038418	+	1
Novelgene0341	NC_037339.1	68929682	68933807	+	1
Novelgene0342	NC_037339.1	74079326	74082351	+	1
Novelgene0343	NC_037351.1	438108	440041	+	1
Novelgene0344	NC_037351.1	505350	507461	+	1
Novelgene0345	NC_037351.1	12773731	12774654	+	2
Novelgene0346	NC_037351.1	34451055	34452620	+	1
Novelgene0347	NC_037351.1	35592011	35593436	+	1
Novelgene0348	NC_037351.1	54258997	54260663	+	1
Novelgene0349	NC_037351.1	57582799	57586932	+	1
Novelgene0350	NC_037351.1	58289443	58291219	+	1
Novelgene0351	NC_037351.1	61596082	61598542	+	1
Novelgene0352	NC_037338.1	2581354	2583476	+	1
Novelgene0353	NC_037338.1	5456669	5461807	+	1
Novelgene0354	NC_037338.1	25506546	25510743	+	1
Novelgene0355	NC_037338.1	29581384	29582019	+	1
Novelgene0356	NC_037338.1	32275401	32278727	+	1
Novelgene0357	NC_037338.1	49465580	49467386	+	1
Novelgene0358	NC_037338.1	68659899	68661476	+	1
Novelgene0359	NC_037338.1	69617501	69619660	+	1
Novelgene0360	NC_037338.1	70974466	70977828	+	2
Novelgene0361	NC_037338.1	71337130	71342474	+	2
Novelgene0362	NC_037338.1	78398388	78400556	+	1
Novelgene0363	NC_037338.1	87547147	87549611	+	1
Novelgene0364	NC_037338.1	96115158	96115892	+	1
Novelgene0365	NC_037338.1	101450758	101452642	+	1
Novelgene0366	NC_037338.1	102756922	102758923	+	1
Novelgene0367	NC_037338.1	103614532	103618472	+	1
Novelgene0368	NC_037348.1	1971244	1980931	+	1
Novelgene0369	NC_037348.1	3863623	3865431	+	1
Novelgene0370	NC_037348.1	8085300	8087167	+	1
Novelgene0371	NC_037348.1	8734791	8734881	+	1
Novelgene0372	NC_037348.1	13957487	13957830	+	1
Novelgene0373	NC_037348.1	21780695	21782273	+	1
Novelgene0374	NC_037348.1	22107092	22108561	+	1
Novelgene0375	NC_037348.1	27436260	27438775	+	1
Novelgene0376	NC_037348.1	27712903	27714866	+	1
Novelgene0377	NC_037348.1	40410236	40413453	+	1
Novelgene0378	NC_037348.1	59332294	59334131	+	1
Novelgene0379	NC_037348.1	59460089	59461012	+	1
Novelgene0380	NC_037348.1	59952097	59956018	+	1
Novelgene0381	NC_037348.1	65755556	65755843	+	1
Novelgene0382	NC_037348.1	65757144	65759464	+	1
Novelgene0383	NC_037348.1	67884233	67885562	+	1
Novelgene0384	NC_037350.1	17297938	17298026	+	1
Novelgene0385	NC_037350.1	28297340	28298797	+	2
Novelgene0386	NC_037350.1	30530054	30535011	+	1
Novelgene0387	NC_037350.1	31769982	31771607	+	1
Novelgene0388	NC_037350.1	43274346	43276426	+	1
Novelgene0389	NC_037350.1	47824111	47827111	+	1
Novelgene0390	NW_020191725.1	10399	12867	+	1
Novelgene0391	NC_037334.1	2627124	2632104	-	1
Novelgene0392	NC_037334.1	52428723	52431313	-	1
Novelgene0393	NC_037334.1	62353729	62355931	-	1
Novelgene0394	NC_037335.1	7586819	7587041	-	1
Novelgene0395	NC_037336.1	42069373	42069488	-	1
Novelgene0396	NC_037336.1	60953578	60954968	-	1
Novelgene0397	NC_037336.1	61222238	61222452	-	1
Novelgene0398	NC_037333.1	115964018	115968642	-	1
Novelgene0399	NC_037332.1	23207594	23208103	-	1
Novelgene0400	NC_037332.1	29046394	29046454	-	1
Novelgene0401	NC_037332.1	50865539	50865787	-	1
Novelgene0402	NC_037332.1	97936680	97938372	-	1
Novelgene0403	NC_037337.1	60870431	60870495	-	1
Novelgene0404	NC_037337.1	70577774	70592299	-	1
Novelgene0405	NC_037331.1	93615880	93616035	-	1
Novelgene0406	NC_037331.1	103050273	103106117	-	2
Novelgene0407	NC_037330.1	16324932	16346043	-	1
Novelgene0408	NC_037330.1	16449659	16449921	-	1
Novelgene0409	NC_037330.1	21305827	21305994	-	1
Novelgene0410	NC_037330.1	27252595	27253595	-	1
Novelgene0411	NC_037347.1	3252324	3252787	-	1
Novelgene0412	NC_037347.1	17016439	17018921	-	1
Novelgene0413	NC_037347.1	41336319	41336507	-	1
Novelgene0414	NC_037341.1	23862546	23865191	-	1
Novelgene0415	NW_020191623.1	20355	21605	-	1
Novelgene0416	NC_037328.1	58953318	58953675	-	1
Novelgene0417	NC_037328.1	58956455	58959012	-	1
Novelgene0418	NC_037328.1	58969234	58972444	-	1
Novelgene0419	NC_037328.1	58975410	59030035	-	1
Novelgene0420	NC_037328.1	135532023	135572578	-	1
Novelgene0421	NC_037328.1	148950231	148972624	-	1
Novelgene0422	NC_037328.1	158233802	158237800	-	1
Novelgene0423	NC_037329.1	24998214	25000055	-	1
Novelgene0424	NC_037329.1	109516098	109525387	-	2
Novelgene0425	NC_037329.1	121574417	121574530	-	1
Novelgene0426	NW_020190218.1	34126	34518	-	1
Novelgene0427	NC_037340.1	65178886	65180141	-	3
Novelgene0428	NC_037340.1	65183126	65183419	-	1
Novelgene0429	NC_037343.1	5344435	5344638	-	1
Novelgene0430	NC_037356.1	44712737	44720241	-	2
Novelgene0431	NC_037346.1	5661722	5662026	-	1
Novelgene0432	NC_037346.1	13214950	13216348	-	1
Novelgene0433	NC_037346.1	43242759	43242962	-	1
Novelgene0434	NC_006853.1	15504	15656	-	1
Novelgene0435	NC_037342.1	8784369	9119746	-	1
Novelgene0436	NC_037342.1	20992557	20993043	-	1
Novelgene0437	NC_037342.1	53690312	53690723	-	1
Novelgene0438	NC_037352.1	1392543	1393909	-	1
Novelgene0439	NC_037357.1	50759352	50759630	-	1
Novelgene0440	NC_037357.1	55475331	55478068	-	1
Novelgene0441	NC_037357.1	85766032	85766446	-	1
Novelgene0442	NC_037357.1	124815577	124817506	-	1
Novelgene0443	NC_037349.1	321177	341320	-	1
Novelgene0444	NC_037349.1	17078109	17081431	-	1
Novelgene0445	NC_037349.1	48945141	48947321	-	1
Novelgene0446	NC_037344.1	2860755	2867517	-	1
Novelgene0447	NC_037344.1	66061363	66064371	-	1
Novelgene0448	NC_037345.1	6524625	6524758	-	1
Novelgene0449	NW_020191329.1	7459	8293	-	1
Novelgene0450	NC_037339.1	34107224	34107705	-	1
Novelgene0451	NC_037338.1	47179727	47179962	-	1
Novelgene0452	NC_037338.1	62616934	62617013	-	1
Novelgene0453	NC_037338.1	78896299	78904125	-	1
Novelgene0454	NC_037348.1	21395267	21403780	-	1
Novelgene0455	NC_037350.1	16667609	16667805	-	1
Novelgene0456	NW_020190538.1	19230	19570	-	1
Novelgene0457	NW_020190209.1	220601	224133	-	1
