# Supplementary material for: PacBio Single-Molecule Long-Read Sequencing Provides New Light on the Complexity of Full-Length Transcripts in Cattle
Source: Front Genet. 2021 Aug 30;12:664974. doi: 10.3389/fgene.2021.664974 (PMC8437344; doi:10.3389/fgene.2021.664974)
Supplement: Supplementary Table 1 — Prediction of novel isoforms from known genes. [file Data_Sheet_1.ZIP › Table S3. Annotation of new genes based on seven databases.xls]

Gene_id	{nr}	{SwissProt}	{KEGG}	{KOG}	{GO}	{nt}	{pfam}
Annotation_num	250	130	185	95	124	457	124
Novelgene0001	{EAW53806.1; hCG1983891 [Homo sapiens]}	{NA}	{NA}	{NA}	{GO:0016021; integral to membrane; cellular_component}	{XM_010830685.1; PREDICTED: Bison bison bison calnexin (CANX), transcript variant X2, mRNA}	{PF04159:NB glycoprotein}
Novelgene0002	{XP_007451114.1; PREDICTED: histone H3.3-like [Lipotes vexillifer]}	{sp|Q10453|H331_CAEEL; Histone H3.3 type 1 OS=Caenorhabditis elegans GN=his-71 PE=1 SV=2}	{cjo:107311030; K11253 H3 histone H3 - ko05202; Human Diseases; Cancers: Overview; Transcriptional misregulation in cancer | ko05322; Human Diseases; Immune diseases; Systemic lupus erythematosus | ko05034; Human Diseases; Substance dependence; Alcoholism}	{CE01943; KOG1745 Histones H3 and H4 B Chromatin structure and dynamics ;}	{NA}	{XR_002181046.1; PREDICTED: Bos indicus histone H3.3-like (LOC109561412), misc_RNA}	{NA}
Novelgene0003	{NP_001069339.1; immediate early response gene 2 protein [Bos taurus]}	{sp|Q9BTL4|IER2_HUMAN; Immediate early response gene 2 protein OS=Homo sapiens GN=IER2 PE=1 SV=1}	{phd:102341969; - - - - -}	{NA}	{NA}	{XM_015471949.1; PREDICTED: Bos taurus immediate early response 2 (IER2), transcript variant X1, mRNA}	{NA}
Novelgene0004	{NA}	{NA}	{NA}	{NA}	{NA}	{XM_019964044.1; PREDICTED: Bos indicus calreticulin (CALR), mRNA}	{NA}
Novelgene0005	{NP_001069124.1; transcription factor jun-B [Bos taurus]}	{sp|Q0VBZ5|JUNB_BOVIN; Transcription factor jun-B OS=Bos taurus GN=JUNB PE=2 SV=1}	{ssc:100523358; K09028 JUNB transcription factor jun-B - ko04668; Environmental Information Processing; Signal transduction; TNF signaling pathway | ko04380; Organismal Systems; Development; Osteoclast differentiation}	{Hs4504809; KOG0837 Transcriptional activator of the JUN family K Transcription ;}	{GO:0003677; DNA binding; molecular_function GO:0007094; mitotic cell cycle spindle assembly checkpoint; biological_process GO:0003700; sequence-specific DNA binding transcription factor activity; molecular_function GO:0005634; nucleus; cellular_component GO:0006355; regulation of transcription, DNA-dependent; biological_process GO:0007049; cell cycle; biological_process GO:0043565; sequence-spec…	{NM_001075656.1; Bos taurus JunB proto-oncogene, AP-1 transcription factor subunit (JUNB), mRNA}	{PF06005:Protein of unknown function (DUF904) PF07716:Basic region leucine zipper PF04977:Septum formation initiator PF05557:Mitotic checkpoint protein PF03131:bZIP Maf transcription factor PF00170:bZIP transcription factor PF00583:Acetyltransferase (GNAT) family}
Novelgene0006	{ELR46654.1; Protein fem-1-like protein A [Bos mutus]}	{sp|Q29RM5|FEM1A_BOVIN; Protein fem-1 homolog A OS=Bos taurus GN=FEM1A PE=2 SV=1}	{bacu:103012640; - - - - -; bacu:103012640; - - - - -}	{Hs14764060; KOG0508 Ankyrin repeat protein R General function prediction only ;}	{GO:0005515; protein binding; molecular_function}	{NM_001046226.1; Bos taurus fem-1 homolog A (FEM1A), mRNA}	{PF00023:Ankyrin repeat PF00515:Tetratricopeptide repeat PF13606:Ankyrin repeat}
Novelgene0007	{XP_005654763.1; PREDICTED: uncharacterized protein LOC102159087 [Sus scrofa]}	{NA}	{ssc:102159087; - - - - -}	{NA}	{NA}	{XM_018050815.1; PREDICTED: Capra hircus nuclear factor I C (NFIC), transcript variant X4, mRNA}	{NA}
Novelgene0008	{NA}	{NA}	{NA}	{NA}	{NA}	{XM_005209062.3; PREDICTED: Bos taurus CDC42 small effector 2 (CDC42SE2), transcript variant X8, mRNA}	{NA}
Novelgene0009	{XP_005626630.1; PREDICTED: heterogeneous nuclear ribonucleoprotein A0 [Canis lupus familiaris]}	{sp|Q13151|ROA0_HUMAN; Heterogeneous nuclear ribonucleoprotein A0 OS=Homo sapiens GN=HNRNPA0 PE=1 SV=1}	{lav:100668408; K12894 HNRNPA0 heterogeneous nuclear ribonucleoprotein A0 - -}	{Hs5803036; KOG0118 FOG: RRM domain R General function prediction only ;}	{GO:0003676; nucleic acid binding; molecular_function}	{XM_593096.6; PREDICTED: Bos taurus heterogeneous nuclear ribonucleoprotein A0 (HNRNPA0), mRNA}	{PF00076:RNA recognition motif. (a.k.a. RRM, RBD, or RNP domain)}
Novelgene0010	{NA}	{NA}	{NA}	{NA}	{NA}	{XM_019965001.1; PREDICTED: Bos indicus heat shock protein family A (Hsp70) member 9 (HSPA9), mRNA}	{NA}
Novelgene0011	{NA}	{NA}	{NA}	{NA}	{GO:0003677; DNA binding; molecular_function}	{XM_005209570.3; PREDICTED: Bos taurus dihydropyrimidinase like 3 (DPYSL3), transcript variant X1, mRNA}	{PF01342:SAND domain}
Novelgene0012	{AAL60204.1; HLCDGP1 [Homo sapiens]}	{NA}	{bom:102271626; K16349 NCR3LG1, B7H6 natural cytotoxicity triggering receptor 3 ligand 1 - -}	{NA}	{NA}	{XM_005209556.3; PREDICTED: Bos taurus casein kinase 1 alpha 1 (CSNK1A1), transcript variant X10, mRNA}	{NA}
Novelgene0013	{NA}	{NA}	{NA}	{NA}	{GO:0005779; integral to peroxisomal membrane; cellular_component GO:0016559; peroxisome fission; biological_process GO:0004519; endonuclease activity; molecular_function GO:0006281; DNA repair; biological_process GO:0005576; NA GO:0005179; hormone activity; molecular_function}	{XM_005209593.2; PREDICTED: Bos taurus calcium/calmodulin-dependent protein kinase II alpha (CAMK2A), transcript variant X1, mRNA}	{PF05648:Peroxisomal biogenesis factor 11 (PEX11) PF04493:Endonuclease V PF00212:Atrial natriuretic peptide}
Novelgene0014	{BAB12317.1; hypothetical protein [Macaca fascicularis]}	{NA}	{NA}	{NA}	{GO:0043231; intracellular membrane-bounded organelle; cellular_component GO:0051537; 2 iron, 2 sulfur cluster binding; molecular_function}	{XM_015472350.1; PREDICTED: Bos taurus gamma-aminobutyric acid (GABA) A receptor, beta 2 (GABRB2), transcript variant X1, mRNA}	{PF09360:Iron-binding zinc finger CDGSH type}
Novelgene0015	{NA}	{NA}	{NA}	{NA}	{GO:0005179; hormone activity; molecular_function GO:0005576; NA}	{XM_005209711.3; PREDICTED: Bos taurus single-stranded DNA binding protein 2 (SSBP2), transcript variant X1, mRNA}	{PF04644:Motilin/ghrelin}
Novelgene0016	{BAE88551.1; unnamed protein product [Macaca fascicularis]}	{NA}	{NA}	{NA}	{NA}	{XM_019965414.1; PREDICTED: Bos indicus myocyte enhancer factor 2C (MEF2C), transcript variant X6, mRNA}	{NA}
Novelgene0017	{XP_018883364.1; PREDICTED: uncharacterized protein LOC109026991 [Gorilla gorilla gorilla]}	{NA}	{sbq:104651710; - - - - -}	{NA}	{NA}	{GU211007.1; Bos taurus breed Polish Red myocyte enhancer factor 2C (MEF2C) gene, promoter region and complete cds}	{NA}
Novelgene0018	{NA}	{NA}	{NA}	{NA}	{NA}	{XM_005209730.3; PREDICTED: Bos taurus LysM domain containing 3 (LYSMD3), transcript variant X1, mRNA}	{NA}
Novelgene0019	{NA}	{NA}	{NA}	{NA}	{NA}	{XM_015105343.1; PREDICTED: Ovis aries musimon family with sequence similarity 172 member A (FAM172A), transcript variant X11, mRNA}	{NA}
Novelgene0020	{NA}	{NA}	{NA}	{NA}	{GO:0005741; mitochondrial outer membrane; cellular_component}	{XM_015472365.1; PREDICTED: Bos taurus elongation factor RNA for polymerase II 2 (ELL2), transcript variant X1, mRNA}	{PF08219:Outer membrane protein TOM13}
Novelgene0021	{NA}	{NA}	{NA}	{NA}	{NA}	{XM_005893738.2; PREDICTED: Bos mutus praja ring finger 2, E3 ubiquitin protein ligase (PJA2), mRNA}	{NA}
Novelgene0022	{XP_014958889.1; PREDICTED: uncharacterized protein LOC106991855 [Ovis aries]}	{NA}	{NA}	{NA}	{NA}	{XM_012166348.2; PREDICTED: Ovis aries musimon StAR related lipid transfer domain containing 4 (STARD4), transcript variant X5, mRNA}	{NA}
Novelgene0023	{XP_019817808.1; PREDICTED: uncharacterized protein LOC109560216 isoform X16 [Bos indicus]}	{NA}	{NA}	{NA}	{NA}	{XM_019962242.1; PREDICTED: Bos indicus uncharacterized LOC109560216 (LOC109560216), transcript variant X34, mRNA}	{NA}
Novelgene0024	{NA}	{NA}	{NA}	{NA}	{GO:0006289; nucleotide-excision repair; biological_process GO:0004003; ATP-dependent DNA helicase activity; molecular_function GO:0000439; core TFIIH complex; cellular_component GO:0005634; nucleus; cellular_component GO:0005201; extracellular matrix structural constituent; molecular_function}	{XM_019966054.1; PREDICTED: Bos indicus Kruppel like factor 9 (KLF9), mRNA}	{PF03503:Chlamydia cysteine-rich outer membrane protein 3 PF03849:Transcription factor Tfb2}
Novelgene0025	{NA}	{NA}	{NA}	{NA}	{GO:0005198; NA}	{XM_019966164.1; PREDICTED: Bos indicus tropomyosin 2 (beta) (TPM2), transcript variant X3, mRNA}	{PF01766:Birnavirus VP2 protein}
Novelgene0026	{XP_004763343.1; PREDICTED: bridging integrator 3 isoform X1 [Mustela putorius furo]}	{NA}	{NA}	{NA}	{GO:0005622; intracellular; cellular_component GO:0006412; translation; biological_process GO:0003735; structural constituent of ribosome; molecular_function GO:0005840; ribosome; cellular_component}	{CP011887.1; Ovis canadensis canadensis isolate 43U chromosome 2 sequence}	{PF00831:Ribosomal L29 protein}
Novelgene0027	{NA}	{NA}	{NA}	{NA}	{NA}	{CP011887.1; Ovis canadensis canadensis isolate 43U chromosome 2 sequence}	{NA}
Novelgene0028	{NA}	{NA}	{NA}	{NA}	{GO:0005737; cytoplasm; cellular_component GO:0005634; nucleus; cellular_component GO:0003723; RNA binding; molecular_function GO:0006397; mRNA processing; biological_process GO:0003735; structural constituent of ribosome; molecular_function GO:0006412; translation; biological_process GO:0005840; ribosome; cellular_component}	{XM_019966403.1; PREDICTED: Bos indicus beta-1,4-galactosyltransferase 1 (B4GALT1), mRNA}	{PF06003:Survival motor neuron protein (SMN) PF00573:Ribosomal protein L4/L1 family}
Novelgene0029	{NA}	{NA}	{NA}	{NA}	{GO:0042302; structural constituent of cuticle; molecular_function}	{NM_001192821.2; Bos taurus spindlin 1 (SPIN1), mRNA}	{PF08184:Cuticle protein 7 isoform family}
Novelgene0030	{NA}	{NA}	{NA}	{NA}	{NA}	{XM_005215436.3; PREDICTED: Bos taurus syndecan binding protein (SDCBP), transcript variant X1, mRNA}	{NA}
Novelgene0031	{XP_010819747.1; PREDICTED: transmembrane 9 superfamily member 2-like isoform X2 [Bos taurus]}	{NA}	{bom:102286375; K08474 TAS2R taste receptor type 2 - ko04742; Organismal Systems; Sensory system; Taste transduction}	{NA}	{GO:0005795; Golgi stack; cellular_component GO:0008378; galactosyltransferase activity; molecular_function}	{CP011887.1; Ovis canadensis canadensis isolate 43U chromosome 2 sequence}	{PF04572:Alpha 1,4-glycosyltransferase conserved region}
Novelgene0032	{NA}	{NA}	{NA}	{NA}	{GO:0005739; mitochondrion; cellular_component}	{XM_015464667.1; PREDICTED: Bos taurus sushi domain containing 1 (SUSD1), transcript variant X2, mRNA}	{PF08039:Mitochondrial proteolipid}
Novelgene0033	{NA}	{NA}	{NA}	{NA}	{NA}	{CP011887.1; Ovis canadensis canadensis isolate 43U chromosome 2 sequence}	{NA}
Novelgene0034	{XP_014137727.1; PREDICTED: multiple epidermal growth factor-like domains protein 9 [Falco cherrug]}	{sp|Q9H1U4|MEGF9_HUMAN; Multiple epidermal growth factor-like domains protein 9 OS=Homo sapiens GN=MEGF9 PE=2 SV=3}	{fch:102057015; - - - - -}	{NA}	{NA}	{XM_003586445.3; PREDICTED: Bos taurus multiple EGF like domains 9 (MEGF9), partial mRNA}	{NA}
Novelgene0035	{NP_001040099.1; bitter taste receptor Bota-T2R65A [Bos taurus]}	{NA}	{bom:102286375; K08474 TAS2R taste receptor type 2 - ko04742; Organismal Systems; Sensory system; Taste transduction}	{NA}	{GO:0071918; urea transmembrane transport; biological_process GO:0016021; integral to membrane; cellular_component GO:0015204; urea transmembrane transporter activity; molecular_function}	{X00979.1; Bovine genomic fragment for 1.709 satellite DNA}	{PF03253:Urea transporter}
Novelgene0036	{NA}	{NA}	{NA}	{NA}	{NA}	{CP011894.1; Ovis canadensis canadensis isolate 43U chromosome 9 sequence}	{NA}
Novelgene0037	{NA}	{NA}	{NA}	{NA}	{NA}	{NM_174535.2; Bos taurus eukaryotic translation elongation factor 1 alpha 1 (EEF1A1), mRNA}	{NA}
Novelgene0038	{XP_012040812.1; PREDICTED: elongation factor 1-alpha 1-like isoform X1 [Ovis aries]}	{NA}	{NA}	{Hs18554743; KOG0052 Translation elongation factor EF-1 alpha/Tu J Translation, ribosomal structure and biogenesis ;}	{NA}	{AB060107.1; Bos taurus EF1A mRNA for elongation factor 1 alpha, complete cds}	{NA}
Novelgene0039	{KFO27104.1; Cell cycle control protein 50A [Fukomys damarensis]}	{sp|Q17QL5|CC50A_BOVIN; Cell cycle control protein 50A OS=Bos taurus GN=TMEM30A PE=1 SV=1}	{phd:102334350; - - - - -}	{Hs8922720; KOG2952 Cell cycle control protein DKT Cell cycle control, cell division, chromosome partitioning ; Transcription ; Signal transduction mechanisms ;}	{GO:0016020; membrane; cellular_component}	{XM_019967039.1; PREDICTED: Bos indicus transmembrane protein 30A (TMEM30A), mRNA}	{PF03381:LEM3 (ligand-effect modulator 3) family / CDC50 family}
Novelgene0040	{XP_014952791.1; PREDICTED: LOW QUALITY PROTEIN: protein FAM46A isoform X1 [Ovis aries]}	{sp|Q96IP4|FA46A_HUMAN; Protein FAM46A OS=Homo sapiens GN=FAM46A PE=1 SV=2}	{chx:102174393; - - - - -}	{Hs17462978; KOG3852 Uncharacterized conserved protein S Function unknown ;}	{GO:0003677; DNA binding; molecular_function GO:0003700; sequence-specific DNA binding transcription factor activity; molecular_function GO:0006355; regulation of transcription, DNA-dependent; biological_process GO:0005507; copper ion binding; molecular_function GO:0005634; nucleus; cellular_component}	{XM_005194585.3; PREDICTED: Bos taurus family with sequence similarity 46 member A (FAM46A), transcript variant X2, mRNA}	{PF00649:Copper fist DNA binding domain}
Novelgene0041	{NP_776493.1; gap junction alpha-1 protein [Bos taurus]}	{sp|P18246|CXA1_BOVIN; Gap junction alpha-1 protein OS=Bos taurus GN=GJA1 PE=2 SV=2}	{chx:102191242; K07372 GJA1, CX43 gap junction protein, alpha 1 - ko04540; Cellular Processes; Cellular community - eukaryotes; Gap junction | ko05412; Human Diseases; Cardiovascular diseases; Arrhythmogenic right ventricular cardiomyopathy (ARVC)}	{NA}	{GO:0016020; membrane; cellular_component GO:0015696; ammonium transport; biological_process GO:0008519; ammonium transmembrane transporter activity; molecular_function}	{XM_019967139.1; PREDICTED: Bos indicus gap junction protein alpha 1 (GJA1), mRNA}	{PF00909:Ammonium Transporter Family}
Novelgene0042	{XP_010989591.1; PREDICTED: 40S ribosomal protein S4, X isoform [Camelus dromedarius]}	{sp|Q76N24|RS4X_CHLAE; 40S ribosomal protein S4, X isoform OS=Chlorocebus aethiops GN=RPS4X PE=2 SV=3}	{chx:102185447; K02987 RP-S4e, RPS4 small subunit ribosomal protein S4e - ko03010; Genetic Information Processing; Translation; Ribosome}	{Hs4506725; KOG0378 40S ribosomal protein S4 J Translation, ribosomal structure and biogenesis ;}	{GO:0003723; RNA binding; molecular_function}	{XM_019967262.1; PREDICTED: Bos indicus 40S ribosomal protein S4, X isoform-like (LOC109563847), mRNA}	{PF01479:S4 domain}
Novelgene0043	{ELR59748.1; hypothetical protein M91_15431, partial [Bos mutus]}	{NA}	{oas:101117423; K12317 GANC neutral alpha-glucosidase C 3.2.1.20 ko00052; Metabolism; Carbohydrate metabolism; Galactose metabolism | ko00500; Metabolism; Carbohydrate metabolism; Starch and sucrose metabolism}	{NA}	{NA}	{XM_015097378.1; PREDICTED: Ovis aries fucosyltransferase 9 (alpha (1,3) fucosyltransferase) (FUT9), mRNA}	{NA}
Novelgene0044	{XP_014335156.1; PREDICTED: superoxide dismutase [Mn], mitochondrial isoform X2 [Bos mutus]}	{sp|P41976|SODM_BOVIN; Superoxide dismutase [Mn], mitochondrial OS=Bos taurus GN=SOD2 PE=2 SV=1}	{chx:100860856; K04564 SOD2 superoxide dismutase, Fe-Mn family 1.15.1.1 ko04013; Environmental Information Processing; Signal transduction; MAPK signaling pathway - fly | ko04068; Environmental Information Processing; Signal transduction; FoxO signaling pathway | ko04146; Cellular Processes; Transport and catabolism; Peroxisome | ko04211; Organismal Systems; Aging; Longevity regulating pathway | …	{Hs10835187; KOG0876 Manganese superoxide dismutase P Inorganic ion transport and metabolism ;}	{GO:0019031; viral envelope; cellular_component GO:0016032; NA}	{XM_015464889.1; PREDICTED: Bos taurus superoxide dismutase 2, mitochondrial (SOD2), transcript variant X2, mRNA}	{PF01801:Cytomegalovirus glycoprotein L }
Novelgene0045	{KFV80713.1; hypothetical protein N308_14666, partial [Struthio camelus australis]}	{NA}	{NA}	{NA}	{NA}	{XM_012155395.1; PREDICTED: Ovis aries musimon proline-rich protein 18-like (LOC105611752), mRNA}	{NA}
Novelgene0046	{O00370.1; RecName: Full=LINE-1 retrotransposable element ORF2 protein; Short=ORF2p; Includes: RecName: Full=Reverse transcriptase; Includes: RecName: Full=Endonuclease}	{sp|O00370|LORF2_HUMAN; LINE-1 retrotransposable element ORF2 protein OS=Homo sapiens PE=1 SV=1}	{cge:107979910; - - - - -}	{NA}	{NA}	{XR_001497236.1; PREDICTED: Bos taurus uncharacterized LOC107132806 (LOC107132806), ncRNA}	{NA}
Novelgene0047	{XP_019817808.1; PREDICTED: uncharacterized protein LOC109560216 isoform X16 [Bos indicus]}	{NA}	{NA}	{NA}	{NA}	{X00979.1; Bovine genomic fragment for 1.709 satellite DNA}	{NA}
Novelgene0048	{KRY44974.1; hypothetical protein T03_16985 [Trichinella britovi]}	{NA}	{bmy:Bm1_17870; - - - - -}	{NA}	{NA}	{JN412502.1; Bubalus bubalis 18S ribosomal RNA gene, internal transcribed spacer 1, 5.8S ribosomal RNA gene, internal transcribed spacer 2, and 28S ribosomal RNA gene, complete sequence}	{NA}
Novelgene0049	{XP_007110933.1; PREDICTED: RNA-binding protein 47-like [Physeter catodon]}	{NA}	{NA}	{NA}	{NA}	{XM_015471605.1; PREDICTED: Bos taurus RNA binding motif protein 47 (RBM47), transcript variant X15, mRNA}	{NA}
Novelgene0050	{BAE90738.1; unnamed protein product [Macaca fascicularis]}	{NA}	{NA}	{NA}	{NA}	{XM_015471686.1; PREDICTED: Bos taurus GTPase activating protein (SH3 domain) binding protein 2 (G3BP2), transcript variant X1, mRNA}	{NA}
Novelgene0051	{NA}	{NA}	{NA}	{NA}	{NA}	{XM_019962945.1; PREDICTED: Bos indicus scavenger receptor class B member 2 (SCARB2), mRNA}	{NA}
Novelgene0052	{NA}	{NA}	{NA}	{NA}	{NA}	{XM_019983599.1; PREDICTED: Bos indicus heat shock protein 90 alpha family class A member 1 (HSP90AA1), mRNA}	{NA}
Novelgene0053	{XP_019815889.1; PREDICTED: polypeptide N-acetylgalactosaminyltransferase 4 [Bos indicus]}	{sp|Q8N4A0|GALT4_HUMAN; Polypeptide N-acetylgalactosaminyltransferase 4 OS=Homo sapiens GN=GALNT4 PE=1 SV=2}	{oas:101111006; K00710 GALNT polypeptide N-acetylgalactosaminyltransferase 2.4.1.41 ko00512; Metabolism; Glycan biosynthesis and metabolism; Mucin type O-glycan biosynthesis}	{Hs4503901; KOG3736 Polypeptide N-acetylgalactosaminyltransferase O Posttranslational modification, protein turnover, chaperones ;}	{GO:0016817; hydrolase activity, acting on acid anhydrides; molecular_function}	{XM_019960330.1; PREDICTED: Bos indicus polypeptide N-acetylgalactosaminyltransferase 4 (LOC109558964), mRNA}	{PF12343:Cold shock protein DEAD box A}
Novelgene0054	{ELR57550.1; Metastasis-associated lung adenocarcinoma transcript 1, partial [Bos mutus]}	{NA}	{NA}	{NA}	{NA}	{CP011906.1; Ovis canadensis canadensis isolate 43U chromosome 21 sequence}	{NA}
Novelgene0055	{XP_014950082.1; PREDICTED: early endosome antigen 1 isoform X3 [Ovis aries]}	{sp|Q15075|EEA1_HUMAN; Early endosome antigen 1 OS=Homo sapiens GN=EEA1 PE=1 SV=2}	{bta:516259; K12478 EEA1 early endosome antigen 1 - ko04144; Cellular Processes; Transport and catabolism; Endocytosis | ko04145; Cellular Processes; Transport and catabolism; Phagosome | ko05152; Human Diseases; Infectious diseases: Bacterial; Tuberculosis}	{NA}	{NA}	{XM_005198218.3; PREDICTED: Bos taurus early endosome antigen 1 (EEA1), transcript variant X1, mRNA}	{NA}
Novelgene0056	{XP_002687252.2; PREDICTED: vezatin [Bos taurus]}	{sp|Q9HBM0|VEZA_HUMAN; Vezatin OS=Homo sapiens GN=VEZT PE=1 SV=3}	{bta:535351; - - - - -}	{NA}	{GO:0017022; myosin binding; molecular_function GO:0005524; ATP binding; molecular_function GO:0005576; NA GO:0019229; regulation of vasoconstriction; biological_process}	{XM_865102.7; PREDICTED: Bos taurus vezatin, adherens junctions transmembrane protein (VEZT), mRNA}	{PF01637:ATPase domain predominantly from Archaea PF12632:Mysoin-binding motif of peroxisomes PF00322:Endothelin family}
Novelgene0057	{EAX05159.1; hCG1820575 [Homo sapiens]}	{NA}	{NA}	{NA}	{NA}	{XM_015470940.1; PREDICTED: Bos taurus heterogeneous nuclear ribonucleoprotein A1 (HNRNPA1), transcript variant X1, mRNA}	{NA}
Novelgene0058	{NA}	{NA}	{NA}	{NA}	{NA}	{XM_019960456.1; PREDICTED: Bos indicus poly(rC) binding protein 2 (PCBP2), transcript variant X30, mRNA}	{NA}
Novelgene0059	{EPQ15654.1; Arf-GAP with GTPase, ANK repeat and PH domain-containing protein 2 [Myotis brandtii]}	{NA}	{NA}	{NA}	{NA}	{NM_001076414.1; Bos taurus transmembrane BAX inhibitor motif containing 6 (TMBIM6), mRNA}	{NA}
Novelgene0060	{NA}	{NA}	{NA}	{NA}	{NA}	{XM_015470994.1; PREDICTED: Bos taurus spermatogenesis associated, serine rich 2 (SPATS2), transcript variant X2, mRNA}	{NA}
Novelgene0061	{XP_013853412.1; PREDICTED: uncharacterized protein LOC106510386 [Sus scrofa]}	{NA}	{NA}	{NA}	{GO:0005739; mitochondrion; cellular_component}	{CP011888.1; Ovis canadensis canadensis isolate 43U chromosome 3 sequence}	{PF08039:Mitochondrial proteolipid}
Novelgene0062	{CAA10770.1; reverse transcriptase-like [Bos taurus]}	{NA}	{oas:101114349; - - - - -}	{NA}	{NA}	{XM_019959831.1; PREDICTED: Bos indicus MDM2 proto-oncogene (MDM2), mRNA}	{NA}
Novelgene0063	{ETE71904.1; Myosin light polypeptide 6, partial [Ophiophagus hannah]}	{sp|P60660|MYL6_HUMAN; Myosin light polypeptide 6 OS=Homo sapiens GN=MYL6 PE=1 SV=2}	{pbi:103054484; K12751 MYL6 myosin light chain 6 - ko04530; Cellular Processes; Cellular community - eukaryotes; Tight junction | ko04921; Organismal Systems; Endocrine system; Oxytocin signaling pathway | ko04270; Organismal Systems; Circulatory system; Vascular smooth muscle contraction}	{Hs17986262; KOG0030 Myosin essential light chain, EF-Hand protein superfamily Z Cytoskeleton ;}	{NA}	{XM_019961054.1; PREDICTED: Bos indicus myosin light chain 6 (MYL6), transcript variant X3, mRNA}	{NA}
Novelgene0064	{XP_019815454.1; PREDICTED: cytoskeleton-associated protein 4 [Bos indicus]}	{sp|Q07065|CKAP4_HUMAN; Cytoskeleton-associated protein 4 OS=Homo sapiens GN=CKAP4 PE=1 SV=2}	{bta:515784; K13999 CKAP4, CLIMP63 cytoskeleton-associated protein 4 - ko04141; Genetic Information Processing; Folding, sorting and degradation; Protein processing in endoplasmic reticulum}	{NA}	{GO:0005737; cytoplasm; cellular_component GO:0007165; signal transduction; biological_process GO:0000917; barrier septum formation; biological_process GO:0005102; receptor binding; molecular_function GO:0030674; protein binding, bridging; molecular_function GO:0043093; cytokinesis by binary fission; biological_process GO:0005577; fibrinogen complex; cellular_component GO:0048193; Golgi vesicle t…	{XM_868540.8; PREDICTED: Bos taurus cytoskeleton-associated protein 4 (CKAP4), mRNA}	{PF06005:Protein of unknown function (DUF904) PF08702:Fibrinogen alpha/beta chain family PF09177:Syntaxin 6, N-terminal PF04513:Baculovirus polyhedron envelope protein, PEP, C terminus PF05531:Nucleopolyhedrovirus P10 protein}
Novelgene0065	{NA}	{NA}	{NA}	{NA}	{NA}	{XM_002704389.4; PREDICTED: Bos taurus ethanolamine kinase 1 (ETNK1), mRNA}	{NA}
Novelgene0066	{XP_011966716.1; PREDICTED: chloride transport protein 6 isoform X5 [Ovis aries musimon]}	{NA}	{NA}	{NA}	{NA}	{KX592814.1; Bos taurus isolate Dominette_000065F genomic sequence}	{NA}
Novelgene0067	{XP_003906098.2; PREDICTED: histone H2A.J [Papio anubis]}	{sp|Q9BTM1|H2AJ_HUMAN; Histone H2A.J OS=Homo sapiens GN=H2AFJ PE=1 SV=1}	{hgl:101720535; K11251 H2A histone H2A - ko05322; Human Diseases; Immune diseases; Systemic lupus erythematosus | ko05034; Human Diseases; Substance dependence; Alcoholism}	{Hs8922758; KOG1756 Histone 2A B Chromatin structure and dynamics ;}	{GO:0043565; sequence-specific DNA binding; molecular_function GO:0003677; DNA binding; molecular_function GO:0005622; intracellular; cellular_component}	{KX592814.1; Bos taurus isolate Dominette_000065F genomic sequence}	{PF00125:Core histone H2A/H2B/H3/H4 PF00808:Histone-like transcription factor (CBF/NF-Y) and archaeal histone}
Novelgene0068	{NA}	{NA}	{NA}	{NA}	{NA}	{KX592814.1; Bos taurus isolate Dominette_000065F genomic sequence}	{NA}
Novelgene0069	{DAA29354.1; TPA: hypothetical protein BOS_5846 [Bos taurus]}	{sp|P0DMW4|SIL2A_HUMAN; Small integral membrane protein 10-like protein 2A OS=Homo sapiens GN=SMIM10L2A PE=4 SV=1}	{bta:100849002; - - - - -}	{NA}	{NA}	{KX592814.1; Bos taurus isolate Dominette_000065F genomic sequence}	{NA}
Novelgene0070	{EDL22605.1; mCG21131, isoform CRA_c, partial [Mus musculus]}	{sp|P84103|SRSF3_HUMAN; Serine/arginine-rich splicing factor 3 OS=Homo sapiens GN=SRSF3 PE=1 SV=1}	{phd:102325457; K12892 SFRS3 splicing factor, arginine/serine-rich 3 - ko03040; Genetic Information Processing; Transcription; Spliceosome | ko05168; Human Diseases; Infectious diseases: Viral; Herpes simplex infection}	{Hs4506901; KOG0107 Alternative splicing factor SRp20/9G8 (RRM superfamily) A RNA processing and modification ;}	{GO:0003676; nucleic acid binding; molecular_function}	{XM_010848666.1; PREDICTED: Bison bison bison serine/arginine-rich splicing factor 3 (SRSF3), transcript variant X1, mRNA}	{PF00076:RNA recognition motif. (a.k.a. RRM, RBD, or RNP domain)}
Novelgene0071	{NA}	{NA}	{NA}	{NA}	{NA}	{XM_019961681.1; PREDICTED: Bos indicus cyclin D2 (CCND2), mRNA}	{NA}
Novelgene0072	{XP_006078444.1; PREDICTED: 60S ribosomal protein L27a-like, partial [Bubalus bubalis]}	{sp|Q56K03|RL27A_BOVIN; 60S ribosomal protein L27a OS=Bos taurus GN=RPL27A PE=2 SV=3}	{bom:102275320; K02900 RP-L27Ae, RPL27A large subunit ribosomal protein L27Ae - ko03010; Genetic Information Processing; Translation; Ribosome}	{Hs4506625; KOG1742 60s ribosomal protein L15/L27 J Translation, ribosomal structure and biogenesis ;}	{NA}	{XR_002180836.1; PREDICTED: Bos indicus 60S ribosomal protein L27a pseudogene (LOC109559765), misc_RNA}	{NA}
Novelgene0073	{XP_019815534.1; PREDICTED: neuronal pentraxin receptor [Bos indicus]}	{NA}	{NA}	{NA}	{NA}	{XM_006071305.1; PREDICTED: Bubalus bubalis chromobox homolog 6 (CBX6), mRNA}	{NA}
Novelgene0074	{NP_001096564.1; chromobox protein homolog 6 [Bos taurus]}	{sp|O95503|CBX6_HUMAN; Chromobox protein homolog 6 OS=Homo sapiens GN=CBX6 PE=1 SV=1}	{lve:103086353; K11453 CBX6 chromobox protein 6 - -}	{Hs10140849; KOG2748 Uncharacterized conserved protein, contains chromo domain B Chromatin structure and dynamics ;}	{NA}	{NM_001103094.1; Bos taurus chromobox 6 (CBX6), mRNA}	{NA}
Novelgene0075	{NP_001076856.1; protein Tob2 [Bos taurus]}	{sp|Q14106|TOB2_HUMAN; Protein Tob2 OS=Homo sapiens GN=TOB2 PE=1 SV=2}	{cfr:102514585; K14443 TOB protein Tob/BTG - ko03018; Genetic Information Processing; Folding, sorting and degradation; RNA degradation}	{Hs7706739; KOG4006 Anti-proliferation factor BTG1/TOB TR Signal transduction mechanisms ; General function prediction only ;}	{NA}	{XM_010805745.2; PREDICTED: Bos taurus transducer of ERBB2, 2 (TOB2), transcript variant X1, mRNA}	{NA}
Novelgene0076	{NA}	{NA}	{NA}	{NA}	{NA}	{XM_019961893.1; PREDICTED: Bos indicus SNU13 homolog, small nuclear ribonucleoprotein (U4/U6.U5) (SNU13), mRNA}	{NA}
Novelgene0077	{NA}	{NA}	{NA}	{NA}	{NA}	{XM_019961931.1; PREDICTED: Bos indicus DNA polymerase delta interacting protein 3 (POLDIP3), transcript variant X3, mRNA}	{NA}
Novelgene0078	{NA}	{NA}	{NA}	{NA}	{NA}	{NM_001076518.1; Bos taurus sulfotransferase family 4A member 1 (SULT4A1), mRNA}	{NA}
Novelgene0079	{NA}	{NA}	{NA}	{NA}	{NA}	{XM_015463646.1; PREDICTED: Bos taurus KIAA0930 ortholog (KIAA0930), transcript variant X2, mRNA}	{NA}
Novelgene0080	{NA}	{NA}	{NA}	{NA}	{NA}	{CP011888.1; Ovis canadensis canadensis isolate 43U chromosome 3 sequence}	{NA}
Novelgene0081	{NA}	{NA}	{NA}	{NA}	{NA}	{XM_010854742.1; PREDICTED: Bison bison bison ceramide kinase (CERK), partial mRNA}	{NA}
Novelgene0082	{NA}	{NA}	{NA}	{NA}	{NA}	{KX592814.1; Bos taurus isolate Dominette_000065F genomic sequence}	{NA}
Novelgene0083	{NA}	{NA}	{NA}	{NA}	{GO:0016788; hydrolase activity, acting on ester bonds; molecular_function}	{XM_019968108.1; PREDICTED: Bos indicus serine incorporator 5 (SERINC5), transcript variant X1, mRNA}	{PF09061:Stirrup}
Novelgene0084	{NA}	{NA}	{NA}	{NA}	{NA}	{CP011892.1; Ovis canadensis canadensis isolate 43U chromosome 7 sequence}	{NA}
Novelgene0085	{CAA10770.1; reverse transcriptase-like [Bos taurus]}	{NA}	{oas:100527962; K09228 KRAB KRAB domain-containing zinc finger protein - -}	{NA}	{GO:0003723; RNA binding; molecular_function GO:0006278; RNA-dependent DNA replication; biological_process GO:0003964; RNA-directed DNA polymerase activity; molecular_function}	{XM_010848042.1; PREDICTED: Bison bison bison ubiquitin protein ligase E3 component n-recognin 1 (UBR1), mRNA}	{PF00078:Reverse transcriptase (RNA-dependent DNA polymerase)}
Novelgene0086	{NA}	{NA}	{NA}	{NA}	{NA}	{XM_019983023.1; PREDICTED: Bos indicus basic transcription factor 3 (BTF3), transcript variant X2, mRNA}	{NA}
Novelgene0087	{BAE91724.1; unnamed protein product [Macaca fascicularis]}	{NA}	{NA}	{NA}	{NA}	{NM_001076317.1; Bos taurus RAB8B, member RAS oncogene family (RAB8B), mRNA}	{NA}
Novelgene0088	{NA}	{NA}	{NA}	{NA}	{GO:0009036; Type II site-specific deoxyribonuclease activity; molecular_function GO:0009307; DNA restriction-modification system; biological_process GO:0003677; DNA binding; molecular_function}	{XM_015465081.1; PREDICTED: Bos taurus cingulin-like 1 (CGNL1), transcript variant X2, mRNA}	{PF04556:DpnII restriction endonuclease}
Novelgene0089	{XP_010836323.1; PREDICTED: uncharacterized protein LOC104987203 [Bison bison bison]}	{NA}	{bom:102271626; K16349 NCR3LG1, B7H6 natural cytotoxicity triggering receptor 3 ligand 1 - -}	{NA}	{NA}	{XM_004010615.3; PREDICTED: Ovis aries adaptor-related protein complex 4, epsilon 1 subunit (AP4E1), mRNA}	{NA}
Novelgene0090	{NA}	{NA}	{NA}	{NA}	{GO:0004674; protein serine/threonine kinase activity; molecular_function}	{XM_005211856.3; PREDICTED: Bos taurus glia maturation factor, beta (GMFB), transcript variant X1, mRNA}	{PF11629:C terminal SARAH domain of Mst1}
Novelgene0091	{XP_016781745.1; PREDICTED: zinc finger protein 36, C3H1 type-like 1 [Pan troglodytes]}	{sp|Q07352|TISB_HUMAN; mRNA decay activator protein ZFP36L1 OS=Homo sapiens GN=ZFP36L1 PE=1 SV=1}	{aml:100468989; K18753 ZFP36L butyrate response factor 1 - -}	{Hs15812180; KOG1677 CCCH-type Zn-finger protein R General function prediction only ;}	{NA}	{NM_001101234.1; Bos taurus ZFP36 ring finger protein like 1 (ZFP36L1), mRNA}	{NA}
Novelgene0092	{XP_011955678.1; PREDICTED: uncharacterized protein LOC105603605 [Ovis aries]}	{NA}	{oas:101112371; K06727 FCRL, IRTA, CD307 Fc receptor-like protein - -}	{NA}	{NA}	{XM_005211986.1; PREDICTED: Bos taurus transmembrane p24 trafficking protein 10 (TMED10), transcript variant X1, mRNA}	{NA}
Novelgene0093	{NA}	{NA}	{NA}	{NA}	{NA}	{XM_010844391.1; PREDICTED: Bison bison bison serine palmitoyltransferase, long chain base subunit 2 (SPTLC2), mRNA}	{NA}
Novelgene0094	{NA}	{NA}	{NA}	{NA}	{NA}	{NM_001206908.1; Bos taurus SEL1L ERAD E3 ligase adaptor subunit (SEL1L), mRNA}	{NA}
Novelgene0095	{NP_001040099.1; bitter taste receptor Bota-T2R65A [Bos taurus]}	{NA}	{bom:102286375; K08474 TAS2R taste receptor type 2 - ko04742; Organismal Systems; Sensory system; Taste transduction}	{NA}	{NA}	{X00979.1; Bovine genomic fragment for 1.709 satellite DNA}	{NA}
Novelgene0096	{NA}	{NA}	{NA}	{NA}	{NA}	{AC226437.5; Bos taurus Y Chr BAC CH240-278G19 (Children's Hospital Oakland Research Institute Bovine BAC Library (male)) complete sequence}	{NA}
Novelgene0097	{XP_006074910.1; PREDICTED: mitochondrial import receptor subunit TOM7 homolog isoform X1 [Bubalus bubalis]}	{sp|Q9D173|TOM7_MOUSE; Mitochondrial import receptor subunit TOM7 homolog OS=Mus musculus GN=Tomm7 PE=3 SV=1}	{hai:109387853; - - - - -}	{Hs9506859; KOG4449 Translocase of outer mitochondrial membrane complex, subunit TOM7 U Intracellular trafficking, secretion, and vesicular transport ;}	{GO:0030150; protein import into mitochondrial matrix; biological_process GO:0005742; mitochondrial outer membrane translocase complex; cellular_component}	{CP011889.1; Ovis canadensis canadensis isolate 43U chromosome 4 sequence}	{PF08038:TOM7 family}
Novelgene0098	{CAA10770.1; reverse transcriptase-like [Bos taurus]}	{NA}	{NA}	{NA}	{NA}	{AY644518.1; Bos taurus T cell receptor gamma cluster 2 (TCRG2) gene, complete sequence}	{NA}
Novelgene0099	{EAW93937.1; hCG2040375, partial [Homo sapiens]}	{NA}	{NA}	{NA}	{NA}	{NM_001101246.1; Bos taurus maturin, neural progenitor differentiation regulator homolog (MTURN), mRNA}	{NA}
Novelgene0100	{NA}	{NA}	{NA}	{NA}	{NA}	{XM_019958905.1; PREDICTED: Bos indicus adenylate cyclase 1 (ADCY1), partial mRNA}	{NA}
Novelgene0101	{NA}	{NA}	{NA}	{NA}	{NA}	{XM_010804401.1; PREDICTED: Bos taurus Wiskott-Aldrich syndrome-like (WASL), transcript variant X1, mRNA}	{NA}
Novelgene0102	{KHJ42451.1; reverse transcriptase [Trichuris suis]}	{sp|O02751|CFDP2_BOVIN; Craniofacial development protein 2 OS=Bos taurus GN=CFDP2 PE=1 SV=2}	{chx:106503077; - - - - -}	{CE09493; KOG1075 FOG: Reverse transcriptase R General function prediction only ;}	{NA}	{CP011889.1; Ovis canadensis canadensis isolate 43U chromosome 4 sequence}	{NA}
Novelgene0103	{NA}	{NA}	{NA}	{NA}	{NA}	{XM_010831681.1; PREDICTED: Bison bison bison ubiquitin-conjugating enzyme E2H (UBE2H), transcript variant X3, mRNA}	{NA}
Novelgene0104	{NA}	{NA}	{NA}	{NA}	{GO:0016021; integral to membrane; cellular_component}	{KU530102.1; Bos indicus x Bos taurus isolate COPG2IT1 lncRNA (COPG2IT1), complete sequence}	{PF03040:CemA family}
Novelgene0105	{NA}	{NA}	{NA}	{NA}	{NA}	{XM_002686960.4; PREDICTED: Bos taurus podocalyxin-like (PODXL), mRNA}	{NA}
Novelgene0106	{NA}	{NA}	{NA}	{NA}	{NA}	{XM_019959170.1; PREDICTED: Bos indicus homeodomain interacting protein kinase 2 (HIPK2), transcript variant X2, mRNA}	{NA}
Novelgene0107	{NA}	{NA}	{NA}	{NA}	{GO:0003677; DNA binding; molecular_function GO:0005634; nucleus; cellular_component}	{XR_805240.2; PREDICTED: Bos taurus SFT2 domain containing 2 (SFT2D2), transcript variant X1, misc_RNA}	{PF01429:Methyl-CpG binding domain}
Novelgene0108	{NA}	{NA}	{NA}	{NA}	{NA}	{XM_005203439.3; PREDICTED: Bos taurus pre-B-cell leukemia homeobox 1 (PBX1), transcript variant X2, mRNA}	{NA}
Novelgene0109	{NA}	{NA}	{NA}	{NA}	{GO:0016021; integral to membrane; cellular_component GO:0008963; phospho-N-acetylmuramoyl-pentapeptide-transferase activity; molecular_function}	{NM_001046600.2; Bos taurus regulator of G-protein signaling 4 (RGS4), mRNA}	{PF00953:Glycosyl transferase family 4}
Novelgene0110	{NA}	{NA}	{NA}	{NA}	{NA}	{XM_019986958.1; PREDICTED: Bos indicus U2AF homology motif kinase 1 (UHMK1), mRNA}	{NA}
Novelgene0111	{NA}	{NA}	{NA}	{NA}	{NA}	{XM_005203516.3; PREDICTED: Bos taurus cell adhesion molecule 3 (CADM3), transcript variant X1, mRNA}	{NA}
Novelgene0112	{XP_006078444.1; PREDICTED: 60S ribosomal protein L27a-like, partial [Bubalus bubalis]}	{sp|Q56K03|RL27A_BOVIN; 60S ribosomal protein L27a OS=Bos taurus GN=RPL27A PE=2 SV=3}	{bacu:103011416; K02900 RP-L27Ae, RPL27A large subunit ribosomal protein L27Ae - ko03010; Genetic Information Processing; Translation; Ribosome; bacu:103011416; K02900 RP-L27Ae, RPL27A large subunit ribosomal protein L27Ae - ko03010; Genetic Information Processing; Translation; Ribosome}	{Hs4506625; KOG1742 60s ribosomal protein L15/L27 J Translation, ribosomal structure and biogenesis ;}	{NA}	{XR_825121.1; PREDICTED: Bison bison bison 60S ribosomal protein L27a pseudogene (LOC104987361), misc_RNA}	{NA}
Novelgene0113	{NA}	{NA}	{NA}	{NA}	{GO:0046872; metal ion binding; molecular_function}	{XM_019954450.1; PREDICTED: Bos indicus interleukin 6 receptor (IL6R), mRNA}	{PF00642:Zinc finger C-x8-C-x5-C-x3-H type (and similar)}
Novelgene0114	{CAA10770.1; reverse transcriptase-like [Bos taurus]}	{NA}	{bom:102286375; K08474 TAS2R taste receptor type 2 - ko04742; Organismal Systems; Sensory system; Taste transduction}	{NA}	{GO:0005198; NA GO:0016021; integral to membrane; cellular_component}	{CP011886.1; Ovis canadensis canadensis isolate 43U chromosome 1 sequence}	{PF06281:Protein of unknown function (DUF1035)}
Novelgene0115	{XP_002686165.3; PREDICTED: protein FAM46C [Bos taurus]}	{NA}	{bta:517961; - - - - -}	{NA}	{NA}	{XM_010830714.1; PREDICTED: Bison bison bison family with sequence similarity 46, member C (FAM46C), mRNA}	{NA}
Novelgene0116	{NA}	{NA}	{NA}	{NA}	{NA}	{XM_019956727.1; PREDICTED: Bos indicus mannosyl-oligosaccharide 1,2-alpha-mannosidase IB-like (LOC109555865), mRNA}	{NA}
Novelgene0117	{NA}	{NA}	{NA}	{NA}	{NA}	{XM_010826865.2; PREDICTED: Bos taurus prostaglandin F2 receptor inhibitor (PTGFRN), mRNA}	{NA}
Novelgene0118	{XP_005894445.1; PREDICTED: taste receptor type 2 member 42, partial [Bos mutus]}	{NA}	{bom:102286375; K08474 TAS2R taste receptor type 2 - ko04742; Organismal Systems; Sensory system; Taste transduction}	{NA}	{NA}	{CP011886.1; Ovis canadensis canadensis isolate 43U chromosome 1 sequence}	{NA}
Novelgene0119	{AAI42040.1; ANGPT2 protein [Bos taurus]}	{NA}	{bom:102286375; K08474 TAS2R taste receptor type 2 - ko04742; Organismal Systems; Sensory system; Taste transduction}	{NA}	{NA}	{XM_015463657.1; PREDICTED: Bos taurus solute carrier family 16 (monocarboxylate transporter), member 1 (SLC16A1), transcript variant X1, mRNA}	{NA}
Novelgene0120	{XP_016874740.1; PREDICTED: heterogeneous nuclear ribonucleoprotein A1 isoform X2 [Homo sapiens]}	{sp|P49312|ROA1_MOUSE; Heterogeneous nuclear ribonucleoprotein A1 OS=Mus musculus GN=Hnrnpa1 PE=1 SV=2}	{mcf:102116619; K12741 HNRNPA1_3 heterogeneous nuclear ribonucleoprotein A1/A3 - ko03040; Genetic Information Processing; Transcription; Spliceosome}	{Hs14043070; KOG0118 FOG: RRM domain R General function prediction only ;}	{GO:0003676; nucleic acid binding; molecular_function}	{XM_003585859.3; PREDICTED: Bos taurus heterogeneous nuclear ribonucleoprotein A1-like (LOC100848353), mRNA}	{PF00076:RNA recognition motif. (a.k.a. RRM, RBD, or RNP domain)}
Novelgene0121	{NA}	{NA}	{NA}	{NA}	{NA}	{NM_174535.2; Bos taurus eukaryotic translation elongation factor 1 alpha 1 (EEF1A1), mRNA}	{NA}
Novelgene0122	{XP_005906341.1; PREDICTED: sphingosine 1-phosphate receptor 1 [Bos mutus]}	{sp|Q5E9P3|S1PR1_BOVIN; Sphingosine 1-phosphate receptor 1 OS=Bos taurus GN=S1PR1 PE=2 SV=1}	{oas:101115839; K04288 S1PR1, EDG1, CD363 sphingosine 1-phosphate receptor 1 - ko04068; Environmental Information Processing; Signal transduction; FoxO signaling pathway | ko04071; Environmental Information Processing; Signal transduction; Sphingolipid signaling pathway | ko04080; Environmental Information Processing; Signaling molecules and interaction; Neuroactive ligand-receptor interaction}	{NA}	{GO:0007155; cell adhesion; biological_process GO:0004930; G-protein coupled receptor activity; molecular_function GO:0016021; integral to membrane; cellular_component GO:0007186; G-protein coupled receptor protein signaling pathway; biological_process GO:0042246; tissue regeneration; biological_process}	{NM_001013585.4; Bos taurus sphingosine-1-phosphate receptor 1 (S1PR1), mRNA}	{PF05439:Jumping translocation breakpoint protein (JTB) PF04923:Ninjurin PF00001:7 transmembrane receptor (rhodopsin family)}
Novelgene0123	{NP_001040099.1; bitter taste receptor Bota-T2R65A [Bos taurus]}	{NA}	{bom:102286375; K08474 TAS2R taste receptor type 2 - ko04742; Organismal Systems; Sensory system; Taste transduction}	{NA}	{NA}	{BC142149.1; Bos taurus cDNA clone IMAGE:8507643}	{NA}
Novelgene0124	{XP_010829338.1; PREDICTED: lipid phosphate phosphatase-related protein type 4 [Bison bison bison]}	{sp|Q7Z2D5|PLPR4_HUMAN; Phospholipid phosphatase-related protein type 4 OS=Homo sapiens GN=PLPPR4 PE=1 SV=1}	{bta:513388; K19582 LPPR3_4 lipid phosphate phosphatase-related protein type 3/4 - -}	{Hs22041680; KOG3030 Lipid phosphate phosphatase and related enzymes of the PAP2 family I Lipid transport and metabolism ;}	{NA}	{XM_003581971.4; PREDICTED: Bos taurus phospholipid phosphatase related 4 (PLPPR4), mRNA}	{NA}
Novelgene0125	{ELR52585.1; Cleavage stimulation factor subunit 2 [Bos mutus]}	{NA}	{bom:102286375; K08474 TAS2R taste receptor type 2 - ko04742; Organismal Systems; Sensory system; Taste transduction}	{NA}	{NA}	{XM_015464422.1; PREDICTED: Bos taurus glutamate-cysteine ligase modifier subunit (GCLM), transcript variant X1, mRNA}	{NA}
Novelgene0126	{ELW72612.1; Protein Dr1 [Tupaia chinensis]}	{NA}	{NA}	{NA}	{NA}	{XM_019957035.1; PREDICTED: Bos indicus down-regulator of transcription 1 (DR1), mRNA}	{NA}
Novelgene0127	{NA}	{NA}	{NA}	{NA}	{NA}	{XM_005204378.3; PREDICTED: Bos taurus protein kinase, cAMP-dependent, beta catalytic subunit (PRKACB), transcript variant X7, mRNA}	{NA}
Novelgene0128	{CAA10770.1; reverse transcriptase-like [Bos taurus]}	{NA}	{oas:101114349; - - - - -}	{NA}	{NA}	{CP011886.1; Ovis canadensis canadensis isolate 43U chromosome 1 sequence}	{NA}
Novelgene0129	{NA}	{NA}	{NA}	{NA}	{NA}	{XM_019957355.1; PREDICTED: Bos indicus nuclear factor I A (NFIA), transcript variant X3, mRNA}	{NA}
Novelgene0130	{NA}	{NA}	{NA}	{NA}	{NA}	{CP011886.1; Ovis canadensis canadensis isolate 43U chromosome 1 sequence}	{NA}
Novelgene0131	{NA}	{NA}	{NA}	{NA}	{NA}	{XM_015465572.1; PREDICTED: Bos taurus zyg-11 family member B, cell cycle regulator (ZYG11B), transcript variant X2, mRNA}	{NA}
Novelgene0132	{NA}	{NA}	{NA}	{NA}	{NA}	{XM_019958272.1; PREDICTED: Bos indicus Y-box binding protein 1 (YBX1), mRNA}	{NA}
Novelgene0133	{NA}	{NA}	{NA}	{NA}	{GO:0046008; regulation of female receptivity, post-mating; biological_process GO:0005576; NA GO:0005179; hormone activity; molecular_function}	{BC102913.1; Bos taurus NADH dehydrogenase (ubiquinone) 1 alpha subcomplex, 10, 42kDa, mRNA (cDNA clone IMAGE:7986205), partial cds}	{PF08138:Sex peptide (SP) family}
Novelgene0134	{CAA10770.1; reverse transcriptase-like [Bos taurus]}	{NA}	{bmor:105841789; - - - - -; bmor:105841789; - - - - -}	{NA}	{NA}	{CP011894.1; Ovis canadensis canadensis isolate 43U chromosome 9 sequence}	{NA}
Novelgene0135	{NA}	{NA}	{NA}	{NA}	{NA}	{CP011894.1; Ovis canadensis canadensis isolate 43U chromosome 9 sequence}	{NA}
Novelgene0136	{NA}	{NA}	{NA}	{NA}	{NA}	{XR_825636.1; PREDICTED: Bison bison bison uncharacterized LOC104991740 (LOC104991740), ncRNA}	{NA}
Novelgene0137	{NA}	{NA}	{NA}	{NA}	{NA}	{XM_019973816.1; PREDICTED: Bos indicus family with sequence similarity 91 member A1 (FAM91A1), transcript variant X1, mRNA}	{NA}
Novelgene0138	{NA}	{NA}	{NA}	{NA}	{NA}	{XM_010838981.1; PREDICTED: Bison bison bison inositol monophosphatase domain containing 1 (IMPAD1), mRNA}	{NA}
Novelgene0139	{NA}	{NA}	{NA}	{NA}	{NA}	{XM_019955903.1; PREDICTED: Bos indicus non-POU domain containing, octamer-binding (NONO), transcript variant X1, mRNA}	{NA}
Novelgene0140	{NA}	{NA}	{NA}	{NA}	{NA}	{XM_019984211.1; PREDICTED: Bos indicus ADP ribosylation factor 4 (ARF4), mRNA}	{NA}
Novelgene0141	{NA}	{NA}	{NA}	{NA}	{NA}	{XR_002182248.1; PREDICTED: Bos indicus zinc finger protein 704 (ZNF704), transcript variant X2, misc_RNA}	{NA}
Novelgene0142	{NA}	{NA}	{NA}	{NA}	{NA}	{XM_015474540.1; PREDICTED: Bos taurus syndecan 2 (SDC2), transcript variant X1, mRNA}	{NA}
Novelgene0143	{XP_012373324.1; PREDICTED: protein SON isoform X4 [Octodon degus]}	{sp|P18583|SON_HUMAN; Protein SON OS=Homo sapiens GN=SON PE=1 SV=4}	{bom:102276637; - - - - -}	{NA}	{GO:0006355; regulation of transcription, DNA-dependent; biological_process}	{AJ780930.1; Bos taurus gart gene, son gene, donson gene and cryzl1 gene}	{PF11112:Pyocin activator protein PrtN}
Novelgene0144	{NA}	{NA}	{NA}	{NA}	{NA}	{XM_010800936.2; PREDICTED: Bos taurus GA binding protein transcription factor alpha subunit (GABPA), transcript variant X7, mRNA}	{NA}
Novelgene0145	{NA}	{NA}	{NA}	{NA}	{NA}	{CP011890.1; Ovis canadensis canadensis isolate 43U chromosome 5 sequence}	{NA}
Novelgene0146	{NA}	{NA}	{NA}	{NA}	{NA}	{XM_019961882.1; PREDICTED: Bos indicus coxsackie virus and adenovirus receptor (CXADR), transcript variant X1, mRNA}	{NA}
Novelgene0147	{ELR60383.1; hypothetical protein M91_04365 [Bos mutus]}	{sp|P11369|LORF2_MOUSE; LINE-1 retrotransposable element ORF2 protein OS=Mus musculus GN=Pol PE=1 SV=2}	{cge:107979910; - - - - -}	{NA}	{NA}	{KX592814.1; Bos taurus isolate Dominette_000065F genomic sequence}	{NA}
Novelgene0148	{XP_015324130.1; PREDICTED: Ig heavy chain V region PJ14 isoform X3 [Bos taurus]}	{NA}	{NA}	{NA}	{NA}	{CP011886.1; Ovis canadensis canadensis isolate 43U chromosome 1 sequence}	{NA}
Novelgene0149	{XP_007105487.1; PREDICTED: zinc finger and BTB domain-containing protein 11 isoform X3 [Physeter catodon]}	{sp|O95625|ZBT11_HUMAN; Zinc finger and BTB domain-containing protein 11 OS=Homo sapiens GN=ZBTB11 PE=1 SV=2}	{cdk:105087717; - - - - -}	{Hs7657703; KOG1721 FOG: Zn-finger R General function prediction only ;}	{NA}	{XM_015470868.1; PREDICTED: Bos taurus zinc finger and BTB domain containing 11 (ZBTB11), transcript variant X1, mRNA}	{NA}
Novelgene0150	{XP_005965182.1; PREDICTED: 60S ribosomal protein L10 isoform X1 [Pantholops hodgsonii]}	{sp|A8D8X1|RL10_SHEEP; 60S ribosomal protein L10 OS=Ovis aries GN=RPL10 PE=2 SV=1}	{phd:102327737; K02866 RP-L10e, RPL10 large subunit ribosomal protein L10e - ko03010; Genetic Information Processing; Translation; Ribosome}	{Hs5174431; KOG0857 60s ribosomal protein L10 J Translation, ribosomal structure and biogenesis ;}	{GO:0005840; ribosome; cellular_component GO:0003735; structural constituent of ribosome; molecular_function GO:0006412; translation; biological_process GO:0016032; NA}	{XM_019975701.1; PREDICTED: Bos indicus 60S ribosomal protein L10-like (LOC109569889), mRNA}	{PF00252:Ribosomal protein L16p/L10e PF01104:Bunyavirus non-structural protein NS-s}
Novelgene0151	{NA}	{NA}	{NA}	{NA}	{NA}	{CP011886.1; Ovis canadensis canadensis isolate 43U chromosome 1 sequence}	{NA}
Novelgene0152	{NP_001040099.1; bitter taste receptor Bota-T2R65A [Bos taurus]}	{NA}	{bom:102286375; K08474 TAS2R taste receptor type 2 - ko04742; Organismal Systems; Sensory system; Taste transduction}	{NA}	{GO:0016020; membrane; cellular_component GO:0008158; hedgehog receptor activity; molecular_function}	{XM_019987594.1; PREDICTED: Bos indicus leucine rich repeat containing 58 (LRRC58), mRNA}	{PF02460:Patched family}
Novelgene0153	{NA}	{NA}	{NA}	{NA}	{NA}	{XM_019956706.1; PREDICTED: Bos indicus 3-hydroxyacyl-CoA dehydratase 2 (HACD2), mRNA}	{NA}
Novelgene0154	{EDK97866.1; myosin, light polypeptide kinase, isoform CRA_a [Mus musculus]}	{sp|Q28824|MYLK_BOVIN; Myosin light chain kinase, smooth muscle OS=Bos taurus GN=MYLK PE=1 SV=1}	{pale:102890778; K00907 MYLK myosin-light-chain kinase 2.7.11.18 ko04371; Environmental Information Processing; Signal transduction; Apelin signaling pathway | ko04020; Environmental Information Processing; Signal transduction; Calcium signaling pathway | ko04022; Environmental Information Processing; Signal transduction; cGMP-PKG signaling pathway | ko04510; Cellular Processes; Cellular communit…	{Hs16950623; KOG0613 Projectin/twitchin and related proteins Z Cytoskeleton ;}	{NA}	{XM_019956739.1; PREDICTED: Bos indicus myosin light chain kinase (MYLK), transcript variant X4, mRNA}	{NA}
Novelgene0155	{XP_008007766.1; PREDICTED: uncharacterized protein LOC103241951 [Chlorocebus sabaeus]}	{NA}	{NA}	{NA}	{NA}	{XM_586734.5; PREDICTED: Bos taurus family with sequence similarity 43 member A (FAM43A), mRNA}	{NA}
Novelgene0156	{NA}	{NA}	{NA}	{NA}	{NA}	{XM_005201599.3; PREDICTED: Bos taurus kelch like family member 24 (KLHL24), transcript variant X4, mRNA}	{NA}
Novelgene0157	{NA}	{NA}	{NA}	{NA}	{NA}	{NM_176656.4; Bos taurus NADH:ubiquinone oxidoreductase subunit B5 (NDUFB5), mRNA}	{NA}
Novelgene0158	{NA}	{NA}	{NA}	{NA}	{GO:0046983; protein dimerization activity; molecular_function}	{CP011886.1; Ovis canadensis canadensis isolate 43U chromosome 1 sequence}	{PF00010:Helix-loop-helix DNA-binding domain}
Novelgene0159	{XP_017903186.1; PREDICTED: fibronectin type III domain-containing protein 3B isoform X1 [Capra hircus]}	{sp|Q53EP0|FND3B_HUMAN; Fibronectin type III domain-containing protein 3B OS=Homo sapiens GN=FNDC3B PE=1 SV=2}	{pale:102885171; - - - - -}	{NA}	{NA}	{XM_010801384.2; PREDICTED: Bos taurus fibronectin type III domain containing 3B (FNDC3B), transcript variant X7, mRNA}	{NA}
Novelgene0160	{NA}	{NA}	{NA}	{NA}	{NA}	{XR_002181492.1; PREDICTED: Bos indicus profilin-1 pseudogene (LOC109564422), misc_RNA}	{NA}
Novelgene0161	{CAA10770.1; reverse transcriptase-like [Bos taurus]}	{NA}	{NA}	{NA}	{GO:0003677; DNA binding; molecular_function GO:0006355; regulation of transcription, DNA-dependent; biological_process GO:0005634; nucleus; cellular_component}	{CP011886.1; Ovis canadensis canadensis isolate 43U chromosome 1 sequence}	{PF04689:DNA binding protein S1FA}
Novelgene0162	{NA}	{NA}	{NA}	{NA}	{NA}	{CP011886.1; Ovis canadensis canadensis isolate 43U chromosome 1 sequence}	{NA}
Novelgene0163	{NA}	{NA}	{NA}	{NA}	{NA}	{XM_019961722.1; PREDICTED: Bos indicus solute carrier family 25 member 36 (SLC25A36), mRNA}	{NA}
Novelgene0164	{NA}	{NA}	{NA}	{NA}	{NA}	{XM_015473278.1; PREDICTED: Bos taurus muscle RAS oncogene homolog (MRAS), transcript variant X8, mRNA}	{NA}
Novelgene0165	{NP_001032538.1; cystatin-B [Bos taurus]}	{sp|P25417|CYTB_BOVIN; Cystatin-B OS=Bos taurus GN=CSTB PE=1 SV=1}	{chx:102186806; K13907 CSTA_B cystatin-A/B - -}	{NA}	{NA}	{NM_001037461.2; Bos taurus cystatin B (stefin B) (CSTB), mRNA}	{NA}
Novelgene0166	{NA}	{NA}	{NA}	{NA}	{GO:0005576; NA GO:0030550; acetylcholine receptor inhibitor activity; molecular_function}	{XM_019979241.1; PREDICTED: Bos indicus karyopherin subunit alpha 6 (KPNA6), mRNA}	{PF08121:Waglerin family}
Novelgene0167	{EDL99301.1; rCG22162 [Rattus norvegicus]}	{NA}	{NA}	{NA}	{NA}	{XM_015474406.1; PREDICTED: Bos taurus family with sequence similarity 168 member B (FAM168B), transcript variant X2, mRNA}	{NA}
Novelgene0168	{XP_006164775.1; PREDICTED: olfactory receptor 7A17, partial [Tupaia chinensis]}	{NA}	{NA}	{NA}	{NA}	{AF400659.1; Pantholops hodgsoni 12S ribosomal RNA gene, partial sequence; mitochondrial gene for mitochondrial product}	{NA}
Novelgene0169	{XP_010815684.2; PREDICTED: transcription factor IIIB 90 kDa subunit isoform X1 [Bos taurus]}	{NA}	{NA}	{NA}	{GO:0005515; protein binding; molecular_function GO:0006302; double-strand break repair; biological_process}	{XM_015474593.1; PREDICTED: Bos taurus integrin subunit alpha V (ITGAV), transcript variant X3, mRNA}	{PF00634:BRCA2 repeat}
Novelgene0170	{XP_014254000.1; PREDICTED: LOW QUALITY PROTEIN: uncharacterized protein LOC106669198 [Cimex lectularius]}	{NA}	{NA}	{NA}	{NA}	{CP011911.1; Ovis canadensis canadensis isolate 43U chromosome 26 sequence}	{NA}
Novelgene0171	{NA}	{NA}	{NA}	{NA}	{NA}	{XM_010801918.2; PREDICTED: Bos taurus heterogeneous nuclear ribonucleoprotein A3 (HNRNPA3), transcript variant X4, mRNA}	{NA}
Novelgene0172	{NA}	{NA}	{NA}	{NA}	{NA}	{XM_005202484.3; PREDICTED: Bos taurus cysteine-serine-rich nuclear protein 3 (CSRNP3), transcript variant X3, mRNA}	{NA}
Novelgene0173	{NA}	{NA}	{NA}	{NA}	{NA}	{XM_015475791.1; PREDICTED: Bos taurus mannosyl (alpha-1,6-)-glycoprotein beta-1,6-N-acetyl-glucosaminyltransferase (MGAT5), transcript variant X4, mRNA}	{NA}
Novelgene0174	{DAA32565.1; TPA: ribosomal protein L15-like [Bos taurus]}	{sp|Q5NVE0|RL15_PONAB; 60S ribosomal protein L15 OS=Pongo abelii GN=RPL15 PE=2 SV=3}	{bacu:103015090; K02877 RP-L15e, RPL15 large subunit ribosomal protein L15e - ko03010; Genetic Information Processing; Translation; Ribosome; bacu:103015090; K02877 RP-L15e, RPL15 large subunit ribosomal protein L15e - ko03010; Genetic Information Processing; Translation; Ribosome}	{Hs15431293; KOG1678 60s ribosomal protein L15 J Translation, ribosomal structure and biogenesis ;}	{GO:0005198; NA GO:0003735; structural constituent of ribosome; molecular_function GO:0006412; translation; biological_process GO:0009405; pathogenesis; biological_process GO:0005840; ribosome; cellular_component GO:0055114; oxidation-reduction process; biological_process GO:0006260; DNA replication; biological_process}	{XR_804980.1; PREDICTED: Bos taurus 60S ribosomal protein L15 pseudogene (LOC101903301), misc_RNA}	{PF00906:Hepatitis core antigen PF00827:Ribosomal L15 PF02867:Ribonucleotide reductase, barrel domain}
Novelgene0175	{NA}	{NA}	{NA}	{NA}	{NA}	{XM_010802317.1; PREDICTED: Bos taurus insulin like growth factor binding protein 5 (IGFBP5), transcript variant X1, mRNA}	{NA}
Novelgene0176	{EDL75408.1; tubulin, alpha 4, isoform CRA_b [Rattus norvegicus]}	{sp|P68366|TBA4A_HUMAN; Tubulin alpha-4A chain OS=Homo sapiens GN=TUBA4A PE=1 SV=1}	{sbq:101027836; K07374 TUBA tubulin alpha - ko04145; Cellular Processes; Transport and catabolism; Phagosome | ko04210; Cellular Processes; Cell growth and death; Apoptosis | ko04530; Cellular Processes; Cellular community - eukaryotes; Tight junction | ko04540; Cellular Processes; Cellular community - eukaryotes; Gap junction | ko05130; Human Diseases; Infectious diseases: Bacterial; Pathogenic …	{Hs17921989; KOG1376 Alpha tubulin Z Cytoskeleton ;}	{GO:0043234; protein complex; cellular_component GO:0006184; GTP catabolic process; biological_process GO:0003924; GTPase activity; molecular_function GO:0005525; GTP binding; molecular_function GO:0051258; protein polymerization; biological_process}	{XM_019977187.1; PREDICTED: Bos indicus tubulin alpha 4a (TUBA4A), mRNA}	{PF03953:Tubulin C-terminal domain}
Novelgene0177	{XP_015320269.1; PREDICTED: signal transducer CD24 isoform X2 [Bos taurus]}	{sp|P25063|CD24_HUMAN; Signal transducer CD24 OS=Homo sapiens GN=CD24 PE=1 SV=2}	{bta:767920; K06469 CD24 CD24 antigen - ko04640; Organismal Systems; Immune system; Hematopoietic cell lineage}	{NA}	{GO:0007155; cell adhesion; biological_process}	{BC102833.1; Bos taurus hypothetical protein MGC127538, mRNA (cDNA clone MGC:127538 IMAGE:7951693), complete cds}	{PF14984:CD24 protein}
Novelgene0178	{NA}	{NA}	{NA}	{NA}	{NA}	{XM_019978518.1; PREDICTED: Bos indicus nucleolin (NCL), mRNA}	{NA}
Novelgene0179	{XP_008517696.1; PREDICTED: 14-3-3 protein sigma [Equus przewalskii]}	{sp|O77642|1433S_SHEEP; 14-3-3 protein sigma OS=Ovis aries GN=SFN PE=2 SV=1}	{epz:103550537; - - - - -}	{Hs5454052; KOG0841 Multifunctional chaperone (14-3-3 family) O Posttranslational modification, protein turnover, chaperones ;}	{NA}	{XM_019980482.1; PREDICTED: Bos indicus stratifin (SFN), mRNA}	{NA}
Novelgene0180	{XP_014639501.1; PREDICTED: AT-rich interactive domain-containing protein 1A isoform X2 [Ceratotherium simum simum]}	{sp|O14497|ARI1A_HUMAN; AT-rich interactive domain-containing protein 1A OS=Homo sapiens GN=ARID1A PE=1 SV=3}	{aml:100477694; K11653 ARID1 AT-rich interactive domain-containing protein 1 - -}	{Hs21264565; KOG2510 SWI-SNF chromatin-remodeling complex protein B Chromatin structure and dynamics ;}	{GO:0019538; protein metabolic process; biological_process GO:0030288; outer membrane-bounded periplasmic space; cellular_component GO:0071555; cell wall organization; biological_process}	{XM_019980538.1; PREDICTED: Bos indicus AT-rich interaction domain 1A (ARID1A), transcript variant X2, mRNA}	{PF02861:Clp amino terminal domain, pathogenicity island component PF00345:Pili and flagellar-assembly chaperone, PapD N-terminal domain}
Novelgene0181	{NA}	{NA}	{NA}	{NA}	{NA}	{XM_005203103.2; PREDICTED: Bos taurus PDLIM1 interacting kinase 1 like (PDIK1L), transcript variant X1, mRNA}	{NA}
Novelgene0182	{XP_015393647.1; PREDICTED: chloride intracellular channel protein 4 [Panthera tigris altaica]}	{sp|Q9Y696|CLIC4_HUMAN; Chloride intracellular channel protein 4 OS=Homo sapiens GN=CLIC4 PE=1 SV=4}	{bacu:103011243; K05024 CLIC4 chloride intracellular channel protein 4 - -; bacu:103011243; K05024 CLIC4 chloride intracellular channel protein 4 - -}	{Hs7330335; KOG1422 Intracellular Cl- channel CLIC, contains GST domain P Inorganic ion transport and metabolism ;}	{GO:0042773; ATP synthesis coupled electron transport; biological_process GO:0055114; oxidation-reduction process; biological_process GO:0008137; NADH dehydrogenase (ubiquinone) activity; molecular_function}	{XM_010830070.1; PREDICTED: Bison bison bison chloride intracellular channel 4 (CLIC4), mRNA}	{PF00662:NADH-Ubiquinone oxidoreductase (complex I), chain 5 N-terminus}
Novelgene0183	{ELW47625.1; Chloride intracellular channel protein 4 [Tupaia chinensis]}	{sp|Q5R957|CLIC4_PONAB; Chloride intracellular channel protein 4 OS=Pongo abelii GN=CLIC4 PE=2 SV=3}	{hgl:101725911; K05024 CLIC4 chloride intracellular channel protein 4 - -}	{Hs7330335; KOG1422 Intracellular Cl- channel CLIC, contains GST domain P Inorganic ion transport and metabolism ;}	{NA}	{CP011887.1; Ovis canadensis canadensis isolate 43U chromosome 2 sequence}	{NA}
Novelgene0184	{NA}	{NA}	{NA}	{NA}	{NA}	{XM_019981232.1; PREDICTED: Bos indicus serine and arginine repetitive matrix 1 (SRRM1), transcript variant X6, mRNA}	{NA}
Novelgene0185	{NA}	{NA}	{NA}	{NA}	{NA}	{NM_001076957.1; Bos taurus proline rich nuclear receptor coactivator 2 (PNRC2), mRNA}	{NA}
Novelgene0186	{XP_012026958.1; PREDICTED: 40S ribosomal protein S23-like [Ovis aries musimon]}	{NA}	{NA}	{NA}	{NA}	{AC216831.3; Bos taurus Y Chr BAC CH240-444M18 (Children's Hospital Oakland Research Institute Bovine BAC Library (male)) complete sequence}	{NA}
Novelgene0187	{NP_001095996.1; proline and serine-rich protein 2 [Bos taurus]}	{sp|Q8C5R2|PRSR2_MOUSE; Proline and serine-rich protein 2 OS=Mus musculus GN=Proser2 PE=1 SV=3}	{chx:102173099; - - - - -}	{NA}	{GO:0016021; integral to membrane; cellular_component GO:0009276; Gram-negative-bacterium-type cell wall; cellular_component}	{XM_005214100.3; PREDICTED: Bos taurus proline and serine rich 2 (PROSER2), transcript variant X2, mRNA}	{PF07095:Intracellular growth attenuator protein IgaA}
Novelgene0188	{DAA23549.1; TPA: ribosomal protein S13-like [Bos taurus]}	{sp|Q6ITC7|RS13_CHICK; 40S ribosomal protein S13 OS=Gallus gallus GN=RPS13 PE=2 SV=3}	{apla:101789833; K02953 RP-S13e, RPS13 small subunit ribosomal protein S13e - ko03010; Genetic Information Processing; Translation; Ribosome; apla:101789833; K02953 RP-S13e, RPS13 small subunit ribosomal protein S13e - ko03010; Genetic Information Processing; Translation; Ribosome}	{Hs4506685; KOG0400 40S ribosomal protein S13 J Translation, ribosomal structure and biogenesis ;}	{GO:0003735; structural constituent of ribosome; molecular_function GO:0005622; intracellular; cellular_component GO:0006412; translation; biological_process GO:0005840; ribosome; cellular_component}	{XM_005896779.2; PREDICTED: Bos mutus ribosomal protein S13 (RPS13), mRNA}	{PF00312:Ribosomal protein S15 PF08069:Ribosomal S13/S15 N-terminal domain}
Novelgene0189	{NA}	{NA}	{NA}	{NA}	{NA}	{XM_019973268.1; PREDICTED: Bos indicus NSF attachment protein beta (NAPB), mRNA}	{NA}
Novelgene0190	{NA}	{NA}	{NA}	{NA}	{NA}	{BC149255.1; Bos taurus signal-regulatory protein alpha, mRNA (cDNA clone IMAGE:8115519), complete cds}	{NA}
Novelgene0191	{XP_017902349.1; PREDICTED: NADH dehydrogenase [ubiquinone] 1 beta subcomplex subunit 2, mitochondrial [Capra hircus]}	{sp|Q02374|NDUB2_BOVIN; NADH dehydrogenase [ubiquinone] 1 beta subcomplex subunit 2, mitochondrial OS=Bos taurus GN=NDUFB2 PE=1 SV=1}	{oas:101107189; K03958 NDUFB2 NADH dehydrogenase (ubiquinone) 1 beta subcomplex subunit 2 - ko00190; Metabolism; Energy metabolism; Oxidative phosphorylation | ko05010; Human Diseases; Neurodegenerative diseases; Alzheimer's disease | ko05012; Human Diseases; Neurodegenerative diseases; Parkinson's disease | ko05016; Human Diseases; Neurodegenerative diseases; Huntington's disease | ko04932; Huma…	{NA}	{NA}	{XM_010854961.1; PREDICTED: Bison bison bison NADH dehydrogenase (ubiquinone) 1 beta subcomplex, 2, 8kDa (NDUFB2), mRNA}	{NA}
Novelgene0192	{EGV93237.1; hypothetical protein I79_002228 [Cricetulus griseus]}	{NA}	{NA}	{NA}	{NA}	{XM_019972132.1; PREDICTED: Bos indicus RAB22A, member RAS oncogene family (RAB22A), transcript variant X1, mRNA}	{NA}
Novelgene0193	{NP_001073703.1; zinc finger CCHC domain-containing protein 3 [Bos taurus]}	{sp|Q9NUD5|ZCHC3_HUMAN; Zinc finger CCHC domain-containing protein 3 OS=Homo sapiens GN=ZCCHC3 PE=1 SV=1}	{bom:102280065; - - - - -}	{NA}	{GO:0003676; nucleic acid binding; molecular_function GO:0008270; zinc ion binding; molecular_function}	{XM_019972194.1; PREDICTED: Bos indicus zinc finger CCHC-type containing 3 (ZCCHC3), transcript variant X2, mRNA}	{PF00098:Zinc knuckle}
Novelgene0194	{XP_018867123.1; PREDICTED: transcription factor Maf [Gorilla gorilla gorilla]}	{sp|P54842|MAFB_RAT; Transcription factor MafB OS=Rattus norvegicus GN=Mafb PE=1 SV=1}	{bta:532376; K09036 MAFB transcription factor MAFB - -}	{Hs14770839; KOG4196 bZIP transcription factor MafK K Transcription ;}	{GO:0006886; intracellular protein transport; biological_process GO:0004828; serine-tRNA ligase activity; molecular_function GO:0005524; ATP binding; molecular_function GO:0003677; DNA binding; molecular_function GO:0003700; sequence-specific DNA binding transcription factor activity; molecular_function GO:0005634; nucleus; cellular_component GO:0006914; autophagy; biological_process GO:0000917; …	{XM_610891.8; PREDICTED: Bos taurus v-maf avian musculoaponeurotic fibrosarcoma oncogene homolog B (MAFB), mRNA}	{PF07716:Basic region leucine zipper PF01017:STAT protein, all-alpha domain PF02403:Seryl-tRNA synthetase N-terminal domain PF04111:Autophagy protein Apg6 PF06005:Protein of unknown function (DUF904) PF00170:bZIP transcription factor PF04871:Uso1 / p115 like vesicle tethering protein, C terminal region PF03131:bZIP Maf transcription factor}
Novelgene0195	{EPY78344.1; protein tyrosine phosphatase, receptor type, T-like protein [Camelus ferus]}	{NA}	{NA}	{NA}	{NA}	{XM_015466052.1; PREDICTED: Bos taurus protein tyrosine phosphatase, receptor type T (PTPRT), mRNA}	{NA}
Novelgene0196	{BAE88526.1; unnamed protein product [Macaca fascicularis]}	{NA}	{NA}	{NA}	{NA}	{XM_015466186.1; PREDICTED: Bos taurus regulating synaptic membrane exocytosis 4 (RIMS4), transcript variant X2, mRNA}	{NA}
Novelgene0197	{NA}	{NA}	{NA}	{NA}	{NA}	{XR_002182079.1; PREDICTED: Bos indicus uncharacterized LOC109567537 (LOC109567537), ncRNA}	{NA}
Novelgene0198	{NA}	{NA}	{NA}	{NA}	{GO:0016021; integral to membrane; cellular_component GO:0055085; transmembrane transport; biological_process}	{XM_015466213.1; PREDICTED: Bos taurus UDP-Gal:betaGlcNAc beta 1,4- galactosyltransferase, polypeptide 5 (B4GALT5), transcript variant X4, mRNA}	{PF01699:Sodium/calcium exchanger protein}
Novelgene0199	{NA}	{NA}	{NA}	{NA}	{NA}	{XM_015466218.1; PREDICTED: Bos taurus ATPase, class II, type 9A (ATP9A), transcript variant X3, mRNA}	{NA}
Novelgene0200	{XP_011998573.1; PREDICTED: NXPE family member 4-like, partial [Ovis aries musimon]}	{NA}	{NA}	{NA}	{NA}	{XM_005216661.1; PREDICTED: Bos taurus nuclear casein kinase and cyclin-dependent kinase substrate 1 (NUCKS1), transcript variant X1, mRNA}	{NA}
Novelgene0201	{EDL05858.1; mCG144566, partial [Mus musculus]}	{sp|B1MTB0|HMGB1_PLEMO; High mobility group protein B1 OS=Plecturocebus moloch GN=HMGB1 PE=3 SV=1}	{umr:103664333; K10802 HMGB1 high mobility group protein B1 - ko03410; Genetic Information Processing; Replication and repair; Base excision repair | ko04140; Cellular Processes; Transport and catabolism; Autophagy - animal}	{Hs4504425; KOG0381 HMG box-containing protein R General function prediction only ;}	{GO:0042025; host cell nucleus; cellular_component GO:0016021; integral to membrane; cellular_component GO:0004930; G-protein coupled receptor activity; molecular_function GO:0016020; membrane; cellular_component GO:0019069; viral capsid assembly; biological_process GO:0007186; G-protein coupled receptor protein signaling pathway; biological_process GO:0003677; DNA binding; molecular_function GO:…	{BT030587.1; Bos taurus high-mobility group box 1 (HMGB1), mRNA, complete cds}	{PF06524:NOA36 protein PF04147:Nop14-like family PF04931:DNA polymerase phi PF02535:ZIP Zinc transporter PF07267:Nucleopolyhedrovirus capsid protein P87 PF01698:Floricaula / Leafy protein PF01956:Integral membrane protein DUF106 PF02443:Circovirus capsid protein PF00001:7 transmembrane receptor (rhodopsin family)}
Novelgene0202	{NA}	{NA}	{NA}	{NA}	{NA}	{XM_019976434.1; PREDICTED: Bos indicus cell division cycle 73 (CDC73), mRNA}	{NA}
Novelgene0203	{NA}	{NA}	{NA}	{NA}	{NA}	{XM_015466763.1; PREDICTED: Bos taurus enabled homolog (Drosophila) (ENAH), transcript variant X2, mRNA}	{NA}
Novelgene0204	{NA}	{NA}	{NA}	{NA}	{NA}	{XM_012118479.2; PREDICTED: Ovis aries musimon chromosome 12 open reading frame, human C1orf95 (C12H1orf95), transcript variant X5, mRNA}	{NA}
Novelgene0205	{A0JN76.2; RecName: Full=Zinc finger and BTB domain-containing protein 18; AltName: Full=Zinc finger protein 238}	{sp|A0JN76|ZBT18_BOVIN; Zinc finger and BTB domain-containing protein 18 OS=Bos taurus GN=ZBTB18 PE=2 SV=2}	{chx:102173488; - - - - -}	{Hs19923354; KOG1721 FOG: Zn-finger R General function prediction only ;}	{GO:0008270; zinc ion binding; molecular_function GO:0005515; protein binding; molecular_function GO:0046872; metal ion binding; molecular_function}	{NM_001078016.1; Bos taurus zinc finger and BTB domain containing 18 (ZBTB18), mRNA}	{PF00651:BTB/POZ domain PF00096:Zinc finger, C2H2 type PF04434:SWIM zinc finger}
Novelgene0206	{XP_011848418.1; PREDICTED: LOW QUALITY PROTEIN: 60S ribosomal protein L7-like [Mandrillus leucophaeus]}	{sp|P18124|RL7_HUMAN; 60S ribosomal protein L7 OS=Homo sapiens GN=RPL7 PE=1 SV=1}	{hgl:101725114; K02937 RP-L7e, RPL7 large subunit ribosomal protein L7e - ko03010; Genetic Information Processing; Translation; Ribosome}	{Hs13649740; KOG3184 60S ribosomal protein L7 J Translation, ribosomal structure and biogenesis ;}	{NA}	{XM_019955777.1; PREDICTED: Bos indicus 60S ribosomal protein L7 (LOC109555162), mRNA}	{NA}
Novelgene0207	{EGW08402.1; hypothetical protein I79_023446 [Cricetulus griseus]}	{NA}	{NA}	{NA}	{NA}	{XM_010823094.2; PREDICTED: Bos taurus kinesin family member 1B (KIF1B), transcript variant X14, mRNA}	{NA}
Novelgene0208	{NA}	{NA}	{NA}	{NA}	{NA}	{XM_012111223.2; PREDICTED: Ovis aries musimon hexose-6-phosphate dehydrogenase (glucose 1-dehydrogenase) (H6PD), transcript variant X3, mRNA}	{NA}
Novelgene0209	{ELR52585.1; Cleavage stimulation factor subunit 2 [Bos mutus]}	{NA}	{oas:101115614; K12347 SLC11A, NRAMP natural resistance-associated macrophage protein - ko04142; Cellular Processes; Transport and catabolism; Lysosome | ko04978; Organismal Systems; Digestive system; Mineral absorption}	{NA}	{NA}	{CP011897.1; Ovis canadensis canadensis isolate 43U chromosome 12 sequence}	{NA}
Novelgene0210	{NP_001035564.1; glutamine synthetase [Bos taurus]}	{sp|P15103|GLNA_BOVIN; Glutamine synthetase OS=Bos taurus GN=GLUL PE=2 SV=4}	{bacu:103001460; K01915 glnA, GLUL glutamine synthetase 6.3.1.2 ko01230; Metabolism; Global and overview maps; Biosynthesis of amino acids | ko00630; Metabolism; Carbohydrate metabolism; Glyoxylate and dicarboxylate metabolism | ko00910; Metabolism; Energy metabolism; Nitrogen metabolism | ko00250; Metabolism; Amino acid metabolism; Alanine, aspartate and glutamate metabolism | ko00220; Metabolis…	{Hs19923206; KOG0683 Glutamine synthetase E Amino acid transport and metabolism ;}	{GO:0006807; nitrogen compound metabolic process; biological_process GO:0004356; glutamate-ammonia ligase activity; molecular_function}	{XM_010853122.1; PREDICTED: Bison bison bison glutamate-ammonia ligase (GLUL), mRNA}	{PF00120:Glutamine synthetase, catalytic domain}
Novelgene0211	{NP_001040099.1; bitter taste receptor Bota-T2R65A [Bos taurus]}	{NA}	{bom:102286375; K08474 TAS2R taste receptor type 2 - ko04742; Organismal Systems; Sensory system; Taste transduction}	{NA}	{NA}	{XM_010853087.1; PREDICTED: Bison bison bison family with sequence similarity 129, member A (FAM129A), mRNA}	{NA}
Novelgene0212	{NA}	{NA}	{NA}	{NA}	{NA}	{XM_005217324.3; PREDICTED: Bos taurus CD46 molecule (CD46), transcript variant X21, mRNA}	{NA}
Novelgene0213	{NA}	{NA}	{NA}	{NA}	{NA}	{XM_015466950.1; PREDICTED: Bos taurus kinesin family member 21B (KIF21B), mRNA}	{NA}
Novelgene0214	{XP_015316438.1; PREDICTED: LOW QUALITY PROTEIN: zinc finger protein 510 [Bos taurus]}	{NA}	{bta:100138479; K09228 KRAB KRAB domain-containing zinc finger protein - -}	{NA}	{NA}	{KX592814.1; Bos taurus isolate Dominette_000065F genomic sequence}	{NA}
Novelgene0215	{XP_006055617.1; PREDICTED: uncharacterized protein LOC102405936 [Bubalus bubalis]}	{NA}	{bom:102286375; K08474 TAS2R taste receptor type 2 - ko04742; Organismal Systems; Sensory system; Taste transduction}	{NA}	{NA}	{XM_019953980.1; PREDICTED: Bos indicus chromosome 28 C1orf198 homolog (C28H1orf198), mRNA}	{NA}
Novelgene0216	{NA}	{NA}	{NA}	{NA}	{NA}	{XM_015469790.1; PREDICTED: Bos taurus interferon regulatory factor 2 binding protein 2 (IRF2BP2), transcript variant X2, mRNA}	{NA}
Novelgene0217	{XP_014412815.1; PREDICTED: rho-related BTB domain-containing protein 1 isoform X2 [Camelus ferus]}	{sp|Q9DAK3|RHBT1_MOUSE; Rho-related BTB domain-containing protein 1 OS=Mus musculus GN=Rhobtb1 PE=1 SV=2}	{tup:102490724; K07868 RHOBTB1_2 Rho-related BTB domain-containing protein 1/2 - ko04120; Genetic Information Processing; Folding, sorting and degradation; Ubiquitin mediated proteolysis}	{Hs20472316; KOG0393 Ras-related small GTPase, Rho type R General function prediction only ;}	{NA}	{XM_015460983.1; PREDICTED: Bos taurus Rho-related BTB domain containing 1 (RHOBTB1), transcript variant X10, mRNA}	{NA}
Novelgene0218	{ELR60425.1; hypothetical protein M91_18992, partial [Bos mutus]}	{NA}	{oas:101112371; K06727 FCRL, IRTA, CD307 Fc receptor-like protein - -}	{NA}	{NA}	{XM_019953814.1; PREDICTED: Bos indicus eukaryotic translation initiation factor 4E binding protein 2 (EIF4EBP2), mRNA}	{NA}
Novelgene0219	{NA}	{NA}	{NA}	{NA}	{NA}	{BC105409.1; Bos taurus prosaposin, mRNA (cDNA clone MGC:128268 IMAGE:7986319), complete cds}	{NA}
Novelgene0220	{NA}	{NA}	{NA}	{NA}	{NA}	{AC150516.4; Bos taurus BAC CH240-117L9 (Children's Hospital Oakland Research Institute Bovine BAC Library (male)) complete sequence}	{NA}
Novelgene0221	{EDL24432.1; mCG145403, partial [Mus musculus]}	{sp|P11369|LORF2_MOUSE; LINE-1 retrotransposable element ORF2 protein OS=Mus musculus GN=Pol PE=1 SV=2}	{cge:107979910; - - - - -}	{NA}	{NA}	{XM_005226418.3; PREDICTED: Bos taurus annexin A7 (ANXA7), transcript variant X3, mRNA}	{NA}
Novelgene0222	{NA}	{NA}	{NA}	{NA}	{NA}	{NM_001075868.1; Bos taurus nuclear receptor coactivator 4 (NCOA4), mRNA}	{NA}
Novelgene0223	{XP_014335359.1; PREDICTED: 60S ribosomal protein L36a isoform X1 [Bos mutus]}	{NA}	{NA}	{NA}	{NA}	{XM_004019763.3; PREDICTED: Ovis aries cathepsin C (CTSC), transcript variant X1, mRNA}	{NA}
Novelgene0224	{AAA48668.1; c-ets protein, partial [Gallus gallus]}	{sp|P14921|ETS1_HUMAN; Protein C-ets-1 OS=Homo sapiens GN=ETS1 PE=1 SV=1}	{shr:100926740; K02678 ETS, pnt C-ets - ko04014; Environmental Information Processing; Signal transduction; Ras signaling pathway | ko04013; Environmental Information Processing; Signal transduction; MAPK signaling pathway - fly | ko04320; Organismal Systems; Development; Dorso-ventral axis formation | ko05166; Human Diseases; Infectious diseases: Viral; HTLV-I infection}	{Hs4885219; KOG3806 Predicted transcription factor K Transcription ;}	{GO:0006355; regulation of transcription, DNA-dependent; biological_process GO:0003700; sequence-specific DNA binding transcription factor activity; molecular_function GO:0043565; sequence-specific DNA binding; molecular_function}	{XM_015461213.1; PREDICTED: Bos taurus v-ets avian erythroblastosis virus E26 oncogene homolog 1 (ETS1), transcript variant X3, mRNA}	{PF00178:Ets-domain}
Novelgene0225	{CAA10770.1; reverse transcriptase-like [Bos taurus]}	{NA}	{bmor:105841789; - - - - -; bmor:105841789; - - - - -}	{NA}	{GO:0055085; transmembrane transport; biological_process GO:0030288; outer membrane-bounded periplasmic space; cellular_component}	{CP011906.1; Ovis canadensis canadensis isolate 43U chromosome 21 sequence}	{PF04120:Low affinity iron permease PF03783:Curli production assembly/transport component CsgG}
Novelgene0226	{ELR57550.1; Metastasis-associated lung adenocarcinoma transcript 1, partial [Bos mutus]}	{NA}	{NA}	{NA}	{NA}	{CP011906.1; Ovis canadensis canadensis isolate 43U chromosome 21 sequence}	{NA}
Novelgene0227	{NA}	{NA}	{NA}	{NA}	{NA}	{XM_005227194.3; PREDICTED: Bos taurus lysine (K)-specific methyltransferase 5B (KMT5B), transcript variant X2, mRNA}	{NA}
Novelgene0228	{NA}	{NA}	{NA}	{NA}	{NA}	{XM_010821269.2; PREDICTED: Bos taurus carnitine palmitoyltransferase 1A (liver) (CPT1A), transcript variant X2, mRNA}	{NA}
Novelgene0229	{NA}	{NA}	{NA}	{NA}	{NA}	{XM_005219908.3; PREDICTED: Bos taurus CUE domain containing 1 (CUEDC1), transcript variant X1, mRNA}	{NA}
Novelgene0230	{XP_018883910.1; PREDICTED: vascular endothelial zinc finger 1 isoform X1 [Gorilla gorilla gorilla]}	{sp|Q14119|VEZF1_HUMAN; Vascular endothelial zinc finger 1 OS=Homo sapiens GN=VEZF1 PE=1 SV=2}	{bacu:103007360; - - - - -; bacu:103007360; - - - - -}	{Hs6005968; KOG1721 FOG: Zn-finger R General function prediction only ;}	{NA}	{XM_005219920.3; PREDICTED: Bos taurus vascular endothelial zinc finger 1 (VEZF1), transcript variant X5, mRNA}	{NA}
Novelgene0231	{NA}	{NA}	{NA}	{NA}	{NA}	{XM_019980935.1; PREDICTED: Bos indicus zinc finger protein 207 (ZNF207), transcript variant X7, mRNA}	{NA}
Novelgene0232	{XP_014955275.1; PREDICTED: cadherin-4 isoform X1 [Ovis aries]}	{NA}	{NA}	{NA}	{NA}	{CP011896.1; Ovis canadensis canadensis isolate 43U chromosome 11 sequence}	{NA}
Novelgene0233	{NA}	{NA}	{NA}	{NA}	{NA}	{XM_002702106.5; PREDICTED: Bos taurus nuclear fragile X mental retardation protein interacting protein 2 (NUFIP2), mRNA}	{NA}
Novelgene0234	{ELK26976.1; hypothetical protein MDA_GLEAN10016875 [Myotis davidii]}	{NA}	{NA}	{NA}	{GO:0046677; response to antibiotic; biological_process}	{XM_006079808.1; PREDICTED: Bubalus bubalis double C2-like domain-containing protein beta-like (LOC102408539), mRNA}	{PF08057:Erythromycin resistance leader peptide}
Novelgene0235	{EGV91155.1; hypothetical protein I79_026246 [Cricetulus griseus]}	{NA}	{NA}	{NA}	{NA}	{XM_019981191.1; PREDICTED: Bos indicus tyrosine 3-monooxygenase/tryptophan 5-monooxygenase activation protein epsilon (YWHAE), transcript variant X2, mRNA}	{NA}
Novelgene0236	{NA}	{NA}	{NA}	{NA}	{NA}	{XM_005220095.2; PREDICTED: Bos taurus v-crk avian sarcoma virus CT10 oncogene homolog (CRK), transcript variant X1, mRNA}	{NA}
Novelgene0237	{EDM04951.1; gamma-aminobutyric acid receptor associated protein, isoform CRA_a [Rattus norvegicus]}	{NA}	{NA}	{NA}	{NA}	{NM_001034048.1; Bos taurus GABA type A receptor-associated protein (GABARAP), mRNA}	{NA}
Novelgene0238	{ABR01162.1; endonuclease/reverse transcriptase [Sus scrofa]}	{sp|P08548|LIN1_NYCCO; LINE-1 reverse transcriptase homolog OS=Nycticebus coucang PE=3 SV=1}	{NA}	{NA}	{NA}	{CP011896.1; Ovis canadensis canadensis isolate 43U chromosome 11 sequence}	{NA}
Novelgene0239	{NA}	{NA}	{NA}	{NA}	{NA}	{XM_010816155.2; PREDICTED: Bos taurus phosphatidylinositol-5-phosphate 4-kinase, type II, beta (PIP4K2B), transcript variant X2, mRNA}	{NA}
Novelgene0240	{XP_005907242.1; PREDICTED: forkhead box protein K2 [Bos mutus]}	{NA}	{NA}	{NA}	{NA}	{XR_819482.2; PREDICTED: Bos taurus uncharacterized LOC100851714 (LOC100851714), transcript variant X2, ncRNA}	{NA}
Novelgene0241	{CAA10770.1; reverse transcriptase-like [Bos taurus]}	{NA}	{bta:100138479; K09228 KRAB KRAB domain-containing zinc finger protein - -}	{NA}	{GO:0006278; RNA-dependent DNA replication; biological_process GO:0003723; RNA binding; molecular_function GO:0003964; RNA-directed DNA polymerase activity; molecular_function}	{CP011896.1; Ovis canadensis canadensis isolate 43U chromosome 11 sequence}	{PF00078:Reverse transcriptase (RNA-dependent DNA polymerase)}
Novelgene0242	{NA}	{NA}	{NA}	{NA}	{NA}	{XR_002182959.1; PREDICTED: Bos indicus proteasome assembly chaperone 3 pseudogene (LOC109573680), misc_RNA}	{NA}
Novelgene0243	{AAI42006.1; MRPL12 protein [Bos taurus]}	{NA}	{NA}	{NA}	{NA}	{BT030597.1; Bos taurus mitochondrial ribosomal protein L12 (MRPL12), nuclear gene encoding mitochondrial protein, mRNA, complete cds}	{NA}
Novelgene0244	{NA}	{NA}	{NA}	{NA}	{NA}	{XM_010824314.2; PREDICTED: Bos taurus septin 9 (SEPT9), transcript variant X8, mRNA}	{NA}
Novelgene0245	{NA}	{NA}	{NA}	{NA}	{NA}	{XM_019981894.1; PREDICTED: Bos indicus tweety family member 2 (TTYH2), mRNA}	{NA}
Novelgene0246	{NA}	{NA}	{NA}	{NA}	{NA}	{XM_019980551.1; PREDICTED: Bos indicus G protein subunit alpha 13 (GNA13), mRNA}	{NA}
Novelgene0247	{NA}	{NA}	{NA}	{NA}	{NA}	{NM_001034341.1; Bos taurus four and a half LIM domains 1 (FHL1), transcript variant 3, mRNA}	{NA}
Novelgene0248	{NA}	{NA}	{NA}	{NA}	{NA}	{XM_019982670.1; PREDICTED: Bos indicus transportin 1 (TNPO1), mRNA}	{NA}
Novelgene0249	{BAE88876.1; unnamed protein product [Macaca fascicularis]}	{NA}	{NA}	{NA}	{NA}	{XM_005221406.3; PREDICTED: Bos taurus microtubule associated protein 1B (MAP1B), transcript variant X1, mRNA}	{NA}
Novelgene0250	{NA}	{NA}	{NA}	{NA}	{NA}	{XM_005221438.3; PREDICTED: Bos taurus phosphoinositide-3-kinase regulatory subunit 1 (PIK3R1), transcript variant X3, mRNA}	{NA}
Novelgene0251	{NP_001040099.1; bitter taste receptor Bota-T2R65A [Bos taurus]}	{NA}	{bom:102286375; K08474 TAS2R taste receptor type 2 - ko04742; Organismal Systems; Sensory system; Taste transduction}	{NA}	{NA}	{XM_005903764.1; PREDICTED: Bos mutus dermatan sulfate epimerase-like (DSEL), transcript variant X1, mRNA}	{NA}
Novelgene0252	{NA}	{NA}	{NA}	{NA}	{NA}	{XM_005221493.3; PREDICTED: Bos taurus RAB3C, member RAS oncogene family (RAB3C), transcript variant X1, mRNA}	{NA}
Novelgene0253	{XP_019811633.1; PREDICTED: ATP-binding cassette sub-family B member 7, mitochondrial isoform X2 [Bos indicus]}	{NA}	{oas:101114349; - - - - -}	{NA}	{NA}	{JQ711177.1; Bos taurus growth hormone receptor gene, complete cds}	{NA}
Novelgene0254	{NA}	{NA}	{NA}	{NA}	{NA}	{XM_019982957.1; PREDICTED: Bos indicus solute carrier family 1 member 3 (SLC1A3), transcript variant X2, mRNA}	{NA}
Novelgene0255	{XP_010857107.1; PREDICTED: brain acid soluble protein 1 [Bison bison bison]}	{sp|P80724|BASP1_BOVIN; Brain acid soluble protein 1 OS=Bos taurus GN=BASP1 PE=1 SV=3}	{bom:102272099; K17272 BASP1 brain acid soluble protein 1 - -}	{NA}	{NA}	{NM_174780.3; Bos taurus brain abundant membrane attached signal protein 1 (BASP1), mRNA}	{NA}
Novelgene0256	{NA}	{NA}	{NA}	{NA}	{NA}	{NM_001205812.1; Bos taurus membrane-associated ring finger (C3HC4) 6 (MARCH6), mRNA}	{NA}
Novelgene0257	{NP_001095989.1; endonuclease domain-containing 1 protein precursor [Bos taurus]}	{sp|O94919|ENDD1_HUMAN; Endonuclease domain-containing 1 protein OS=Homo sapiens GN=ENDOD1 PE=1 SV=2}	{chx:102182707; K15049 ENDOD1 endonuclease domain-containing 1 protein - -}	{NA}	{NA}	{NM_001102519.1; Bos taurus endonuclease domain containing 1 (ENDOD1), mRNA}	{NA}
Novelgene0258	{NA}	{NA}	{NA}	{NA}	{NA}	{XM_019975703.1; PREDICTED: Bos indicus sodium voltage-gated channel beta subunit 2 (SCN2B), mRNA}	{NA}
Novelgene0259	{NA}	{NA}	{NA}	{NA}	{NA}	{NM_001034765.1; Bos taurus Thy-1 cell surface antigen (THY1), mRNA}	{NA}
Novelgene0260	{NA}	{NA}	{NA}	{NA}	{NA}	{BC154389.1; Bos taurus heat shock 70kDa protein 8, mRNA (cDNA clone IMAGE:8213438), partial cds}	{NA}
Novelgene0261	{ELR51300.1; PR domain zinc finger protein 12, partial [Bos mutus]}	{NA}	{NA}	{NA}	{NA}	{XM_019975563.1; PREDICTED: Bos indicus sodium voltage-gated channel beta subunit 3 (SCN3B), mRNA}	{NA}
Novelgene0262	{NA}	{NA}	{NA}	{NA}	{NA}	{NM_001035474.2; Bos taurus chromosome 15 open reading frame, human C11orf58 (C15H11orf58), mRNA}	{NA}
Novelgene0263	{BAB12344.1; hypothetical protein [Macaca fascicularis]}	{NA}	{sbq:101040843; K11809 PGM2L1 glucose-1,6-bisphosphate synthase 2.7.1.106 ko00500; Metabolism; Carbohydrate metabolism; Starch and sucrose metabolism}	{NA}	{GO:0042597; periplasmic space; cellular_component GO:0008643; carbohydrate transport; biological_process}	{XM_010848857.1; PREDICTED: Bison bison bison phosphoglucomutase 2-like 1 (PGM2L1), mRNA}	{PF07148:Maltose operon periplasmic protein precursor (MalM)}
Novelgene0264	{NA}	{NA}	{NA}	{NA}	{GO:0032006; regulation of TOR signaling cascade; biological_process}	{NM_001075431.2; Bos taurus lin-7 homolog C, crumbs cell polarity complex component (LIN7C), mRNA}	{PF08923:Mitogen-activated protein kinase kinase 1 interacting}
Novelgene0265	{XP_012039035.1; PREDICTED: EF-hand calcium-binding domain-containing protein 1 isoform X2 [Ovis aries]}	{NA}	{oas:101112371; K06727 FCRL, IRTA, CD307 Fc receptor-like protein - -}	{NA}	{NA}	{XM_010822900.2; PREDICTED: Bos taurus solute carrier family 1 (glial high affinity glutamate transporter), member 2 (SLC1A2), transcript variant X4, mRNA}	{NA}
Novelgene0266	{CAA10770.1; reverse transcriptase-like [Bos taurus]}	{sp|P08548|LIN1_NYCCO; LINE-1 reverse transcriptase homolog OS=Nycticebus coucang PE=3 SV=1}	{bmor:105841789; - - - - -; bmor:105841789; - - - - -}	{NA}	{NA}	{CP011900.1; Ovis canadensis canadensis isolate 43U chromosome 15 sequence}	{NA}
Novelgene0267	{Q2KJC3.2; RecName: Full=Macrophage-expressed gene 1 protein; Short=Macrophage gene 1 protein; Short=Mpg-1; Flags: Precursor}	{sp|Q2KJC3|MPEG1_BOVIN; Macrophage-expressed gene 1 protein OS=Bos taurus GN=MPEG1 PE=2 SV=2}	{bta:539997; - - - - -}	{NA}	{NA}	{NM_001046464.1; Bos taurus macrophage expressed 1 (MPEG1), mRNA}	{NA}
Novelgene0268	{EAW50638.1; hCG26925 [Homo sapiens]}	{NA}	{NA}	{NA}	{NA}	{XM_019952855.1; PREDICTED: Bos indicus ARP1 actin-related protein 1 homolog A, centractin alpha (ACTR1A), mRNA}	{NA}
Novelgene0269	{EHH19351.1; hypothetical protein EGK_20038, partial [Macaca mulatta]}	{NA}	{NA}	{NA}	{NA}	{XM_015469592.1; PREDICTED: Bos taurus SH3 and PX domains 2A (SH3PXD2A), mRNA}	{NA}
Novelgene0270	{NA}	{NA}	{NA}	{NA}	{NA}	{XM_015469617.1; PREDICTED: Bos taurus actin binding LIM protein 1 (ABLIM1), transcript variant X23, mRNA}	{NA}
Novelgene0271	{DAA14744.1; TPA: DnaJ (Hsp40) homolog, subfamily C, member 10-like [Bos taurus]}	{sp|Q8IXB1|DJC10_HUMAN; DnaJ homolog subfamily C member 10 OS=Homo sapiens GN=DNAJC10 PE=1 SV=2}	{bom:102270771; K09530 DNAJC10 DnaJ homolog subfamily C member 10 - ko04141; Genetic Information Processing; Folding, sorting and degradation; Protein processing in endoplasmic reticulum}	{Hs22044388_2; KOG0191 Thioredoxin/protein disulfide isomerase O Posttranslational modification, protein turnover, chaperones ;}	{GO:0055114; oxidation-reduction process; biological_process GO:0005509; calcium ion binding; molecular_function GO:0045454; cell redox homeostasis; biological_process GO:0016209; NA GO:0016491; oxidoreductase activity; molecular_function}	{XM_010833840.1; PREDICTED: Bison bison bison DnaJ (Hsp40) homolog, subfamily C, member 10 (DNAJC10), transcript variant X2, mRNA}	{PF00578:AhpC/TSA family PF08534:Redoxin PF01216:Calsequestrin PF00085:Thioredoxin}
Novelgene0272	{XP_015398507.1; PREDICTED: 60S ribosomal protein L12, partial [Panthera tigris altaica]}	{sp|E2RR58|RL12_CANLF; 60S ribosomal protein L12 OS=Canis lupus familiaris GN=RPL12 PE=1 SV=1}	{nle:100601401; K02870 RP-L12e, RPL12 large subunit ribosomal protein L12e - ko03010; Genetic Information Processing; Translation; Ribosome}	{Hs4506597; KOG0886 40S ribosomal protein S2 J Translation, ribosomal structure and biogenesis ;}	{GO:0005840; ribosome; cellular_component GO:0003735; structural constituent of ribosome; molecular_function GO:0006412; translation; biological_process}	{XR_001352032.1; PREDICTED: Bos mutus uncharacterized LOC106701757 (LOC106701757), ncRNA}	{PF00298:Ribosomal protein L11, RNA binding domain}
Novelgene0273	{XP_019842985.1; PREDICTED: periplakin isoform X1 [Bos indicus]}	{sp|O60437|PEPL_HUMAN; Periplakin OS=Homo sapiens GN=PPL PE=1 SV=4}	{bta:522886; K10386 PPL periplakin - -}	{Hs4505993; KOG0516 Dystonin, GAS (Growth-arrest-specific protein), and related proteins Z Cytoskeleton ;}	{GO:0042803; protein homodimerization activity; molecular_function GO:0005577; fibrinogen complex; cellular_component GO:0030674; protein binding, bridging; molecular_function GO:0008134; transcription factor binding; molecular_function GO:0006914; autophagy; biological_process GO:0005737; cytoplasm; cellular_component GO:0005102; receptor binding; molecular_function GO:0007165; signal transducti…	{XM_019987429.1; PREDICTED: Bos indicus periplakin (PPL), transcript variant X3, mRNA}	{PF08702:Fibrinogen alpha/beta chain family PF10473:Leucine-rich repeats of kinetochore protein Cenp-F/LEK1 PF04111:Autophagy protein Apg6 PF00681:Plectin repeat PF00769:Ezrin/radixin/moesin family PF06112:Gammaherpesvirus capsid protein}
Novelgene0274	{NA}	{NA}	{NA}	{NA}	{NA}	{NM_001103102.2; Bos taurus sialophorin (SPN), mRNA}	{NA}
Novelgene0275	{DAA15382.1; TPA: selenophosphate synthetase 2 [Bos taurus]}	{sp|A1YIZ1|SPS2_PIG; Selenide, water dikinase 2 OS=Sus scrofa GN=SEPHS2 PE=2 SV=2}	{bom:102282233; K01008 selD, SEPHS selenide, water dikinase 2.7.9.3 ko00450; Metabolism; Metabolism of other amino acids; Selenocompound metabolism}	{Hs15011844; KOG3939 Selenophosphate synthetase T Signal transduction mechanisms ;}	{GO:0003824; NA}	{NM_001114732.1; Bos taurus selenophosphate synthetase 2 (SEPHS2), mRNA}	{PF00586:AIR synthase related protein, N-terminal domain}
Novelgene0276	{XP_012325413.1; PREDICTED: uncharacterized protein LOC105729291 [Aotus nancymaae]}	{NA}	{NA}	{NA}	{NA}	{BC150124.1; Bos taurus syntaxin 1B, mRNA (cDNA clone MGC:139053 IMAGE:8095569), complete cds}	{NA}
Novelgene0277	{AAI49368.1; ELN protein [Bos taurus]}	{NA}	{sbq:101028208; K14211 ELN elastin - ko04974; Organismal Systems; Digestive system; Protein digestion and absorption}	{NA}	{NA}	{XM_019987838.1; PREDICTED: Bos indicus elastin (ELN), transcript variant X7, mRNA}	{NA}
Novelgene0278	{XP_013813680.1; PREDICTED: 14-3-3 protein gamma isoform X1 [Apteryx australis mantelli]}	{sp|P61983|1433G_RAT; 14-3-3 protein gamma OS=Rattus norvegicus GN=Ywhag PE=1 SV=2}	{cdk:105089727; - - - - -}	{Hs21464101; KOG0841 Multifunctional chaperone (14-3-3 family) O Posttranslational modification, protein turnover, chaperones ;}	{GO:0005886; plasma membrane; cellular_component GO:0008556; potassium-transporting ATPase activity; molecular_function GO:0006813; potassium ion transport; biological_process}	{XM_019987648.1; PREDICTED: Bos indicus tyrosine 3-monooxygenase/tryptophan 5-monooxygenase activation protein gamma (YWHAG), mRNA}	{PF03814:Potassium-transporting ATPase A subunit}
Novelgene0279	{XP_010852664.1; PREDICTED: LOW QUALITY PROTEIN: protein orai-2 [Bison bison bison]}	{NA}	{NA}	{NA}	{NA}	{XM_019987953.1; PREDICTED: Bos indicus alkB homolog 4, lysine demethylase (ALKBH4), mRNA}	{NA}
Novelgene0280	{NA}	{NA}	{NA}	{NA}	{NA}	{XM_010819479.2; PREDICTED: Bos taurus serpin peptidase inhibitor, clade E (nexin, plasminogen activator inhibitor type 1), member 1 (SERPINE1), transcript variant X1, mRNA}	{NA}
Novelgene0281	{NA}	{NA}	{NA}	{NA}	{NA}	{BC151476.1; Bos taurus ribosomal protein L39, mRNA (cDNA clone MGC:179345 IMAGE:8459215), complete cds}	{NA}
Novelgene0282	{NA}	{NA}	{NA}	{NA}	{NA}	{XM_019955810.1; PREDICTED: Bos indicus solute carrier family 6 member 8 (SLC6A8), mRNA}	{NA}
Novelgene0283	{NA}	{NA}	{NA}	{NA}	{GO:0004190; aspartic-type endopeptidase activity; molecular_function GO:0016021; integral to membrane; cellular_component}	{XM_006043654.1; PREDICTED: Bubalus bubalis host cell factor C1 (VP16-accessory protein) (HCFC1), transcript variant X6, mRNA}	{PF01080:Presenilin}
Novelgene0284	{BAE91766.1; unnamed protein product [Macaca fascicularis]}	{sp|Q9QUJ7|ACSL4_MOUSE; Long-chain-fatty-acid--CoA ligase 4 OS=Mus musculus GN=Acsl4 PE=1 SV=2}	{csab:103246651; K01897 ACSL, fadD long-chain acyl-CoA synthetase 6.2.1.3 ko01212; Metabolism; Global and overview maps; Fatty acid metabolism | ko00061; Metabolism; Lipid metabolism; Fatty acid biosynthesis | ko00071; Metabolism; Lipid metabolism; Fatty acid degradation | ko04146; Cellular Processes; Transport and catabolism; Peroxisome | ko02024; Cellular Processes; Cellular community - prokary…	{Hs12669909; KOG1180 Acyl-CoA synthetase I Lipid transport and metabolism ;}	{NA}	{XM_015470363.1; PREDICTED: Bos taurus acyl-CoA synthetase long-chain family member 4 (ACSL4), transcript variant X6, mRNA}	{NA}
Novelgene0285	{NP_001070344.1; melanoma-associated antigen E2 [Bos taurus]}	{sp|Q8TD90|MAGE2_HUMAN; Melanoma-associated antigen E2 OS=Homo sapiens GN=MAGEE2 PE=2 SV=1}	{bom:102265128; - - - - -}	{Hs20162570; KOG4562 Uncharacterized conserved protein (tumor-rejection antigen MAGE in humans) S Function unknown ;}	{NA}	{XM_005893312.2; PREDICTED: Bos mutus melanoma-associated antigen E2 (LOC102265128), mRNA}	{NA}
Novelgene0286	{NA}	{NA}	{NA}	{NA}	{NA}	{KT723008.1; Bos taurus immunoglobulin heavy chain region, genomic sequence and partial cds}	{NA}
Novelgene0287	{AAA36727.1; sequence is expressed in human Tera-2 clone 13 (embryonal carcinoma) cells. The sequence may contain mismatches (one strand sequenced only once). 97% identical in 320 bp overlap with human 54 kDA prot; ORF, partial [Homo sapiens]}	{NA}	{bom:102271626; K16349 NCR3LG1, B7H6 natural cytotoxicity triggering receptor 3 ligand 1 - -}	{NA}	{NA}	{XM_019955903.1; PREDICTED: Bos indicus non-POU domain containing, octamer-binding (NONO), transcript variant X1, mRNA}	{NA}
Novelgene0288	{EHB13068.1; 60S ribosomal protein L23a [Heterocephalus glaber]}	{sp|P62750|RL23A_HUMAN; 60S ribosomal protein L23a OS=Homo sapiens GN=RPL23A PE=1 SV=1}	{apla:101796209; K02893 RP-L23Ae, RPL23A large subunit ribosomal protein L23Ae - ko03010; Genetic Information Processing; Translation; Ribosome; apla:101796209; K02893 RP-L23Ae, RPL23A large subunit ribosomal protein L23Ae - ko03010; Genetic Information Processing; Translation; Ribosome}	{Hs17105394; KOG1751 60s ribosomal protein L23 J Translation, ribosomal structure and biogenesis ;}	{GO:0019843; rRNA binding; molecular_function GO:0005840; ribosome; cellular_component GO:0003735; structural constituent of ribosome; molecular_function GO:0006412; translation; biological_process}	{NM_001045958.2; Bos taurus ribosomal protein L23a (RPL23A), mRNA}	{PF00347:Ribosomal protein L6 PF00276:Ribosomal protein L23}
Novelgene0289	{NA}	{NA}	{NA}	{NA}	{NA}	{XM_015470495.1; PREDICTED: Bos taurus family with sequence similarity 120C (FAM120C), transcript variant X2, mRNA}	{NA}
Novelgene0290	{NA}	{NA}	{NA}	{NA}	{NA}	{XM_018044693.1; PREDICTED: Capra hircus amine oxidase [flavin-containing] A (LOC102169371), mRNA}	{NA}
Novelgene0291	{EDK99387.1; mCG127552 [Mus musculus]}	{NA}	{NA}	{NA}	{NA}	{XM_005228286.3; PREDICTED: Bos taurus DEAD-box helicase 3, X-linked (DDX3X), transcript variant X1, mRNA}	{NA}
Novelgene0292	{XP_014584278.1; PREDICTED: zinc finger X-chromosomal protein isoform X3 [Equus caballus]}	{sp|O62836|ZFX_BOVIN; Zinc finger X-chromosomal protein OS=Bos taurus GN=ZFX PE=2 SV=2}	{chx:102181669; - - - - -}	{Hs4507965; KOG1721 FOG: Zn-finger R General function prediction only ;}	{GO:0003677; DNA binding; molecular_function GO:0046872; metal ion binding; molecular_function}	{NM_177490.1; Bos taurus zinc finger protein, X-linked (ZFX), mRNA}	{PF00096:Zinc finger, C2H2 type PF02892:BED zinc finger}
Novelgene0293	{NA}	{NA}	{NA}	{NA}	{NA}	{XR_229355.3; PREDICTED: Bos taurus uncharacterized LOC100848011 (LOC100848011), ncRNA}	{NA}
Novelgene0294	{NA}	{NA}	{NA}	{NA}	{NA}	{XM_019984788.1; PREDICTED: Bos indicus ADP ribosylation factor like GTPase 8B (ARL8B), mRNA}	{NA}
Novelgene0295	{XP_010860302.1; PREDICTED: serine/threonine-protein phosphatase 4 regulatory subunit 2 isoform X1 [Bison bison bison]}	{sp|Q5R9U6|PP4R2_PONAB; Serine/threonine-protein phosphatase 4 regulatory subunit 2 OS=Pongo abelii GN=PPP4R2 PE=2 SV=1}	{cfr:102507812; K15425 PPP4R2 serine/threonine-protein phosphatase 4 regulatory subunit 2 - -}	{Hs22042565; KOG3175 Protein phosphatase 4 regulatory subunit 2 related protein R General function prediction only ;}	{NA}	{CP011904.1; Ovis canadensis canadensis isolate 43U chromosome 19 sequence}	{NA}
Novelgene0296	{DAA17122.1; TPA: ATP synthase, H+ transporting, mitochondrial F1 complex, epsilon subunit-like [Bos taurus]}	{sp|P05632|ATP5E_BOVIN; ATP synthase subunit epsilon, mitochondrial OS=Bos taurus GN=ATP5E PE=1 SV=4}	{chx:102188061; K02135 ATPeF1E, ATP5E, ATP15 F-type H+-transporting ATPase subunit epsilon - ko00190; Metabolism; Energy metabolism; Oxidative phosphorylation | ko05010; Human Diseases; Neurodegenerative diseases; Alzheimer's disease | ko05012; Human Diseases; Neurodegenerative diseases; Parkinson's disease | ko05016; Human Diseases; Neurodegenerative diseases; Huntington's disease}	{Hs5901896; KOG3495 Mitochondrial F1F0-ATP synthase, subunit epsilon/ATP15 C Energy production and conversion ;}	{GO:0016209; NA GO:0055114; oxidation-reduction process; biological_process GO:0016491; oxidoreductase activity; molecular_function GO:0046961; proton-transporting ATPase activity, rotational mechanism; molecular_function GO:0046933; hydrogen ion transporting ATP synthase activity, rotational mechanism; molecular_function GO:0015986; ATP synthesis coupled proton transport; biological_process GO:0…	{XM_005193334.3; PREDICTED: Bos taurus ATP synthase subunit epsilon, mitochondrial (LOC782270), mRNA}	{PF00578:AhpC/TSA family PF04627:Mitochondrial ATP synthase epsilon chain}
Novelgene0297	{NA}	{NA}	{NA}	{NA}	{NA}	{XM_010825096.2; PREDICTED: Bos taurus ataxin 7 (ATXN7), transcript variant X4, mRNA}	{NA}
Novelgene0298	{NA}	{NA}	{NA}	{NA}	{NA}	{XM_006062979.1; PREDICTED: Bubalus bubalis protein tyrosine phosphatase, receptor type, G (PTPRG), transcript variant X3, mRNA}	{NA}
Novelgene0299	{XP_012040812.1; PREDICTED: elongation factor 1-alpha 1-like isoform X1 [Ovis aries]}	{sp|P62630|EF1A1_RAT; Elongation factor 1-alpha 1 OS=Rattus norvegicus GN=Eef1a1 PE=2 SV=1}	{oas:101114018; K03231 EEF1A elongation factor 1-alpha - ko03013; Genetic Information Processing; Translation; RNA transport | ko05134; Human Diseases; Infectious diseases: Bacterial; Legionellosis}	{Hs20539489; KOG0052 Translation elongation factor EF-1 alpha/Tu J Translation, ribosomal structure and biogenesis ;}	{GO:0005525; GTP binding; molecular_function}	{XR_002183358.1; PREDICTED: Bos indicus elongation factor 1-alpha 1-like (LOC109576320), misc_RNA}	{PF03143:Elongation factor Tu C-terminal domain}
Novelgene0300	{XP_012015841.1; PREDICTED: pantothenate kinase 1 isoform X3 [Ovis aries musimon]}	{NA}	{chx:100861210; - - - - -}	{NA}	{NA}	{CP011904.1; Ovis canadensis canadensis isolate 43U chromosome 19 sequence}	{NA}
Novelgene0301	{NA}	{NA}	{NA}	{NA}	{GO:0003824; NA GO:0051536; iron-sulfur cluster binding; molecular_function}	{XM_010817972.2; PREDICTED: Bos taurus nuclear receptor subfamily 2 group C member 2 (NR2C2), transcript variant X4, mRNA}	{PF04055:Radical SAM superfamily}
Novelgene0302	{EDL91300.1; similar to Gene model 461 (predicted), partial [Rattus norvegicus]}	{NA}	{NA}	{NA}	{NA}	{XM_589328.9; PREDICTED: Bos taurus H1 histone family, member X (H1FX), mRNA}	{NA}
Novelgene0303	{XP_015730883.1; PREDICTED: protein transport protein Sec61 subunit alpha isoform 1 [Coturnix japonica]}	{sp|Q5R5L5|S61A1_PONAB; Protein transport protein Sec61 subunit alpha isoform 1 OS=Pongo abelii GN=SEC61A1 PE=2 SV=3}	{apla:101805438; K10956 SEC61A protein transport protein SEC61 subunit alpha - ko03060; Genetic Information Processing; Folding, sorting and degradation; Protein export | ko04141; Genetic Information Processing; Folding, sorting and degradation; Protein processing in endoplasmic reticulum | ko04145; Cellular Processes; Transport and catabolism; Phagosome | ko05110; Human Diseases; Infectious dise…	{Hs7019415; KOG1373 Transport protein Sec61, alpha subunit UO Intracellular trafficking, secretion, and vesicular transport ; Posttranslational modification, protein turnover, chaperones ;}	{GO:0016020; membrane; cellular_component GO:0015031; protein transport; biological_process}	{BC151365.1; Bos taurus Sec61 alpha 1 subunit (S. cerevisiae), mRNA (cDNA clone MGC:166396 IMAGE:8481163), complete cds}	{PF00344:SecY translocase}
Novelgene0304	{NA}	{NA}	{NA}	{NA}	{NA}	{XM_010840717.1; PREDICTED: Bison bison bison fibrinogen beta chain (FGB), mRNA}	{NA}
Novelgene0305	{XP_015340114.1; PREDICTED: stress-70 protein, mitochondrial [Marmota marmota marmota]}	{sp|P38646|GRP75_HUMAN; Stress-70 protein, mitochondrial OS=Homo sapiens GN=HSPA9 PE=1 SV=2}	{lav:100672393; K04043 dnaK molecular chaperone DnaK - ko03018; Genetic Information Processing; Folding, sorting and degradation; RNA degradation | ko04212; Organismal Systems; Aging; Longevity regulating pathway - worm | ko05152; Human Diseases; Infectious diseases: Bacterial; Tuberculosis}	{Hs21314627; KOG0102 Molecular chaperones mortalin/PBP74/GRP75, HSP70 superfamily O Posttranslational modification, protein turnover, chaperones ;}	{NA}	{XM_006070839.1; PREDICTED: Bubalus bubalis heat shock 70kDa protein 9 (mortalin) (HSPA9), mRNA}	{NA}
Novelgene0306	{ELR59675.1; hypothetical protein M91_14827, partial [Bos mutus]}	{NA}	{NA}	{NA}	{NA}	{JX848345.1; Bos taurus LILR1 (LILR1) and LILR2 (LILR2) genes, complete cds; LILR3 pseudogene, complete sequence; KIR region genomic sequence; FCAR (FCAR) and NCR1 (NCR1) genes, complete cds}	{NA}
Novelgene0307	{NA}	{NA}	{NA}	{NA}	{NA}	{KX258202.1; Bos taurus guanylate cyclase soluble subunit alpha 1 (GUCY1A3) mRNA, complete cds}	{NA}
Novelgene0308	{XP_005894445.1; PREDICTED: taste receptor type 2 member 42, partial [Bos mutus]}	{NA}	{bom:102286375; K08474 TAS2R taste receptor type 2 - ko04742; Organismal Systems; Sensory system; Taste transduction}	{NA}	{NA}	{XM_015101574.1; PREDICTED: Ovis aries BRI3 binding protein (BRI3BP), transcript variant X4, mRNA}	{NA}
Novelgene0309	{NA}	{NA}	{NA}	{NA}	{NA}	{XM_010823351.2; PREDICTED: Bos taurus zinc finger protein 664 (ZNF664), mRNA}	{NA}
Novelgene0310	{NP_001028795.1; phosphatidylethanolamine-binding protein 1 [Bos taurus]}	{sp|P13696|PEBP1_BOVIN; Phosphatidylethanolamine-binding protein 1 OS=Bos taurus GN=PEBP1 PE=1 SV=2}	{bom:102282316; - - - - -}	{Hs4505621; KOG3346 Phosphatidylethanolamine binding protein R General function prediction only ;}	{NA}	{XM_019977720.1; PREDICTED: Bos indicus phosphatidylethanolamine binding protein 1 (PEBP1), mRNA}	{NA}
Novelgene0311	{NA}	{NA}	{NA}	{NA}	{NA}	{XM_019977367.1; PREDICTED: Bos indicus N(alpha)-acetyltransferase 25, NatB auxiliary subunit (NAA25), mRNA}	{NA}
Novelgene0312	{NA}	{NA}	{NA}	{NA}	{NA}	{XM_006065600.1; PREDICTED: Bubalus bubalis mitogen-activated protein kinase 1 (MAPK1), mRNA}	{NA}
Novelgene0313	{KFW81705.1; hypothetical protein N305_05861, partial [Manacus vitellinus]}	{sp|P36964|DMB_SQUAC; Proteolipid protein DM beta OS=Squalus acanthias PE=2 SV=1}	{epz:103554554; - - - - -}	{Hs14149619; KOG4800 Neuronal membrane glycoprotein/Myelin proteolipid protein X ;}	{NA}	{XM_019953258.1; PREDICTED: Bos indicus glycoprotein M6A (GPM6A), partial mRNA}	{NA}
Novelgene0314	{BAE89991.1; unnamed protein product [Macaca fascicularis]}	{NA}	{NA}	{NA}	{NA}	{NM_001076085.1; Bos taurus acyl-CoA synthetase long-chain family member 1 (ACSL1), mRNA}	{NA}
Novelgene0315	{NA}	{NA}	{NA}	{NA}	{NA}	{XM_015469732.1; PREDICTED: Bos taurus solute carrier family 7 (cationic amino acid transporter, y+ system), member 2 (SLC7A2), transcript variant X2, mRNA}	{NA}
Novelgene0316	{XP_006079658.1; PREDICTED: CKLF-like MARVEL transmembrane domain-containing protein 6 isoform X1 [Bubalus bubalis]}	{NA}	{bom:102286375; K08474 TAS2R taste receptor type 2 - ko04742; Organismal Systems; Sensory system; Taste transduction}	{NA}	{NA}	{XM_019953479.1; PREDICTED: Bos indicus BCL2 associated athanogene 4 (BAG4), mRNA}	{NA}
Novelgene0317	{NA}	{NA}	{NA}	{NA}	{NA}	{XM_019953566.1; PREDICTED: Bos indicus secreted frizzled related protein 1 (SFRP1), mRNA}	{NA}
Novelgene0318	{XP_014334019.1; PREDICTED: 60S ribosomal protein L15 isoform X2 [Bos mutus]}	{sp|E2QXF3|RL15_CANLF; 60S ribosomal protein L15 OS=Canis lupus familiaris GN=RPL15 PE=1 SV=1}	{cge:100767738; K02877 RP-L15e, RPL15 large subunit ribosomal protein L15e - ko03010; Genetic Information Processing; Translation; Ribosome}	{Hs15431293; KOG1678 60s ribosomal protein L15 J Translation, ribosomal structure and biogenesis ;}	{GO:0005840; ribosome; cellular_component GO:0005198; NA GO:0003735; structural constituent of ribosome; molecular_function GO:0006412; translation; biological_process GO:0009405; pathogenesis; biological_process}	{NM_001077866.1; Bos taurus ribosomal protein L15 (RPL15), mRNA}	{PF00906:Hepatitis core antigen PF00827:Ribosomal L15}
Novelgene0319	{XP_019817808.1; PREDICTED: uncharacterized protein LOC109560216 isoform X16 [Bos indicus]}	{NA}	{NA}	{NA}	{NA}	{XM_019962228.1; PREDICTED: Bos indicus uncharacterized LOC109560216 (LOC109560216), transcript variant X21, mRNA}	{NA}
Novelgene0320	{EAW95687.1; hCG1980144 [Homo sapiens]}	{NA}	{NA}	{NA}	{NA}	{NM_001244140.1; Bos taurus golgi glycoprotein 1 (GLG1), mRNA}	{NA}
Novelgene0321	{XP_012040812.1; PREDICTED: elongation factor 1-alpha 1-like isoform X1 [Ovis aries]}	{sp|P68105|EF1A1_RABIT; Elongation factor 1-alpha 1 OS=Oryctolagus cuniculus GN=EEF1A1 PE=1 SV=1}	{oas:100125610; K03231 EEF1A elongation factor 1-alpha - ko03013; Genetic Information Processing; Translation; RNA transport | ko05134; Human Diseases; Infectious diseases: Bacterial; Legionellosis}	{Hs4503471; KOG0052 Translation elongation factor EF-1 alpha/Tu J Translation, ribosomal structure and biogenesis ;}	{GO:0019001; guanyl nucleotide binding; molecular_function GO:0004871; signal transducer activity; molecular_function GO:0031683; G-protein beta/gamma-subunit complex binding; molecular_function GO:0003924; GTPase activity; molecular_function GO:0007186; G-protein coupled receptor protein signaling pathway; biological_process GO:0005525; GTP binding; molecular_function}	{XM_019967034.1; PREDICTED: Bos indicus eukaryotic translation elongation factor 1 alpha 1 (EEF1A1), mRNA}	{PF03143:Elongation factor Tu C-terminal domain PF00503:G-protein alpha subunit PF03144:Elongation factor Tu domain 2 PF00009:Elongation factor Tu GTP binding domain PF00350:Dynamin family PF01926:50S ribosome-binding GTPase}
Novelgene0322	{ELR48978.1; hypothetical protein M91_07252 [Bos mutus]}	{sp|P11369|LORF2_MOUSE; LINE-1 retrotransposable element ORF2 protein OS=Mus musculus GN=Pol PE=1 SV=2}	{cge:107979910; - - - - -}	{NA}	{GO:0016021; integral to membrane; cellular_component GO:0055114; oxidation-reduction process; biological_process GO:0022900; electron transport chain; biological_process GO:0008827; cytochrome o ubiquinol oxidase activity; molecular_function}	{XR_001498442.1; PREDICTED: Bos taurus uncharacterized LOC107133320 (LOC107133320), ncRNA}	{PF06481:COX Aromatic Rich Motif}
Novelgene0323	{XP_006074124.1; PREDICTED: transcription factor Maf [Bubalus bubalis]}	{sp|A7Z017|MAF_BOVIN; Transcription factor Maf OS=Bos taurus GN=MAF PE=2 SV=1}	{hgl:101698937; K09035 CMAF, MAF transcription factor Maf - ko04658; Organismal Systems; Immune system; Th1 and Th2 cell differentiation | ko05202; Human Diseases; Cancers: Overview; Transcriptional misregulation in cancer | ko05321; Human Diseases; Immune diseases; Inflammatory bowel disease (IBD)}	{Hs5453736; KOG4196 bZIP transcription factor MafK K Transcription ;}	{GO:0048870; cell motility; biological_process GO:0006434; seryl-tRNA aminoacylation; biological_process GO:0006355; regulation of transcription, DNA-dependent; biological_process GO:0033178; proton-transporting two-sector ATPase complex, catalytic domain; cellular_component GO:0007049; cell cycle; biological_process GO:0043565; sequence-specific DNA binding; molecular_function GO:0031514; motile…	{XM_010850858.1; PREDICTED: Bison bison bison v-maf avian musculoaponeurotic fibrosarcoma oncogene homolog (MAF), mRNA}	{PF02403:Seryl-tRNA synthetase N-terminal domain PF07716:Basic region leucine zipper PF04977:Septum formation initiator PF13851:Growth-arrest specific micro-tubule binding PF03131:bZIP Maf transcription factor PF01991:ATP synthase (E/31 kDa) subunit PF00170:bZIP transcription factor PF06005:Protein of unknown function (DUF904) PF04111:Autophagy protein Apg6 PF03967:Photosynthetic reaction centre,…
Novelgene0324	{XP_010842296.1; PREDICTED: piezo-type mechanosensitive ion channel component 1 [Bison bison bison]}	{sp|E2JF22|PIEZ1_MOUSE; Piezo-type mechanosensitive ion channel component 1 OS=Mus musculus GN=Piezo1 PE=1 SV=1}	{phd:102330781; - - - - -}	{Hs7662014; KOG1893 Uncharacterized conserved protein S Function unknown ;}	{NA}	{CP011899.1; Ovis canadensis canadensis isolate 43U chromosome 14 sequence}	{NA}
Novelgene0325	{NA}	{NA}	{NA}	{NA}	{NA}	{XR_225955.3; PREDICTED: Bos taurus uncharacterized LOC100847604 (LOC100847604), ncRNA}	{NA}
Novelgene0326	{NA}	{NA}	{NA}	{NA}	{NA}	{NM_001040492.2; Bos taurus metallothionein-1A (MT1A), mRNA}	{NA}
Novelgene0327	{XP_010825317.1; PREDICTED: zinc finger protein 82 homolog isoform X2 [Bos taurus]}	{sp|Q8N141|ZFP82_HUMAN; Zinc finger protein 82 homolog OS=Homo sapiens GN=ZFP82 PE=2 SV=1}	{bacu:103004720; K09228 KRAB KRAB domain-containing zinc finger protein - -; bacu:103004720; K09228 KRAB KRAB domain-containing zinc finger protein - -}	{Hs20545019; KOG1721 FOG: Zn-finger R General function prediction only ;}	{GO:0003700; sequence-specific DNA binding transcription factor activity; molecular_function GO:0003676; nucleic acid binding; molecular_function GO:0006355; regulation of transcription, DNA-dependent; biological_process GO:0006351; transcription, DNA-dependent; biological_process GO:0006464; protein modification process; biological_process GO:0043565; sequence-specific DNA binding; molecular_fun…	{XM_010849083.1; PREDICTED: Bison bison bison zinc finger protein 82 homolog (LOC104995279), transcript variant X2, mRNA}	{PF06624:Ribosome associated membrane protein RAMP4 PF03604:DNA directed RNA polymerase, 7 kDa subunit PF00096:Zinc finger, C2H2 type PF07975:TFIIH C1-like domain PF01352:KRAB box PF01155:Hydrogenase/urease nickel incorporation, metallochaperone, hypA PF00320:GATA zinc finger PF00649:Copper fist DNA binding domain PF07702:UTRA domain PF06385:Baculovirus LEF-11 protein PF01274:Malate synthase}
Novelgene0328	{NA}	{NA}	{NA}	{NA}	{NA}	{XM_019979473.1; PREDICTED: Bos indicus NSF attachment protein alpha (NAPA), mRNA}	{NA}
Novelgene0329	{XP_003124794.2; PREDICTED: transcription elongation factor B polypeptide 2 [Sus scrofa]}	{sp|P62869|ELOB_MOUSE; Elongin-B OS=Mus musculus GN=Elob PE=1 SV=1}	{lve:103080937; K03873 TCEB2 transcription elongation factor B, polypeptide 2 - ko04120; Genetic Information Processing; Folding, sorting and degradation; Ubiquitin mediated proteolysis | ko04066; Environmental Information Processing; Signal transduction; HIF-1 signaling pathway | ko05200; Human Diseases; Cancers: Overview; Pathways in cancer | ko05211; Human Diseases; Cancers: Specific types; Re…	{Hs6005890; KOG4495 RNA polymerase II transcription elongation factor Elongin/SIII, subunit elongin B K Transcription ;}	{NA}	{XM_019987318.1; PREDICTED: Bos indicus elongin B (ELOB), mRNA}	{NA}
Novelgene0330	{XP_014335833.1; PREDICTED: zinc finger protein 606 [Bos mutus]}	{sp|Q8WXB4|ZN606_HUMAN; Zinc finger protein 606 OS=Homo sapiens GN=ZNF606 PE=2 SV=1}	{phd:102334703; K09228 KRAB KRAB domain-containing zinc finger protein - -}	{Hs20555808; KOG1721 FOG: Zn-finger R General function prediction only ;}	{GO:0008270; zinc ion binding; molecular_function GO:0006281; DNA repair; biological_process GO:0046872; metal ion binding; molecular_function GO:0016020; membrane; cellular_component}	{XM_019978135.1; PREDICTED: Bos indicus zinc finger protein 606 (LOC109571614), transcript variant X2, mRNA}	{PF01428:AN1-like Zinc finger PF00096:Zinc finger, C2H2 type PF07975:TFIIH C1-like domain PF02308:MgtC family}
Novelgene0331	{NA}	{NA}	{NA}	{NA}	{NA}	{NM_001046243.2; Bos taurus alpha-1-B glycoprotein (A1BG), mRNA}	{NA}
Novelgene0332	{NA}	{NA}	{NA}	{NA}	{NA}	{XM_010810653.1; PREDICTED: Bos taurus protocadherin 17 (PCDH17), transcript variant X1, mRNA}	{NA}
Novelgene0333	{DAA23999.1; TPA: CAP1 protein-like [Bos taurus]}	{sp|Q3SYV4|CAP1_BOVIN; Adenylyl cyclase-associated protein 1 OS=Bos taurus GN=CAP1 PE=2 SV=3}	{oas:101120787; K17261 CAP1_2, SRV2 adenylyl cyclase-associated protein - -}	{Hs5453595; KOG2675 Adenylate cyclase-associated protein (CAP/Srv2p) ZT Cytoskeleton ; Signal transduction mechanisms ;}	{GO:0007010; cytoskeleton organization; biological_process GO:0003779; actin binding; molecular_function}	{XM_005904873.2; PREDICTED: Bos mutus CAP, adenylate cyclase-associated protein 1 (yeast) (CAP1), transcript variant X2, mRNA}	{PF01213:Adenylate cyclase associated (CAP) N terminal PF08603:Adenylate cyclase associated (CAP) C terminal PF02205:WH2 motif}
Novelgene0334	{NA}	{NA}	{NA}	{NA}	{NA}	{XM_019971416.1; PREDICTED: Bos indicus klotho (KL), mRNA}	{NA}
Novelgene0335	{ELK07849.1; MARCKS-related protein [Pteropus alecto]}	{sp|Q0VBZ9|MRP_BOVIN; MARCKS-related protein OS=Bos taurus GN=MARCKSL1 PE=2 SV=1}	{phd:102341934; K13536 MARCKSL1, MRP MARCKS-related protein - ko04666; Organismal Systems; Immune system; Fc gamma R-mediated phagocytosis | ko05140; Human Diseases; Infectious diseases: Parasitic; Leishmaniasis}	{NA}	{NA}	{XM_005906206.1; PREDICTED: Bos mutus MARCKS-like 1 (MARCKSL1), transcript variant X1, mRNA}	{NA}
Novelgene0336	{ELR59675.1; hypothetical protein M91_14827, partial [Bos mutus]}	{NA}	{oas:105609012; - - - - -}	{NA}	{NA}	{CP011895.1; Ovis canadensis canadensis isolate 43U chromosome 10 sequence}	{NA}
Novelgene0337	{NA}	{NA}	{NA}	{NA}	{NA}	{XM_010839661.1; PREDICTED: Bison bison bison Kruppel-like factor 12 (KLF12), transcript variant X17, mRNA}	{NA}
Novelgene0338	{NA}	{NA}	{NA}	{NA}	{GO:0005179; hormone activity; molecular_function}	{XM_019971581.1; PREDICTED: Bos indicus potassium channel tetramerization domain containing 12 (KCTD12), mRNA}	{PF06377:Adipokinetic hormone}
Novelgene0339	{XP_016004828.1; PREDICTED: F-box/LRR-repeat protein 3 isoform X2 [Rousettus aegyptiacus]}	{sp|Q9UKT7|FBXL3_HUMAN; F-box/LRR-repeat protein 3 OS=Homo sapiens GN=FBXL3 PE=1 SV=1}	{tup:102472592; K10269 FBXL3 F-box and leucine-rich repeat protein 3 - ko04710; Organismal Systems; Environmental adaptation; Circadian rhythm}	{NA}	{NA}	{XM_015473869.1; PREDICTED: Bos taurus F-box and leucine-rich repeat protein 3 (FBXL3), transcript variant X2, mRNA}	{NA}
Novelgene0340	{NA}	{NA}	{NA}	{NA}	{NA}	{XM_005213874.3; PREDICTED: Bos taurus endothelin receptor type B (EDNRB), transcript variant X1, mRNA}	{NA}
Novelgene0341	{EGV94445.1; hypothetical protein I79_000405 [Cricetulus griseus]}	{NA}	{NA}	{NA}	{NA}	{XM_019971626.1; PREDICTED: Bos indicus glypican 6 (GPC6), mRNA}	{NA}
Novelgene0342	{BAE91727.1; unnamed protein product [Macaca fascicularis]}	{NA}	{NA}	{NA}	{NA}	{CP011895.1; Ovis canadensis canadensis isolate 43U chromosome 10 sequence}	{NA}
Novelgene0343	{NP_001095310.1; ADNP homeobox protein 2 [Bos taurus]}	{sp|Q6IQ32|ADNP2_HUMAN; ADNP homeobox protein 2 OS=Homo sapiens GN=ADNP2 PE=1 SV=1}	{bta:504380; - - - - -}	{NA}	{GO:0003700; sequence-specific DNA binding transcription factor activity; molecular_function GO:0006355; regulation of transcription, DNA-dependent; biological_process GO:0043565; sequence-specific DNA binding; molecular_function}	{XM_019986821.1; PREDICTED: Bos indicus ADNP homeobox 2 (ADNP2), transcript variant X2, mRNA}	{PF00046:Homeobox domain}
Novelgene0344	{CAA10770.1; reverse transcriptase-like [Bos taurus]}	{sp|Q9UBQ7|GRHPR_HUMAN; Glyoxylate reductase/hydroxypyruvate reductase OS=Homo sapiens GN=GRHPR PE=1 SV=1}	{ssc:100157017; - - - - -}	{Hs6912396; KOG0069 Glyoxylate/hydroxypyruvate reductase (D-isomer-specific 2-hydroxy acid dehydrogenase superfamily) C Energy production and conversion ;}	{GO:0055114; oxidation-reduction process; biological_process GO:0008152; NA GO:0051287; NAD binding; molecular_function GO:0048037; cofactor binding; molecular_function GO:0016616; oxidoreductase activity, acting on the CH-OH group of donors, NAD or NADP as acceptor; molecular_function}	{XM_005968179.1; PREDICTED: Pantholops hodgsonii glyoxylate reductase/hydroxypyruvate reductase-like (LOC102334165), mRNA}	{PF00389:D-isomer specific 2-hydroxyacid dehydrogenase, catalytic domain PF02826:D-isomer specific 2-hydroxyacid dehydrogenase, NAD binding domain}
Novelgene0345	{XP_014338143.1; PREDICTED: 60S ribosomal protein L6 isoform X1 [Bos mutus]}	{sp|Q58DQ3|RL6_BOVIN; 60S ribosomal protein L6 OS=Bos taurus GN=RPL6 PE=2 SV=3}	{chx:102190901; K02934 RP-L6e, RPL6 large subunit ribosomal protein L6e - ko03010; Genetic Information Processing; Translation; Ribosome}	{Hs16753227; KOG1694 60s ribosomal protein L6 J Translation, ribosomal structure and biogenesis ;}	{GO:0005840; ribosome; cellular_component GO:0003735; structural constituent of ribosome; molecular_function GO:0006412; translation; biological_process GO:0005622; intracellular; cellular_component}	{BC133430.1; Bos taurus ribosomal protein L6, mRNA (cDNA clone MGC:148603 IMAGE:8113933), complete cds}	{PF01159:Ribosomal protein L6e PF03868:Ribosomal protein L6, N-terminal domain}
Novelgene0346	{NA}	{NA}	{NA}	{NA}	{NA}	{CP011908.1; Ovis canadensis canadensis isolate 43U chromosome 23 sequence}	{NA}
Novelgene0347	{NA}	{NA}	{NA}	{NA}	{NA}	{NM_001101060.1; Bos taurus YES proto-oncogene 1, Src family tyrosine kinase (YES1), mRNA}	{NA}
Novelgene0348	{XP_014957662.1; PREDICTED: LOW QUALITY PROTEIN: DNA repair protein complementing XP-C cells isoform X1 [Ovis aries]}	{NA}	{bom:102286375; K08474 TAS2R taste receptor type 2 - ko04742; Organismal Systems; Sensory system; Taste transduction}	{NA}	{NA}	{AC150524.3; Bos taurus BAC CH240-89P8 (Children's Hospital Oakland Research Institute Bovine BAC Library (male)) complete sequence}	{NA}
Novelgene0349	{XP_014961077.1; PREDICTED: protein FAM47E isoform X2 [Ovis aries musimon]}	{NA}	{oas:101114349; - - - - -}	{NA}	{NA}	{XR_001028248.2; PREDICTED: Ovis aries musimon uncharacterized LOC105607605 (LOC105607605), transcript variant X1, ncRNA}	{NA}
Novelgene0350	{NA}	{NA}	{NA}	{NA}	{NA}	{XM_019986694.1; PREDICTED: Bos indicus lectin, mannose binding 1 (LMAN1), mRNA}	{NA}
Novelgene0351	{NA}	{NA}	{NA}	{NA}	{NA}	{XR_328078.1; PREDICTED: Bubalus bubalis uncharacterized LOC102402617 (LOC102402617), misc_RNA}	{NA}
Novelgene0352	{NA}	{NA}	{NA}	{NA}	{NA}	{XM_005212360.3; PREDICTED: Bos taurus KAT8 regulatory NSL complex subunit 3 (KANSL3), transcript variant X8, mRNA}	{NA}
Novelgene0353	{XP_010855499.1; PREDICTED: endogenous retrovirus group K member 19 Env polyprotein-like [Bison bison bison]}	{sp|P31621|ENV_JSRV; Envelope glycoprotein OS=Sheep pulmonary adenomatosis virus GN=env PE=1 SV=1}	{bta:107132283; - - - - -}	{NA}	{GO:0019031; viral envelope; cellular_component GO:0005198; NA GO:0006948; induction by virus of host cell-cell fusion; biological_process GO:0005198; NA GO:0019031; viral envelope; cellular_component}	{XM_019969795.1; PREDICTED: Bos indicus endogenous retrovirus group K member 7 Gag polyprotein-like (LOC109565844), mRNA}	{PF00517:Retroviral envelope protein PF00523:Fusion glycoprotein F0 PF00517:Retroviral envelope protein}
Novelgene0354	{NA}	{NA}	{NA}	{NA}	{NA}	{NM_001191191.1; Bos taurus ZFP36 ring finger protein-like 2 (ZFP36L2), mRNA}	{NA}
Novelgene0355	{NA}	{NA}	{NA}	{NA}	{NA}	{XM_019970112.1; PREDICTED: Bos indicus calmodulin 2 (CALM2), mRNA}	{NA}
Novelgene0356	{XP_015992588.1; PREDICTED: neurexin-1 isoform X5 [Rousettus aegyptiacus]}	{sp|P0DI97|NRX1B_MOUSE; Neurexin-1-beta OS=Mus musculus GN=Nrxn1 PE=1 SV=1}	{bom:102288191; K07377 NRXN neurexin - ko04514; Environmental Information Processing; Signaling molecules and interaction; Cell adhesion molecules (CAMs)}	{Hs14149613; KOG3514 Neurexin III-alpha T Signal transduction mechanisms ;}	{NA}	{XM_005212556.3; PREDICTED: Bos taurus neurexin 1 (NRXN1), transcript variant X9, mRNA}	{NA}
Novelgene0357	{XP_009891013.1; PREDICTED: S-adenosylmethionine synthase isoform type-2 [Charadrius vociferus]}	{sp|P18298|METK2_RAT; S-adenosylmethionine synthase isoform type-2 OS=Rattus norvegicus GN=Mat2a PE=1 SV=1}	{fca:101085366; K00789 metK S-adenosylmethionine synthetase 2.5.1.6 ko01230; Metabolism; Global and overview maps; Biosynthesis of amino acids | ko00270; Metabolism; Amino acid metabolism; Cysteine and methionine metabolism}	{Hs5174529; KOG1506 S-adenosylmethionine synthetase H Coenzyme transport and metabolism ;}	{NA}	{BC111121.1; Bos taurus cDNA clone IMAGE:7986861, **** WARNING: chimeric clone ****}	{NA}
Novelgene0358	{XP_017709704.1; PREDICTED: EH domain-containing protein 3 isoform X1 [Rhinopithecus bieti]}	{NA}	{rbb:108516629; - - - - -}	{NA}	{NA}	{NM_001098004.1; Bos taurus EH domain containing 3 (EHD3), mRNA}	{NA}
Novelgene0359	{XP_014963931.1; PREDICTED: LOW QUALITY PROTEIN: uncharacterized protein LOC105610454 [Ovis aries musimon]}	{NA}	{oas:105610454; - - - - -}	{NA}	{GO:0016817; hydrolase activity, acting on acid anhydrides; molecular_function}	{XM_005212885.3; PREDICTED: Bos taurus limb bud and heart development (LBH), transcript variant X1, mRNA}	{PF12300:Protein of unknown function (DUF3628)}
Novelgene0360	{NA}	{NA}	{NA}	{NA}	{NA}	{XM_010840669.1; PREDICTED: Bison bison bison protein phosphatase 1, catalytic subunit, beta isozyme (PPP1CB), mRNA}	{NA}
Novelgene0361	{NP_001179879.1; fos-related antigen 2 [Bos taurus]}	{sp|P15408|FOSL2_HUMAN; Fos-related antigen 2 OS=Homo sapiens GN=FOSL2 PE=1 SV=1}	{oas:101122588; K09030 FOSL2 fos-like antigen 2 - ko04380; Organismal Systems; Development; Osteoclast differentiation}	{Hs4885245; KOG1414 Transcriptional activator FOSB/c-Fos and related bZIP transcription factors K Transcription ;}	{GO:0051082; unfolded protein binding; molecular_function GO:0016272; prefoldin complex; cellular_component GO:0006438; valyl-tRNA aminoacylation; biological_process GO:0004832; valine-tRNA ligase activity; molecular_function GO:0005737; cytoplasm; cellular_component GO:0000166; nucleotide binding; molecular_function GO:0005524; ATP binding; molecular_function GO:0006457; protein folding; biologi…	{XM_015473535.1; PREDICTED: Bos taurus FOS like antigen 2 (FOSL2), transcript variant X2, mRNA}	{PF01920:Prefoldin subunit PF04977:Septum formation initiator PF10458:Valyl tRNA synthetase tRNA binding arm}
Novelgene0362	{XP_006172283.1; PREDICTED: LOW QUALITY PROTEIN: rho-related GTP-binding protein RhoB [Tupaia chinensis]}	{sp|P62745|RHOB_HUMAN; Rho-related GTP-binding protein RhoB OS=Homo sapiens GN=RHOB PE=1 SV=1}	{pps:100986502; K07856 RHOB Ras homolog gene family, member B - -}	{Hs4757764; KOG0393 Ras-related small GTPase, Rho type R General function prediction only ;}	{GO:0005634; nucleus; cellular_component GO:0005737; cytoplasm; cellular_component GO:0005525; GTP binding; molecular_function GO:0003924; GTPase activity; molecular_function GO:0007264; small GTPase mediated signal transduction; biological_process GO:0005622; intracellular; cellular_component}	{XM_019970646.1; PREDICTED: Bos indicus ras homolog family member B (RHOB), mRNA}	{PF08477:Ras of Complex, Roc, domain of DAPkinase PF00009:Elongation factor Tu GTP binding domain PF00025:ADP-ribosylation factor family PF03193:Protein of unknown function, DUF258 PF04670:Gtr1/RagA G protein conserved region PF00071:Ras family}
Novelgene0363	{XP_019826273.1; PREDICTED: Krueppel-like factor 11 isoform X1 [Bos indicus]}	{NA}	{NA}	{NA}	{NA}	{XM_005213060.3; PREDICTED: Bos taurus Kruppel-like factor 11 (KLF11), transcript variant X2, mRNA}	{NA}
Novelgene0364	{XP_019826396.1; PREDICTED: LOW QUALITY PROTEIN: 78 kDa glucose-regulated protein [Bos indicus]}	{sp|Q0VCX2|GRP78_BOVIN; 78 kDa glucose-regulated protein OS=Bos taurus GN=HSPA5 PE=2 SV=1}	{chx:102185663; K09490 HSPA5, BIP heat shock 70kDa protein 5 - ko03060; Genetic Information Processing; Folding, sorting and degradation; Protein export | ko04141; Genetic Information Processing; Folding, sorting and degradation; Protein processing in endoplasmic reticulum | ko04918; Organismal Systems; Endocrine system; Thyroid hormone synthesis | ko05020; Human Diseases; Neurodegenerative disea…	{Hs16507237; KOG0100 Molecular chaperones GRP78/BiP/KAR2, HSP70 superfamily O Posttranslational modification, protein turnover, chaperones ;}	{GO:0006450; regulation of translational fidelity; biological_process GO:0016021; integral to membrane; cellular_component}	{NM_001075148.1; Bos taurus heat shock protein family A (Hsp70) member 5 (HSPA5), mRNA}	{PF07851:TMPIT-like protein PF02686:Glu-tRNAGln amidotransferase C subunit}
Novelgene0365	{NA}	{NA}	{NA}	{NA}	{NA}	{BC153218.1; Bos taurus chromosome 9 open reading frame 59, mRNA (cDNA clone MGC:157199 IMAGE:8450549), complete cds}	{NA}
Novelgene0366	{NA}	{NA}	{NA}	{NA}	{NA}	{CP011888.1; Ovis canadensis canadensis isolate 43U chromosome 3 sequence}	{NA}
Novelgene0367	{XP_014336895.1; PREDICTED: protein C9orf69 homolog, partial [Bos mutus]}	{sp|H0YL14|CI069_HUMAN; Protein C9orf69 OS=Homo sapiens GN=C9orf69 PE=1 SV=2}	{hai:109381496; - - - - -}	{Hs22063282; KOG2655 Septin family protein (P-loop GTPase) DZU Cell cycle control, cell division, chromosome partitioning ; Cytoskeleton ; Intracellular trafficking, secretion, and vesicular transport ;}	{NA}	{XM_001252116.4; PREDICTED: Bos taurus chromosome 11 open reading frame, human C9orf69 (C11H9orf69), transcript variant X3, mRNA}	{NA}
Novelgene0368	{CAA10770.1; reverse transcriptase-like [Bos taurus]}	{sp|O00370|LORF2_HUMAN; LINE-1 retrotransposable element ORF2 protein OS=Homo sapiens PE=1 SV=1}	{bta:100138479; K09228 KRAB KRAB domain-containing zinc finger protein - -}	{CE17499; KOG1075 FOG: Reverse transcriptase R General function prediction only ;}	{NA}	{XR_001351956.1; PREDICTED: Bos mutus uncharacterized LOC106701573 (LOC106701573), ncRNA}	{NA}
Novelgene0369	{NA}	{NA}	{NA}	{NA}	{NA}	{XM_019984041.1; PREDICTED: Bos indicus gamma-aminobutyric acid type A receptor beta3 subunit (GABRB3), mRNA}	{NA}
Novelgene0370	{NA}	{NA}	{NA}	{NA}	{NA}	{XM_006075347.1; PREDICTED: Bubalus bubalis insulin-like growth factor 1 receptor-like (LOC102412348), mRNA}	{NA}
Novelgene0371	{NA}	{NA}	{NA}	{NA}	{NA}	{XM_010845847.1; PREDICTED: Bison bison bison arrestin domain containing 4 (ARRDC4), partial mRNA}	{NA}
Novelgene0372	{DAA17736.1; TPA: ribosomal protein L35-like [Bos taurus]}	{sp|P42766|RL35_HUMAN; 60S ribosomal protein L35 OS=Homo sapiens GN=RPL35 PE=1 SV=2}	{aju:106965337; - - - - -}	{Hs6005860; KOG3436 60S ribosomal protein L35 J Translation, ribosomal structure and biogenesis ;}	{GO:0005840; ribosome; cellular_component GO:0006412; translation; biological_process GO:0005622; intracellular; cellular_component GO:0003735; structural constituent of ribosome; molecular_function}	{XR_002183273.1; PREDICTED: Bos indicus 60S ribosomal protein L35 pseudogene (LOC109575701), misc_RNA}	{PF00831:Ribosomal L29 protein}
Novelgene0373	{NA}	{NA}	{NA}	{NA}	{NA}	{BC151596.1; Bos taurus furin (paired basic amino acid cleaving enzyme), mRNA (cDNA clone MGC:155257 IMAGE:8496418), complete cds}	{NA}
Novelgene0374	{NA}	{NA}	{NA}	{NA}	{NA}	{XM_010816999.1; PREDICTED: Bos taurus IQ motif containing GTPase activating protein 1 (IQGAP1), mRNA}	{NA}
Novelgene0375	{XP_017921486.1; PREDICTED: myotubularin-related protein 10 [Capra hircus]}	{sp|Q9NXD2|MTMRA_HUMAN; Myotubularin-related protein 10 OS=Homo sapiens GN=MTMR10 PE=1 SV=3}	{bom:102281258; K18085 MTMR10_11_12 myotubularin-related protein 10/11/12 - -}	{NA}	{NA}	{XM_005896346.2; PREDICTED: Bos mutus myotubularin related protein 10 (MTMR10), mRNA}	{NA}
Novelgene0376	{XP_015441203.1; PREDICTED: uncharacterized protein LOC107195335 [Pteropus alecto]}	{NA}	{pale:107195335; - - - - -}	{NA}	{NA}	{XM_019983211.1; PREDICTED: Bos indicus Kruppel like factor 13 (KLF13), partial mRNA}	{NA}
Novelgene0377	{ELR59055.1; hypothetical protein M91_11778 [Bos mutus]}	{sp|O00370|LORF2_HUMAN; LINE-1 retrotransposable element ORF2 protein OS=Homo sapiens PE=1 SV=1}	{cge:107979910; - - - - -}	{NA}	{NA}	{CP011903.1; Ovis canadensis canadensis isolate 43U chromosome 18 sequence}	{NA}
Novelgene0378	{XP_005894445.1; PREDICTED: taste receptor type 2 member 42, partial [Bos mutus]}	{NA}	{bom:102286375; K08474 TAS2R taste receptor type 2 - ko04742; Organismal Systems; Sensory system; Taste transduction}	{NA}	{NA}	{XM_019983335.1; PREDICTED: Bos indicus serpin A3-5-like (LOC109575337), transcript variant X3, mRNA}	{NA}
Novelgene0379	{NA}	{sp|Q9N2I2|IPSP_BOVIN; Plasma serine protease inhibitor OS=Bos taurus GN=SERPINA5 PE=1 SV=1}	{bom:102282080; K03913 SERPINA5, PCI protein C inhibitor - ko04610; Organismal Systems; Immune system; Complement and coagulation cascades}	{NA}	{NA}	{BC109553.1; Bos taurus serpin peptidase inhibitor, clade A (alpha-1 antiproteinase, antitrypsin), member 5, mRNA (cDNA clone MGC:133897 IMAGE:8050273), complete cds}	{NA}
Novelgene0380	{NA}	{NA}	{NA}	{NA}	{NA}	{XM_019983375.1; PREDICTED: Bos indicus dicer 1, ribonuclease III (DICER1), transcript variant X6, mRNA}	{NA}
Novelgene0381	{NA}	{NA}	{NA}	{NA}	{NA}	{XR_001919851.1; PREDICTED: Capra hircus uncharacterized LOC108638502 (LOC108638502), ncRNA}	{NA}
Novelgene0382	{XP_019808415.1; PREDICTED: peroxisomal N(1)-acetyl-spermine/spermidine oxidase isoform X1 [Bos indicus]}	{NA}	{chx:102191280; - - - - -}	{NA}	{NA}	{CP011903.1; Ovis canadensis canadensis isolate 43U chromosome 18 sequence}	{NA}
Novelgene0383	{XP_010849626.1; PREDICTED: ras-related protein Rap-2c-like [Bison bison bison]}	{sp|Q9Y3L5|RAP2C_HUMAN; Ras-related protein Rap-2c OS=Homo sapiens GN=RAP2C PE=1 SV=1}	{bacu:103000260; - - - - -; bacu:103000260; - - - - -}	{Hs10880977; KOG0395 Ras-related GTPase R General function prediction only ;}	{GO:0005525; GTP binding; molecular_function GO:0007264; small GTPase mediated signal transduction; biological_process GO:0005622; intracellular; cellular_component}	{BC149333.1; Bos taurus cDNA clone IMAGE:8258317}	{PF00071:Ras family PF08477:Ras of Complex, Roc, domain of DAPkinase PF00025:ADP-ribosylation factor family}
Novelgene0384	{NA}	{NA}	{NA}	{NA}	{NA}	{XM_018038497.1; PREDICTED: Capra hircus vascular endothelial growth factor A (VEGFA), transcript variant X2, mRNA}	{NA}
Novelgene0385	{XP_018895058.1; PREDICTED: LOW QUALITY PROTEIN: tubulin beta chain-like [Gorilla gorilla gorilla]}	{NA}	{NA}	{NA}	{NA}	{FO681493.1; B.taurus DNA sequence from clone CH240-165G21, complete sequence}	{NA}
Novelgene0386	{NA}	{NA}	{NA}	{NA}	{NA}	{XM_010818426.2; PREDICTED: Bos taurus zinc finger with KRAB and SCAN domains 8 (ZKSCAN8), transcript variant X4, mRNA}	{NA}
Novelgene0387	{XP_014644174.1; PREDICTED: histone H3.1-like [Ceratotherium simum simum]}	{sp|Q6LBF0|H31_MUSPA; Histone H3.1 OS=Mus pahari GN=H3110 PE=2 SV=3}	{tgu:100218576; K11253 H3 histone H3 - ko05202; Human Diseases; Cancers: Overview; Transcriptional misregulation in cancer | ko05322; Human Diseases; Immune diseases; Systemic lupus erythematosus | ko05034; Human Diseases; Substance dependence; Alcoholism}	{Hs4504281; KOG1745 Histones H3 and H4 B Chromatin structure and dynamics ;}	{GO:0043565; sequence-specific DNA binding; molecular_function GO:0006352; transcription initiation, DNA-dependent; biological_process GO:0003677; DNA binding; molecular_function GO:0005622; intracellular; cellular_component GO:0006334; nucleosome assembly; biological_process GO:0003677; DNA binding; molecular_function GO:0000786; nucleosome; cellular_component GO:0005634; nucleus; cellular_compo…	{NM_001098989.1; Bos taurus histone cluster 1, H1e (HIST1H1E), mRNA}	{PF02291:Transcription initiation factor IID, 31kD subunit PF00808:Histone-like transcription factor (CBF/NF-Y) and archaeal histone PF00125:Core histone H2A/H2B/H3/H4 PF00538:linker histone H1 and H5 family}
Novelgene0388	{NA}	{NA}	{NA}	{NA}	{NA}	{XM_019986134.1; PREDICTED: Bos indicus phosphatase and actin regulator 1 (PHACTR1), transcript variant X5, mRNA}	{NA}
Novelgene0389	{XP_019841627.1; PREDICTED: desmoplakin isoform X2 [Bos indicus]}	{sp|P15924|DESP_HUMAN; Desmoplakin OS=Homo sapiens GN=DSP PE=1 SV=3}	{bom:102286855; K10381 DSP desmoplakin - ko05412; Human Diseases; Cardiovascular diseases; Arrhythmogenic right ventricular cardiomyopathy (ARVC)}	{Hs4758200; KOG0516 Dystonin, GAS (Growth-arrest-specific protein), and related proteins Z Cytoskeleton ;}	{GO:0019013; viral nucleocapsid; cellular_component GO:0005856; cytoskeleton; cellular_component}	{XM_005223866.3; PREDICTED: Bos taurus desmoplakin (DSP), transcript variant X1, mRNA}	{PF00937:Coronavirus nucleocapsid protein PF00681:Plectin repeat}
Novelgene0390	{NP_001040099.1; bitter taste receptor Bota-T2R65A [Bos taurus]}	{NA}	{bom:102286375; K08474 TAS2R taste receptor type 2 - ko04742; Organismal Systems; Sensory system; Taste transduction}	{NA}	{GO:0015204; urea transmembrane transporter activity; molecular_function GO:0071918; urea transmembrane transport; biological_process GO:0016021; integral to membrane; cellular_component}	{X00979.1; Bovine genomic fragment for 1.709 satellite DNA}	{PF03253:Urea transporter}
Novelgene0391	{XP_019818852.1; PREDICTED: pyrin-like [Bos indicus]}	{sp|Q2T9Z0|TRI17_BOVIN; E3 ubiquitin-protein ligase TRIM17 OS=Bos taurus GN=TRIM17 PE=2 SV=1}	{oas:101123033; K12007 TRIM17 tripartite motif-containing protein 17 2.3.2.27 -}	{NA}	{GO:0016151; nickel ion binding; molecular_function GO:0019627; urea metabolic process; biological_process GO:0006461; protein complex assembly; biological_process}	{XR_001496670.1; PREDICTED: Bos taurus uncharacterized LOC107132592 (LOC107132592), ncRNA}	{PF02814:UreE urease accessory protein, N-terminal domain}
Novelgene0392	{XP_019820662.1; PREDICTED: protocadherin gamma-A3 isoform X12 [Bos indicus]}	{sp|Q5DRB7|PCDG3_PANTR; Protocadherin gamma-A3 OS=Pan troglodytes GN=PCDHGA3 PE=3 SV=1}	{lve:103071032; K16495 PCDHGA protocadherin gamma subfamily A - -}	{Hs14196465; KOG3594 FOG: Cadherin repeats S Function unknown ;}	{GO:0007156; homophilic cell adhesion; biological_process GO:0005509; calcium ion binding; molecular_function GO:0016020; membrane; cellular_component}	{XM_019965103.1; PREDICTED: Bos indicus protocadherin gamma-C4 (LOC109562134), transcript variant X12, mRNA}	{PF00028:Cadherin domain}
Novelgene0393	{NP_001040099.1; bitter taste receptor Bota-T2R65A [Bos taurus]}	{NA}	{bom:102286375; K08474 TAS2R taste receptor type 2 - ko04742; Organismal Systems; Sensory system; Taste transduction}	{NA}	{NA}	{CP011890.1; Ovis canadensis canadensis isolate 43U chromosome 5 sequence}	{NA}
Novelgene0394	{NA}	{NA}	{NA}	{NA}	{NA}	{XM_019965794.1; PREDICTED: Bos indicus cathepsin B (CTSB), transcript variant X4, mRNA}	{NA}
Novelgene0395	{XP_014441343.1; PREDICTED: LOW QUALITY PROTEIN: uncharacterized protein LOC102496195 [Tupaia chinensis]}	{NA}	{tup:102496195; K02966 RP-S19e, RPS19 small subunit ribosomal protein S19e - ko03010; Genetic Information Processing; Translation; Ribosome}	{NA}	{NA}	{XR_002181418.1; PREDICTED: Bos indicus 40S ribosomal protein S19 pseudogene (LOC109563853), misc_RNA}	{NA}
Novelgene0396	{NP_001040099.1; bitter taste receptor Bota-T2R65A [Bos taurus]}	{NA}	{bom:102286375; K08474 TAS2R taste receptor type 2 - ko04742; Organismal Systems; Sensory system; Taste transduction}	{NA}	{NA}	{XM_012138835.2; PREDICTED: Ovis aries musimon peptidase M20 domain containing 2 (PM20D2), mRNA}	{NA}
Novelgene0397	{NA}	{NA}	{NA}	{NA}	{NA}	{CP011893.1; Ovis canadensis canadensis isolate 43U chromosome 8 sequence}	{NA}
Novelgene0398	{DAA28418.1; TPA: hypothetical protein BOS_41 [Bos taurus]}	{NA}	{bta:101906985; - - - - -}	{NA}	{NA}	{XR_801036.2; PREDICTED: Bos taurus uncharacterized LOC104972777 (LOC104972777), ncRNA}	{NA}
Novelgene0399	{NA}	{NA}	{NA}	{NA}	{NA}	{XM_005206121.3; PREDICTED: Bos taurus nudix hydrolase 4 (NUDT4), transcript variant X1, mRNA}	{NA}
Novelgene0400	{NA}	{NA}	{NA}	{NA}	{NA}	{XM_018050211.1; PREDICTED: Capra hircus Nedd4 family interacting protein 1 (NDFIP1), mRNA}	{NA}
Novelgene0401	{NA}	{NA}	{NA}	{NA}	{NA}	{XR_823779.2; PREDICTED: Bos taurus uncharacterized LOC104972443 (LOC104972443), ncRNA}	{NA}
Novelgene0402	{NA}	{NA}	{NA}	{NA}	{NA}	{KX592814.1; Bos taurus isolate Dominette_000065F genomic sequence}	{NA}
Novelgene0403	{NA}	{NA}	{NA}	{NA}	{NA}	{NM_001015543.2; Bos taurus ribosomal protein L13 (RPL13), mRNA}	{NA}
Novelgene0404	{XP_014335298.1; PREDICTED: uncharacterized protein LOC106701095 [Bos mutus]}	{NA}	{aec:105145213; K11433 SETMAR histone-lysine N-methyltransferase SETMAR 2.1.1.43 ko00310; Metabolism; Amino acid metabolism; Lysine degradation}	{NA}	{NA}	{XR_825923.1; PREDICTED: Bison bison bison uncharacterized LOC104994193 (LOC104994193), transcript variant X2, ncRNA}	{NA}
Novelgene0405	{NA}	{NA}	{NA}	{NA}	{NA}	{XM_010831682.1; PREDICTED: Bison bison bison ATP synthase, H+ transporting, mitochondrial Fo complex, subunit E (ATP5I), mRNA}	{NA}
Novelgene0406	{XP_019814729.1; PREDICTED: homeodomain-interacting protein kinase 2 isoform X2 [Bos indicus]}	{sp|Q9H2X6|HIPK2_HUMAN; Homeodomain-interacting protein kinase 2 OS=Homo sapiens GN=HIPK2 PE=1 SV=2}	{oas:101111092; K08826 HIPK homeodomain interacting protein kinase 2.7.11.1 -}	{Hs13430860; KOG0667 Dual-specificity tyrosine-phosphorylation regulated kinase R General function prediction only ;}	{GO:0005524; ATP binding; molecular_function GO:0004672; protein kinase activity; molecular_function GO:0006468; protein phosphorylation; biological_process}	{XM_019959170.1; PREDICTED: Bos indicus homeodomain interacting protein kinase 2 (HIPK2), transcript variant X2, mRNA}	{PF00069:Protein kinase domain PF07714:Protein tyrosine kinase}
Novelgene0407	{NA}	{NA}	{NA}	{NA}	{GO:0048255; mRNA stabilization; biological_process}	{XM_005203645.3; PREDICTED: Bos taurus tropomyosin 3 (TPM3), transcript variant X17, mRNA}	{PF13929:mRNA stabilisation}
Novelgene0408	{XP_012363578.1; PREDICTED: LOW QUALITY PROTEIN: 40S ribosomal protein S25-like [Nomascus leucogenys]}	{sp|P62853|RS25_RAT; 40S ribosomal protein S25 OS=Rattus norvegicus GN=Rps25 PE=2 SV=1}	{nle:100602471; K02975 RP-S25e, RPS25 small subunit ribosomal protein S25e - ko03010; Genetic Information Processing; Translation; Ribosome}	{Hs4506707; KOG1767 40S ribosomal protein S25 J Translation, ribosomal structure and biogenesis ;}	{GO:0003677; DNA binding; molecular_function GO:0051304; chromosome separation; biological_process}	{XM_019954867.1; PREDICTED: Bos indicus 40S ribosomal protein S25 (LOC109554406), mRNA}	{PF04079:Segregation and condensation complex subunit ScpB PF01325:Iron dependent repressor, N-terminal DNA binding domain}
Novelgene0409	{XP_013836555.1; PREDICTED: inactive serine/threonine-protein kinase TEX14 [Sus scrofa]}	{NA}	{ptr:107971077; - - - - -}	{NA}	{NA}	{XM_017520399.1; PREDICTED: Cebus capucinus imitator uncharacterized LOC108297708 (LOC108297708), mRNA}	{NA}
Novelgene0410	{NA}	{NA}	{NA}	{NA}	{NA}	{CP011886.1; Ovis canadensis canadensis isolate 43U chromosome 1 sequence}	{NA}
Novelgene0411	{XP_008540095.1; PREDICTED: 40S ribosomal protein S15a-like [Equus przewalskii]}	{sp|P62244|RS15A_HUMAN; 40S ribosomal protein S15a OS=Homo sapiens GN=RPS15A PE=1 SV=2}	{sasa:106589173; K02957 RP-S15Ae, RPS15A small subunit ribosomal protein S15Ae - ko03010; Genetic Information Processing; Translation; Ribosome; sasa:106589173; K02957 RP-S15Ae, RPS15A small subunit ribosomal protein S15Ae - ko03010; Genetic Information Processing; Translation; Ribosome}	{Hs14165469; KOG1754 40S ribosomal protein S15/S22 J Translation, ribosomal structure and biogenesis ;}	{GO:0005840; ribosome; cellular_component GO:0003735; structural constituent of ribosome; molecular_function GO:0006412; translation; biological_process}	{XM_019988192.1; PREDICTED: Bos indicus ribosomal protein S15a (RPS15A), mRNA}	{PF00410:Ribosomal protein S8}
Novelgene0412	{XP_012880725.1; PREDICTED: probable dimethyladenosine transferase isoform X2 [Dipodomys ordii]}	{sp|Q2KHT8|DIM1_BOVIN; Probable dimethyladenosine transferase OS=Bos taurus GN=DIMT1 PE=2 SV=1}	{cdk:105084735; - - - - -}	{Hs7657198; KOG0820 Ribosomal RNA adenine dimethylase A RNA processing and modification ;}	{NA}	{XM_015101279.1; PREDICTED: Ovis aries kinesin heavy chain member 2A (KIF2A), transcript variant X1, mRNA}	{NA}
Novelgene0413	{NA}	{NA}	{NA}	{NA}	{NA}	{XM_019987862.1; PREDICTED: Bos indicus actin beta (ACTB), mRNA}	{NA}
Novelgene0414	{NA}	{NA}	{NA}	{NA}	{NA}	{XM_010838981.1; PREDICTED: Bison bison bison inositol monophosphatase domain containing 1 (IMPAD1), mRNA}	{NA}
Novelgene0415	{XP_017705200.1; PREDICTED: eukaryotic translation initiation factor 3 subunit M isoform X1 [Rhinopithecus bieti]}	{sp|Q7L2H7|EIF3M_HUMAN; Eukaryotic translation initiation factor 3 subunit M OS=Homo sapiens GN=EIF3M PE=1 SV=1}	{ptr:451106; K15030 EIF3M translation initiation factor 3 subunit M - -}	{Hs14771338; KOG2753 Uncharacterized conserved protein, contains PCI domain R General function prediction only ;}	{GO:0007165; signal transduction; biological_process GO:0005515; protein binding; molecular_function}	{XM_019975412.1; PREDICTED: Bos indicus eukaryotic translation initiation factor 3 subunit M (EIF3M), mRNA}	{PF01399:PCI domain PF00531:Death domain}
Novelgene0416	{NA}	{NA}	{NA}	{NA}	{NA}	{XR_002183297.1; PREDICTED: Bos indicus uncharacterized LOC109575832 (LOC109575832), ncRNA}	{NA}
Novelgene0417	{NA}	{NA}	{NA}	{NA}	{GO:0003697; single-stranded DNA binding; molecular_function}	{XR_002183297.1; PREDICTED: Bos indicus uncharacterized LOC109575832 (LOC109575832), ncRNA}	{PF00436:Single-strand binding protein family}
Novelgene0418	{NA}	{NA}	{NA}	{NA}	{NA}	{XM_015462015.1; PREDICTED: Bos taurus zinc finger and BTB domain containing 20 (ZBTB20), transcript variant X12, mRNA}	{NA}
Novelgene0419	{XP_019839740.1; PREDICTED: zinc finger and BTB domain-containing protein 20 isoform X1 [Bos indicus]}	{sp|Q9HC78|ZBT20_HUMAN; Zinc finger and BTB domain-containing protein 20 OS=Homo sapiens GN=ZBTB20 PE=1 SV=3}	{bta:508864; K10501 ZBTB20, HOF, DPZF zinc finger and BTB domain-containing protein 20 - -}	{Hs7661652; KOG1721 FOG: Zn-finger R General function prediction only ;}	{GO:0008270; zinc ion binding; molecular_function GO:0005515; protein binding; molecular_function GO:0006886; intracellular protein transport; biological_process GO:0006888; ER to Golgi vesicle-mediated transport; biological_process GO:0046872; metal ion binding; molecular_function GO:0030127; COPII vesicle coat; cellular_component}	{XM_019984677.1; PREDICTED: Bos indicus zinc finger and BTB domain containing 20 (ZBTB20), transcript variant X7, mRNA}	{PF00651:BTB/POZ domain PF00096:Zinc finger, C2H2 type PF04810:Sec23/Sec24 zinc finger}
Novelgene0420	{XP_011958592.1; PREDICTED: LOW QUALITY PROTEIN: serotransferrin isoform X1 [Ovis aries]}	{sp|Q9Y5M8|SRPRB_HUMAN; Signal recognition particle receptor subunit beta OS=Homo sapiens GN=SRPRB PE=1 SV=3}	{oas:443000; K14736 TF transferrin - ko04066; Environmental Information Processing; Signal transduction; HIF-1 signaling pathway | ko04978; Organismal Systems; Digestive system; Mineral absorption}	{Hs14917113; KOG0090 Signal recognition particle receptor, beta subunit (small G protein superfamily) U Intracellular trafficking, secretion, and vesicular transport ;}	{GO:0003678; DNA helicase activity; molecular_function GO:0019001; guanyl nucleotide binding; molecular_function GO:0005737; cytoplasm; cellular_component GO:0015684; ferrous iron transport; biological_process GO:0015093; ferrous iron transmembrane transporter activity; molecular_function GO:0003924; GTPase activity; molecular_function GO:0007186; G-protein coupled receptor protein signaling path…	{XM_010824463.2; PREDICTED: Bos taurus SRP receptor beta subunit (SRPRB), mRNA}	{PF00071:Ras family PF00025:ADP-ribosylation factor family PF06068:TIP49 C-terminus PF04670:Gtr1/RagA G protein conserved region PF01926:50S ribosome-binding GTPase PF00503:G-protein alpha subunit PF00009:Elongation factor Tu GTP binding domain PF00350:Dynamin family PF08477:Ras of Complex, Roc, domain of DAPkinase PF02421:Ferrous iron transport protein B}
Novelgene0421	{CAA10770.1; reverse transcriptase-like [Bos taurus]}	{NA}	{bmor:105841789; - - - - -; bmor:105841789; - - - - -}	{NA}	{NA}	{XR_002181064.1; PREDICTED: Bos indicus uncharacterized LOC109561534 (LOC109561534), ncRNA}	{NA}
Novelgene0422	{NA}	{NA}	{NA}	{NA}	{NA}	{XM_019979241.1; PREDICTED: Bos indicus karyopherin subunit alpha 6 (KPNA6), mRNA}	{NA}
Novelgene0423	{XP_014335359.1; PREDICTED: 60S ribosomal protein L36a isoform X1 [Bos mutus]}	{NA}	{bom:102286375; K08474 TAS2R taste receptor type 2 - ko04742; Organismal Systems; Sensory system; Taste transduction}	{NA}	{NA}	{CP011887.1; Ovis canadensis canadensis isolate 43U chromosome 2 sequence}	{NA}
Novelgene0424	{ERE86554.1; ephrin type-A receptor [Cricetulus griseus]}	{NA}	{NA}	{NA}	{NA}	{XM_019977571.1; PREDICTED: Bos indicus EPH receptor A4 (EPHA4), transcript variant X2, mRNA}	{NA}
Novelgene0425	{XP_015320039.1; PREDICTED: collagen alpha-1(III) chain-like [Bos taurus]}	{NA}	{NA}	{NA}	{NA}	{XM_015464553.1; PREDICTED: Bos taurus collagen alpha-1(III) chain-like (LOC107132699), mRNA}	{NA}
Novelgene0426	{XP_019817808.1; PREDICTED: uncharacterized protein LOC109560216 isoform X16 [Bos indicus]}	{NA}	{NA}	{NA}	{NA}	{XM_019962228.1; PREDICTED: Bos indicus uncharacterized LOC109560216 (LOC109560216), transcript variant X21, mRNA}	{NA}
Novelgene0427	{NA}	{NA}	{NA}	{NA}	{NA}	{CP011903.1; Ovis canadensis canadensis isolate 43U chromosome 18 sequence}	{NA}
Novelgene0428	{XP_005967275.1; PREDICTED: CWF19-like protein 2 [Pantholops hodgsonii]}	{NA}	{NA}	{NA}	{NA}	{XR_328781.1; PREDICTED: Bubalus bubalis uncharacterized LOC102416187 (LOC102416187), misc_RNA}	{NA}
Novelgene0429	{XP_005888101.1; PREDICTED: up-regulated during skeletal muscle growth protein 5 [Bos mutus]}	{sp|Q3ZBI7|USMG5_BOVIN; Up-regulated during skeletal muscle growth protein 5 OS=Bos taurus GN=USMG5 PE=1 SV=1}	{nle:100600751; K18194 USMG5, DAPIT up-regulated during skeletal muscle growth protein 5 - -}	{NA}	{NA}	{XM_019953034.1; PREDICTED: Bos indicus up-regulated during skeletal muscle growth 5 homolog (mouse) (USMG5), mRNA}	{NA}
Novelgene0430	{XP_019810005.1; PREDICTED: LOW QUALITY PROTEIN: spectrin beta chain, non-erythrocytic 2 [Bos indicus]}	{sp|O15020|SPTN2_HUMAN; Spectrin beta chain, non-erythrocytic 2 OS=Homo sapiens GN=SPTBN2 PE=1 SV=3}	{cfr:102523306; K06115 SPTB spectrin beta - -}	{Hs5902122; KOG0517 Beta-spectrin Z Cytoskeleton ;}	{GO:0042162; telomeric DNA binding; molecular_function GO:0000781; chromosome, telomeric region; cellular_component GO:0003774; motor activity; molecular_function GO:0005198; NA GO:0001539; ciliary or flagellar motility; biological_process GO:0009288; bacterial-type flagellum; cellular_component GO:0005515; protein binding; molecular_function}	{XM_019954446.1; PREDICTED: Bos indicus spectrin beta, non-erythrocytic 2 (SPTBN2), mRNA}	{PF07404:Telomere-binding protein beta subunit (TEBP beta) PF00435:Spectrin repeat PF02049:Flagellar hook-basal body complex protein FliE}
Novelgene0431	{NA}	{NA}	{NA}	{NA}	{NA}	{CP011896.1; Ovis canadensis canadensis isolate 43U chromosome 11 sequence}	{NA}
Novelgene0432	{DAA19059.1; TPA: 60S ribosomal protein L4-like [Bos taurus]}	{sp|Q58DW0|RL4_BOVIN; 60S ribosomal protein L4 OS=Bos taurus GN=RPL4 PE=2 SV=3}	{chx:102190789; K02930 RP-L4e, RPL4 large subunit ribosomal protein L4e - ko03010; Genetic Information Processing; Translation; Ribosome}	{Hs16579885; KOG1475 Ribosomal protein RPL1/RPL2/RL4L4 A RNA processing and modification ;}	{GO:0005840; ribosome; cellular_component GO:0003735; structural constituent of ribosome; molecular_function GO:0006412; translation; biological_process}	{XR_002183059.1; PREDICTED: Bos indicus 60S ribosomal protein L4 pseudogene (LOC109574246), misc_RNA}	{PF00573:Ribosomal protein L4/L1 family}
Novelgene0433	{CAA24954.2; unnamed protein product [Xenopus laevis]}	{NA}	{NA}	{NA}	{NA}	{XR_001176453.1; PREDICTED: Mustela putorius furo uncharacterized LOC106003773 (LOC106003773), transcript variant X2, ncRNA}	{NA}
Novelgene0434	{AAZ95331.1; cytochrome b (mitochondrion) [Bos taurus]}	{sp|P00157|CYB_BOVIN; Cytochrome b OS=Bos taurus GN=MT-CYB PE=1 SV=1}	{NA}	{HsMi013; KOG4663 Cytochrome b C Energy production and conversion ;}	{GO:0005622; intracellular; cellular_component GO:0003735; structural constituent of ribosome; molecular_function GO:0006412; translation; biological_process GO:0005840; ribosome; cellular_component GO:0008097; 5S rRNA binding; molecular_function}	{AY526085.1; Bos taurus mitochondrion, complete genome}	{PF01386:Ribosomal L25p family}
Novelgene0435	{XP_019831372.1; PREDICTED: contactin-5 [Bos indicus]}	{sp|O94779|CNTN5_HUMAN; Contactin-5 OS=Homo sapiens GN=CNTN5 PE=1 SV=2}	{bom:102271387; K06763 CNTN5 contactin 5 - -}	{Hs7657359; KOG3513 Neural cell adhesion molecule L1 T Signal transduction mechanisms ;}	{GO:0016021; integral to membrane; cellular_component GO:0007155; cell adhesion; biological_process GO:0016020; membrane; cellular_component GO:0005515; protein binding; molecular_function}	{XM_004283344.1; PREDICTED: Orcinus orca contactin 5 (CNTN5), mRNA}	{PF02480:Alphaherpesvirus glycoprotein E PF05790:Immunoglobulin C2-set domain PF00041:Fibronectin type III domain}
Novelgene0436	{DAA22434.1; TPA: ribosomal protein S2-like [Bos taurus]}	{sp|P25444|RS2_MOUSE; 40S ribosomal protein S2 OS=Mus musculus GN=Rps2 PE=1 SV=3}	{myb:102255148; K02981 RP-S2e, RPS2 small subunit ribosomal protein S2e - ko03010; Genetic Information Processing; Translation; Ribosome}	{Hs15055539; KOG0877 40S ribosomal protein S2/30S ribosomal protein S5 J Translation, ribosomal structure and biogenesis ;}	{GO:0003723; RNA binding; molecular_function GO:0003735; structural constituent of ribosome; molecular_function GO:0006412; translation; biological_process GO:0005840; ribosome; cellular_component}	{XR_002182314.1; PREDICTED: Bos indicus 40S ribosomal protein S2 pseudogene (LOC109568787), misc_RNA}	{PF00333:Ribosomal protein S5, N-terminal domain PF03719:Ribosomal protein S5, C-terminal domain}
Novelgene0437	{XP_004022536.1; PREDICTED: 60S ribosomal protein L36a [Ovis aries]}	{sp|D0VWQ4|RL36A_CANLF; 60S ribosomal protein L36a OS=Canis lupus familiaris GN=Rpl36a PE=1 SV=1}	{chx:102175931; K02929 RP-L44e, RPL44 large subunit ribosomal protein L44e - ko03010; Genetic Information Processing; Translation; Ribosome}	{Hs10445223; KOG3464 60S ribosomal protein L44 J Translation, ribosomal structure and biogenesis ;}	{GO:0005840; ribosome; cellular_component GO:0005634; nucleus; cellular_component GO:0003677; DNA binding; molecular_function GO:0006412; translation; biological_process GO:0005622; intracellular; cellular_component GO:0003735; structural constituent of ribosome; molecular_function}	{XM_019975803.1; PREDICTED: Bos indicus 60S ribosomal protein L36a (LOC109569977), mRNA}	{PF03110:SBP domain PF00935:Ribosomal protein L44}
Novelgene0438	{XP_005886876.1; PREDICTED: acylpyruvase FAHD1, mitochondrial [Bos mutus]}	{sp|Q2HJ98|FAHD1_BOVIN; Acylpyruvase FAHD1, mitochondrial OS=Bos taurus GN=FAHD1 PE=2 SV=1}	{bom:102283520; K01557 FAHD1 acylpyruvate hydrolase 3.7.1.5 ko00350; Metabolism; Amino acid metabolism; Tyrosine metabolism}	{Hs13654274; KOG1535 Predicted fumarylacetoacetate hydralase R General function prediction only ;}	{GO:0008152; NA GO:0003824; NA}	{NM_001075400.1; Bos taurus fumarylacetoacetate hydrolase domain containing 1 (FAHD1), mRNA}	{PF01557:Fumarylacetoacetate (FAA) hydrolase family}
Novelgene0439	{NA}	{NA}	{NA}	{NA}	{NA}	{CP011912.1; Ovis canadensis canadensis isolate 43U chromosome X sequence}	{NA}
Novelgene0440	{XP_006052846.1; PREDICTED: claudin-2 [Bubalus bubalis]}	{sp|Q765P1|CLD2_BOVIN; Claudin-2 OS=Bos taurus GN=CLDN2 PE=2 SV=1}	{bom:102264384; K06087 CLDN claudin - ko04514; Environmental Information Processing; Signaling molecules and interaction; Cell adhesion molecules (CAMs) | ko04530; Cellular Processes; Cellular community - eukaryotes; Tight junction | ko04670; Organismal Systems; Immune system; Leukocyte transendothelial migration | ko05160; Human Diseases; Infectious diseases: Viral; Hepatitis C}	{NA}	{GO:0016021; integral to membrane; cellular_component}	{NM_205781.2; Bos taurus claudin 2 (CLDN2), mRNA}	{PF13903:PMP-22/EMP/MP20/Claudin tight junction PF00822:PMP-22/EMP/MP20/Claudin family}
Novelgene0441	{NA}	{NA}	{NA}	{NA}	{NA}	{CP011912.1; Ovis canadensis canadensis isolate 43U chromosome X sequence}	{NA}
Novelgene0442	{NA}	{NA}	{NA}	{NA}	{NA}	{XM_018043886.1; PREDICTED: Capra hircus cyclin dependent kinase like 5 (CDKL5), transcript variant X2, mRNA}	{NA}
Novelgene0443	{XP_017917212.1; PREDICTED: craniofacial development protein 2 isoform X2 [Capra hircus]}	{sp|O02751|CFDP2_BOVIN; Craniofacial development protein 2 OS=Bos taurus GN=CFDP2 PE=1 SV=2}	{bom:102285333; - - - - -}	{CE09493; KOG1075 FOG: Reverse transcriptase R General function prediction only ;}	{GO:0016021; integral to membrane; cellular_component}	{CP011886.1; Ovis canadensis canadensis isolate 43U chromosome 1 sequence}	{PF01679:Proteolipid membrane potential modulator}
Novelgene0444	{CAA10770.1; reverse transcriptase-like [Bos taurus]}	{sp|O00370|LORF2_HUMAN; LINE-1 retrotransposable element ORF2 protein OS=Homo sapiens PE=1 SV=1}	{bta:100138479; K09228 KRAB KRAB domain-containing zinc finger protein - -}	{NA}	{GO:0045033; peroxisome inheritance; biological_process GO:0005780; extrinsic to intraperoxisomal membrane; cellular_component GO:0003964; RNA-directed DNA polymerase activity; molecular_function GO:0006278; RNA-dependent DNA replication; biological_process GO:0003723; RNA binding; molecular_function}	{CP011904.1; Ovis canadensis canadensis isolate 43U chromosome 19 sequence}	{PF00078:Reverse transcriptase (RNA-dependent DNA polymerase) PF12634:Inheritance of peroxisomes protein 1}
Novelgene0445	{XP_010347124.1; PREDICTED: LOW QUALITY PROTEIN: 60S ribosomal protein L29-like [Saimiri boliviensis boliviensis]}	{NA}	{sbq:104652912; K02905 RP-L29e, RPL29 large subunit ribosomal protein L29e - ko03010; Genetic Information Processing; Translation; Ribosome}	{NA}	{NA}	{XM_019984339.1; PREDICTED: Bos indicus ribosomal protein L29 (RPL29), mRNA}	{NA}
Novelgene0446	{AAI42073.1; Fibrinogen alpha chain [Bos taurus]}	{sp|P02672|FIBA_BOVIN; Fibrinogen alpha chain OS=Bos taurus GN=FGA PE=1 SV=5}	{chx:102184647; K03903 FGA fibrinogen alpha chain - ko04610; Organismal Systems; Immune system; Complement and coagulation cascades | ko04611; Organismal Systems; Immune system; Platelet activation}	{NA}	{GO:0051258; protein polymerization; biological_process GO:0042162; telomeric DNA binding; molecular_function GO:0005102; receptor binding; molecular_function GO:0007165; signal transduction; biological_process GO:0005577; fibrinogen complex; cellular_component GO:0042803; protein homodimerization activity; molecular_function GO:0030674; protein binding, bridging; molecular_function GO:0030168; p…	{CP011902.1; Ovis canadensis canadensis isolate 43U chromosome 17 sequence}	{PF08558:Telomere repeat binding factor (TRF) PF08702:Fibrinogen alpha/beta chain family}
Novelgene0447	{NA}	{NA}	{NA}	{NA}	{GO:0006508; proteolysis; biological_process GO:0004197; cysteine-type endopeptidase activity; molecular_function}	{XM_019977070.1; PREDICTED: Bos indicus seizure related 6 homolog like (SEZ6L), mRNA}	{PF00770:Adenovirus endoprotease}
Novelgene0448	{NA}	{NA}	{NA}	{NA}	{NA}	{XM_018061746.1; PREDICTED: Capra hircus MAF bZIP transcription factor (MAF), transcript variant X2, mRNA}	{NA}
Novelgene0449	{XP_019817808.1; PREDICTED: uncharacterized protein LOC109560216 isoform X16 [Bos indicus]}	{NA}	{NA}	{NA}	{NA}	{X00979.1; Bovine genomic fragment for 1.709 satellite DNA}	{NA}
Novelgene0450	{NA}	{NA}	{NA}	{NA}	{NA}	{NM_001103246.1; Bos taurus N-acetyltransferase 9 (putative) (NAT9), mRNA}	{NA}
Novelgene0451	{DAA24498.1; TPA: ribosomal protein S23-like [Bos taurus]}	{sp|P62298|RS23_CHILA; 40S ribosomal protein S23 OS=Chinchilla lanigera GN=RPS23 PE=2 SV=1}	{ocu:100349244; K02973 RP-S23e, RPS23 small subunit ribosomal protein S23e - ko03010; Genetic Information Processing; Translation; Ribosome}	{Hs4506701; KOG1749 40S ribosomal protein S23 J Translation, ribosomal structure and biogenesis ;}	{GO:0003735; structural constituent of ribosome; molecular_function GO:0006412; translation; biological_process GO:0005622; intracellular; cellular_component GO:0005840; ribosome; cellular_component}	{XR_002181758.1; PREDICTED: Bos indicus 40S ribosomal protein S23 pseudogene (LOC109566142), misc_RNA}	{PF00164:Ribosomal protein S12/S23}
Novelgene0452	{NA}	{NA}	{NA}	{NA}	{NA}	{XM_019983709.1; PREDICTED: Bos indicus milk fat globule-EGF factor 8 protein (MFGE8), mRNA}	{NA}
Novelgene0453	{XP_011354932.1; PREDICTED: WD repeat-containing protein 35 [Pteropus vampyrus]}	{sp|Q8BND3|WDR35_MOUSE; WD repeat-containing protein 35 OS=Mus musculus GN=Wdr35 PE=1 SV=3}	{bom:102274949; K19674 WDR35, IFT121 WD repeat-containing protein 35 - -}	{Hs22044174; KOG2041 WD40 repeat protein R General function prediction only ;}	{NA}	{CP011888.1; Ovis canadensis canadensis isolate 43U chromosome 3 sequence}	{NA}
Novelgene0454	{CAA10770.1; reverse transcriptase-like [Bos taurus]}	{NA}	{oas:101114349; - - - - -}	{NA}	{NA}	{CP011903.1; Ovis canadensis canadensis isolate 43U chromosome 18 sequence}	{NA}
Novelgene0455	{NA}	{NA}	{NA}	{NA}	{NA}	{XM_005192950.3; PREDICTED: Bos taurus cullin 7 (CUL7), mRNA}	{NA}
Novelgene0456	{NA}	{NA}	{NA}	{NA}	{NA}	{LL822911.1; Gongylonema pulchrum genome assembly G_pulchrum_Hokkaido ,scaffold GPUH_contig0032735}	{NA}
Novelgene0457	{XP_010853112.1; PREDICTED: uncharacterized protein LOC104999269 [Bison bison bison]}	{NA}	{oas:101114349; - - - - -}	{NA}	{GO:0006605; protein targeting; biological_process GO:0007165; signal transduction; biological_process}	{XR_002180595.1; PREDICTED: Bos indicus uncharacterized LOC109557830 (LOC109557830), ncRNA}	{PF03832:WSK motif}
