# Supplementary material for: PacBio Single-Molecule Long-Read Sequencing Provides New Light on the Complexity of Full-Length Transcripts in Cattle
Source: Front Genet. 2021 Aug 30;12:664974. doi: 10.3389/fgene.2021.664974 (PMC8437344; doi:10.3389/fgene.2021.664974)
Supplement: Supplementary Table 1 — Prediction of novel isoforms from known genes. [file Data_Sheet_1.ZIP › Table S4. Results of AS identification.xls]

Chr_id	Gene_id	Strand	Type	Alt_exon_pos	Alt_trans	Total_trans
NC_037346.1	rna_NM_001014866.1	-	A3	52407276-52407249	rna_NM_001014866.1_novel01,rna_NM_001014866.1,rna_NM_001014866.1_novel04,rna_NM_001014866.1_novel03	rna_NM_001014866.1_novel04,rna_NM_001014866.1_novel01,rna_NM_001014866.1,rna_NM_001014866.1_novel02,rna_NM_001014866.1_novel03
NC_037357.1	rna_NM_001014964.1	+	A3	85923734-85923749	rna_NM_001014964.1	rna_NM_001014964.1_novel01,rna_NM_001014964.1
NC_037349.1	rna_NM_001015623.1	+	A3	50350547-50350660	rna_NM_001015623.1_novel01	rna_NM_001015623.1_novel01,rna_NM_001015623.1
NC_037350.1	rna_NM_001015647.1	+	A3	9427821-9427851	rna_NM_001015647.1_novel02	rna_NM_001015647.1,rna_NM_001015647.1_novel01,rna_NM_001015647.1_novel02
NC_037334.1	rna_NM_001024554.3	-	A3	62295290-62295286	rna_NM_001024554.3	rna_NM_001024554.3_novel01,rna_NM_001024554.3,rna_NM_001024554.3_novel02
NC_037334.1	rna_NM_001034255.2	+	A3	43418655-43418747	rna_NM_001034255.2_novel02	rna_NM_001034255.2_novel02,rna_NM_001034255.2_novel01
NC_037356.1	rna_NM_001034371.3	+	A3	29622187-29622191	rna_NM_001034371.3_novel02	rna_NM_001034371.3,rna_NM_001034371.3_novel01,rna_NM_001034371.3_novel02
NC_037346.1	rna_NM_001035088.2	+	A3	12933433-12933489	rna_NM_001035088.2_novel01	rna_NM_001035088.2,rna_NM_001035088.2_novel01
NC_037332.1	rna_NM_001035408.1	+	A3	109471478-109471529	rna_NM_001035408.1_novel02	rna_NM_001035408.1_novel01,rna_NM_001035408.1_novel02
NC_037337.1	rna_NM_001038542.2	-	A3	26123762-26123730	rna_NM_001038542.2	rna_NM_001038542.2,rna_NM_001038542.2_novel01
NC_037334.1	rna_NM_001040469.2	+	A3	17780303-17780307	rna_NM_001040469.2_novel01	rna_NM_001040469.2_novel03,rna_NM_001040469.2_novel02,rna_NM_001040469.2_novel01,rna_NM_001040469.2
NC_037334.1	rna_NM_001046177.1	+	A3	19597674-19597906	rna_NM_001046177.1_novel01	rna_NM_001046177.1_novel01,rna_NM_001046177.1
NC_037330.1	rna_NM_001046449.1	+	A3	77927783-77927801	rna_NM_001046449.1,rna_NM_001046449.1_novel04,rna_NM_001046449.1_novel02	rna_NM_001046449.1_novel01,rna_NM_001046449.1_novel03,rna_NM_001046449.1_novel02,rna_NM_001046449.1_novel04,rna_NM_001046449.1
NC_037330.1	rna_NM_001046449.1	+	A3	77928453-77928498	rna_NM_001046449.1,rna_NM_001046449.1_novel04,rna_NM_001046449.1_novel01	rna_NM_001046449.1_novel01,rna_NM_001046449.1_novel03,rna_NM_001046449.1_novel02,rna_NM_001046449.1_novel04,rna_NM_001046449.1
NC_037334.1	rna_NM_001046502.2	-	A3	22045297-22045184	rna_NM_001046502.2_novel01	rna_NM_001046502.2_novel01,rna_NM_001046502.2
NC_037334.1	rna_NM_001046523.2	+	A3	68207478-68207616	rna_NM_001046523.2	rna_NM_001046523.2,rna_NM_001046523.2_novel01
NC_037345.1	rna_NM_001076834.1	-	A3	49954853-49954850	rna_NM_001076834.1	rna_NM_001076834.1,rna_NM_001076834.1_novel01
NC_037338.1	rna_NM_001077956.1	-	A3	10108700-10108619	rna_NM_001077956.1_novel01	rna_NM_001077956.1_novel01,rna_NM_001077956.1
NC_037346.1	rna_NM_001078084.1	+	A3	50809985-50810233	rna_NM_001078084.1_novel02	rna_NM_001078084.1_novel01,rna_NM_001078084.1_novel02
NC_037354.1	rna_NM_001079787.1	-	A3	15879937-15879868	rna_NM_001079787.1_novel01	rna_NM_001079787.1_novel01,rna_NM_001079787.1
NC_037353.1	rna_NM_001081600.2	+	A3	22901690-22901693	rna_NM_001081600.2_novel01	rna_NM_001081600.2_novel01,rna_NM_001081600.2
NC_037343.1	rna_NM_001083429.2	+	A3	50356810-50356844	rna_NM_001083429.2_novel01	rna_NM_001083429.2_novel01,rna_NM_001083429.2
NC_037353.1	rna_NM_001083443.2	+	A3	21431503-21432545	rna_NM_001083443.2_novel01	rna_NM_001083443.2_novel02,rna_NM_001083443.2_novel01
NC_037328.1	rna_NM_001098131.1	+	A3	96574461-96574528	rna_NM_001098131.1	rna_NM_001098131.1_novel01,rna_NM_001098131.1
NC_037332.1	rna_NM_001101065.1	+	A3	119794096-119794272	rna_NM_001101065.1,rna_NM_001101065.1_novel06,rna_NM_001101065.1_novel07,rna_NM_001101065.1_novel05,rna_NM_001101065.1_novel03,rna_NM_001101065.1_novel01	rna_NM_001101065.1_novel02,rna_NM_001101065.1_novel04,rna_NM_001101065.1,rna_NM_001101065.1_novel05,rna_NM_001101065.1_novel06,rna_NM_001101065.1_novel03,rna_NM_001101065.1_novel07,rna_NM_001101065.1_novel01
NC_037337.1	rna_NM_001101918.1	-	A3	20996881-20996764	rna_NM_001101918.1_novel01	rna_NM_001101918.1,rna_NM_001101918.1_novel01
NC_037349.1	rna_NM_001102549.1	+	A3	48482578-48482632	rna_NM_001102549.1	rna_NM_001102549.1_novel02,rna_NM_001102549.1,rna_NM_001102549.1_novel01
NC_037346.1	rna_NM_001192351.1	-	A3	45220380-45220364	rna_NM_001192351.1_novel01	rna_NM_001192351.1,rna_NM_001192351.1_novel01
NC_037355.1	rna_NM_001205767.1	+	A3	44132711-44132714	rna_NM_001205767.1_novel02,rna_NM_001205767.1_novel03,rna_NM_001205767.1	rna_NM_001205767.1_novel03,rna_NM_001205767.1_novel02,rna_NM_001205767.1_novel01,rna_NM_001205767.1
NC_037337.1	rna_NM_001206060.1	-	A3	86338999-86338990	rna_NM_001206060.1	rna_NM_001206060.1,rna_NM_001206060.1_novel01
NC_037356.1	rna_NM_001206246.1	-	A3	41321984-41321945	rna_NM_001206246.1_novel01	rna_NM_001206246.1_novel01,rna_NM_001206246.1
NC_037346.1	rna_NM_001206283.1	+	A3	27406929-27407769	rna_NM_001206283.1_novel01	rna_NM_001206283.1_novel01,rna_NM_001206283.1
NC_037328.1	rna_NM_001206357.1	-	A3	42828857-42828842	rna_NM_001206357.1	rna_NM_001206357.1,rna_NM_001206357.1_novel01
NC_037338.1	rna_NM_173892.4	+	A3	100801264-100801291	rna_NM_173892.4_novel04,rna_NM_173892.4,rna_NM_173892.4_novel01,rna_NM_173892.4_novel03	rna_NM_173892.4_novel03,rna_NM_173892.4_novel02,rna_NM_173892.4_novel04,rna_NM_173892.4,rna_NM_173892.4_novel01
NC_037335.1	rna_NM_173946.2	-	A3	84034050-84033772	rna_NM_173946.2_novel01	rna_NM_173946.2_novel01,rna_NM_173946.2
NC_037328.1	rna_NM_173984.3	-	A3	80612542-80612454	rna_NM_173984.3_novel01	rna_NM_173984.3_novel06,rna_NM_173984.3,rna_NM_173984.3_novel01,rna_NM_173984.3_novel03,rna_NM_173984.3_novel07,rna_NM_173984.3_novel05
NC_037355.1	rna_NM_174161.3	-	A3	27971306-27971303	rna_NM_174161.3_novel07	rna_NM_174161.3_novel04,rna_NM_174161.3_novel07,rna_NM_174161.3_novel01,rna_NM_174161.3_novel02
NC_037332.1	rna_NM_174562.2	-	A3	106930809-106930808	rna_NM_174562.2	rna_NM_174562.2,rna_NM_174562.2_novel01
NC_037352.1	rna_NM_174591.1	+	A3	28257274-28257277	rna_NM_174591.1_novel01	rna_NM_174591.1_novel01,rna_NM_174591.1
NC_037331.1	rna_NM_175820.3	-	A3	19047160-19047129	rna_NM_175820.3_novel01	rna_NM_175820.3,rna_NM_175820.3_novel01
NC_037346.1	rna_XM_002695638.6	+	A3	18999742-19001124	rna_XM_002695638.6	rna_XM_002695638.6_novel01,rna_XM_002695638.6
NC_037331.1	rna_XM_010804552.3	+	A3	113617144-113617255	rna_XM_010804552.3_novel03,rna_XM_010804552.3,rna_XM_010804552.3_novel01	rna_XM_010804552.3_novel04,rna_XM_010804552.3_novel03,rna_XM_010804552.3,rna_XM_010804552.3_novel02,rna_XM_010804552.3_novel01
NC_037342.1	rna_XM_024975693.1	+	A3	27499473-27499476	rna_XM_024975693.1	rna_XM_024975693.1,rna_XM_024975693.1_novel01
NC_037344.1	rna_XM_024977512.1	+	A3	66059064-66059067	rna_XM_024977512.1_novel04	rna_XM_024977512.1_novel02,rna_XM_024977512.1_novel05,rna_XM_024977512.1,rna_XM_024977512.1_novel01,rna_XM_024977512.1_novel04
NC_037344.1	rna_XM_024977512.1	+	A3	66059064-66059070	rna_XM_024977512.1_novel03	rna_XM_024977512.1_novel02,rna_XM_024977512.1_novel05,rna_XM_024977512.1,rna_XM_024977512.1_novel01,rna_XM_024977512.1_novel03
NC_037344.1	rna_XM_024977512.1	+	A3	66059067-66059070	rna_XM_024977512.1_novel03	rna_XM_024977512.1_novel03,rna_XM_024977512.1_novel04
NC_037352.1	rna_XM_024985368.1	-	A3	3505390-3505341	rna_XM_024985368.1	rna_XM_024985368.1_novel01,rna_XM_024985368.1
NC_037335.1	rna_XM_024996022.1	-	A3	66938896-66938871	rna_XM_024996022.1	rna_XM_024996022.1,rna_XM_024996022.1_novel01
NC_037340.1	rna_XR_810817.3	+	A3	62889345-62889950	rna_XR_810817.3	rna_XR_810817.3_novel01,rna_XR_810817.3
NC_037344.1	rna_XR_812325.3	-	A3	45036253-45035911	rna_XR_812325.3	rna_XR_812325.3,rna_XR_812325.3_novel01
NC_037346.1	rna_NM_001008667.1	-	A5	36319131-36319140	rna_NM_001008667.1_novel01	rna_NM_001008667.1,rna_NM_001008667.1_novel01
NC_037332.1	rna_NM_001015561.2	-	A5	57282733-57282847	rna_NM_001015561.2	rna_NM_001015561.2,rna_NM_001015561.2_novel01
NC_037332.1	rna_NM_001025320.2	+	A5	36651082-36650757	rna_NM_001025320.2	rna_NM_001025320.2,rna_NM_001025320.2_novel01
NC_037352.1	rna_NM_001034505.1	+	A5	1365335-1364826	rna_NM_001034505.1	rna_NM_001034505.1,rna_NM_001034505.1_novel01
NC_037350.1	rna_NM_001034716.2	-	A5	8495254-8495384	rna_NM_001034716.2	rna_NM_001034716.2,rna_NM_001034716.2_novel01
NC_037345.1	rna_NM_001037477.1	+	A5	58104306-58104275	rna_NM_001037477.1_novel01	rna_NM_001037477.1,rna_NM_001037477.1_novel02,rna_NM_001037477.1_novel03,rna_NM_001037477.1_novel04,rna_NM_001037477.1_novel01
NC_037335.1	rna_NM_001038120.1	+	A5	17333150-17332608	rna_NM_001038120.1	rna_NM_001038120.1,rna_NM_001038120.1_novel01
NC_037336.1	rna_NM_001075223.1	-	A5	14853319-14853403	rna_NM_001075223.1_novel01	rna_NM_001075223.1,rna_NM_001075223.1_novel02,rna_NM_001075223.1_novel01
NC_037337.1	rna_NM_001075282.1	+	A5	86145681-86145655	rna_NM_001075282.1	rna_NM_001075282.1,rna_NM_001075282.1_novel01
NC_037355.1	rna_NM_001075455.1	+	A5	25526672-25526557	rna_NM_001075455.1	rna_NM_001075455.1_novel01,rna_NM_001075455.1
NC_037350.1	rna_NM_001075469.1	-	A5	33521545-33521568	rna_NM_001075469.1	rna_NM_001075469.1,rna_NM_001075469.1_novel01
NC_037341.1	rna_NM_001076047.1	-	A5	9170903-9170972	rna_NM_001076047.1_novel03,rna_NM_001076047.1_novel01	rna_NM_001076047.1_novel03,rna_NM_001076047.1_novel01,rna_NM_001076047.1_novel02
NC_037348.1	rna_NM_001076154.2	-	A5	45100454-45100597	rna_NM_001076154.2_novel02	rna_NM_001076154.2,rna_NM_001076154.2_novel02
NC_037348.1	rna_NM_001076154.2	-	A5	45100454-45100708	rna_NM_001076154.2_novel01	rna_NM_001076154.2,rna_NM_001076154.2_novel01
NC_037348.1	rna_NM_001076154.2	-	A5	45100597-45100708	rna_NM_001076154.2_novel01	rna_NM_001076154.2_novel01,rna_NM_001076154.2_novel02
NC_037348.1	rna_NM_001076251.2	-	A5	65109587-65109910	rna_NM_001076251.2,rna_NM_001076251.2_novel01	rna_NM_001076251.2,rna_NM_001076251.2_novel02,rna_NM_001076251.2_novel01
NC_037342.1	rna_NM_001076463.1	-	A5	77378849-77378979	rna_NM_001076463.1_novel01,rna_NM_001076463.1_novel02,rna_NM_001076463.1	rna_NM_001076463.1_novel03,rna_NM_001076463.1,rna_NM_001076463.1_novel01,rna_NM_001076463.1_novel02
NC_037329.1	rna_NM_001076831.1	-	A5	7400136-7400163	rna_NM_001076831.1_novel01	rna_NM_001076831.1,rna_NM_001076831.1_novel01
NC_037347.1	rna_NM_001077073.1	-	A5	17045983-17046040	rna_NM_001077073.1	rna_NM_001077073.1_novel01,rna_NM_001077073.1
NC_037348.1	rna_NM_001077842.1	+	A5	41527134-41527081	rna_NM_001077842.1_novel01	rna_NM_001077842.1_novel01,rna_NM_001077842.1_novel02
NC_037344.1	rna_NM_001078113.2	+	A5	40337746-40337508	rna_NM_001078113.2_novel01	rna_NM_001078113.2_novel01,rna_NM_001078113.2
NC_037343.1	rna_NM_001080356.2	-	A5	37442637-37442717	rna_NM_001080356.2_novel01	rna_NM_001080356.2,rna_NM_001080356.2_novel01
NC_037330.1	rna_NM_001083497.1	+	A5	116552391-116552334	rna_NM_001083497.1_novel01	rna_NM_001083497.1_novel01,rna_NM_001083497.1
NC_037348.1	rna_NM_001099125.1	-	A5	67146924-67146933	rna_NM_001099125.1_novel01	rna_NM_001099125.1,rna_NM_001099125.1_novel01
NC_037336.1	rna_NM_001102267.1	-	A5	42943794-42944026	rna_NM_001102267.1_novel01	rna_NM_001102267.1_novel01,rna_NM_001102267.1
NC_037341.1	rna_NM_001109967.1	+	A5	19982446-19982398	rna_NM_001109967.1	rna_NM_001109967.1,rna_NM_001109967.1_novel01
NC_037356.1	rna_NM_001113313.2	+	A5	28224780-28224640	rna_NM_001113313.2_novel01	rna_NM_001113313.2,rna_NM_001113313.2_novel01
NC_037346.1	rna_NM_001122728.1	-	A5	18815606-18815607	rna_NM_001122728.1	rna_NM_001122728.1_novel01,rna_NM_001122728.1
NC_037344.1	rna_NM_001142917.1	-	A5	2896261-2896289	rna_NM_001142917.1_novel03	rna_NM_001142917.1_novel03,rna_NM_001142917.1_novel02
NC_037329.1	rna_NM_001191386.2	-	A5	107119647-107119671	rna_NM_001191386.2_novel01	rna_NM_001191386.2_novel01,rna_NM_001191386.2
NC_037346.1	rna_NM_001192265.1	-	A5	43050501-43050705	rna_NM_001192265.1_novel02	rna_NM_001192265.1_novel02,rna_NM_001192265.1
NC_037328.1	rna_NM_001192976.2	+	A5	45178099-45178087	rna_NM_001192976.2_novel01	rna_NM_001192976.2_novel01,rna_NM_001192976.2
NC_037334.1	rna_NM_001205721.1	+	A5	4633212-4633108	rna_NM_001205721.1_novel01	rna_NM_001205721.1_novel02,rna_NM_001205721.1_novel01
NC_037339.1	rna_NM_001206331.1	-	A5	47476544-47476563	rna_NM_001206331.1_novel01	rna_NM_001206331.1_novel01,rna_NM_001206331.1
NC_037332.1	rna_NM_001244177.1	-	A5	113912328-113912419	rna_NM_001244177.1	rna_NM_001244177.1,rna_NM_001244177.1_novel01
NC_037334.1	rna_NM_174805.2	+	A5	44447809-44447762	rna_NM_174805.2_novel02,rna_NM_174805.2	rna_NM_174805.2_novel02,rna_NM_174805.2_novel01,rna_NM_174805.2
NC_037337.1	rna_NM_176609.3	-	A5	26671846-26671929	rna_NM_176609.3_novel02	rna_NM_176609.3,rna_NM_176609.3_novel01,rna_NM_176609.3_novel03,rna_NM_176609.3_novel02
NC_037338.1	rna_NM_201528.1	+	A5	98149946-98149826	rna_NM_201528.1	rna_NM_201528.1,rna_NM_201528.1_novel01
NC_037348.1	rna_NR_037684.1	+	A5	65727157-65727130	rna_NR_037684.1_novel01,rna_NR_037684.1_novel04	rna_NR_037684.1_novel04,rna_NR_037684.1_novel03,rna_NR_037684.1_novel01,rna_NR_037684.1_novel02
NC_037337.1	rna_NR_038117.1	+	A5	74250399-74250377	rna_NR_038117.1_novel01	rna_NR_038117.1_novel01,rna_NR_038117.1
NC_037329.1	rna_XM_002685499.5	+	A5	88481495-88481300	rna_XM_002685499.5	rna_XM_002685499.5_novel01,rna_XM_002685499.5
NC_037333.1	rna_XM_002688175.5	-	A5	44736641-44736836	rna_XM_002688175.5_novel01	rna_XM_002688175.5_novel01,rna_XM_002688175.5
NC_037341.1	rna_XM_002692566.5	+	A5	1684653-1684591	rna_XM_002692566.5	rna_XM_002692566.5_novel01,rna_XM_002692566.5
NC_037333.1	rna_XM_010806403.3	+	A5	110852140-110852020	rna_XM_010806403.3	rna_XM_010806403.3,rna_XM_010806403.3_novel01
NC_037345.1	rna_XM_015458504.2	-	A5	65486673-65486859	rna_XM_015458504.2_novel01	rna_XM_015458504.2,rna_XM_015458504.2_novel03,rna_XM_015458504.2_novel02,rna_XM_015458504.2_novel01
NC_037348.1	rna_XM_024982321.1	+	A5	21611440-21611438	rna_XM_024982321.1_novel01,rna_XM_024982321.1_novel02	rna_XM_024982321.1_novel01,rna_XM_024982321.1,rna_XM_024982321.1_novel02
NC_037346.1	rna_XR_003031051.1	+	A5	33250348-33250120	rna_XR_003031051.1_novel03	rna_XR_003031051.1_novel02,rna_XR_003031051.1_novel03
NC_037331.1	rna_XR_003034357.1	+	A5	63811855-63811797	rna_XR_003034357.1	rna_XR_003034357.1,rna_XR_003034357.1_novel01
NC_037340.1	rna_NM_001033762.2	+	AF	42926332-42926559;42926683-42926966	rna_NM_001033762.2_novel02;rna_NM_001033762.2	rna_NM_001033762.2,rna_NM_001033762.2_novel02
NC_037346.1	rna_NM_001034048.1	-	AF	26955758-26955868;26955939-26956071	rna_NM_001034048.1_novel01;rna_NM_001034048.1	rna_NM_001034048.1_novel01,rna_NM_001034048.1
NC_037335.1	rna_NM_001034294.2	-	AF	59336143-59336182;59336247-59336523	rna_NM_001034294.2_novel01;rna_NM_001034294.2	rna_NM_001034294.2,rna_NM_001034294.2_novel01
NC_037349.1	rna_NM_001035066.1	-	AF	6950040-6950262;6951273-6951444	rna_NM_001035066.1_novel02;rna_NM_001035066.1_novel01	rna_NM_001035066.1_novel02,rna_NM_001035066.1_novel01
NC_037349.1	rna_NM_001035066.1	-	AF	6950040-6950262;6951273-6951459	rna_NM_001035066.1_novel02;rna_NM_001035066.1	rna_NM_001035066.1_novel02,rna_NM_001035066.1
NC_037332.1	rna_NM_001045936.2	+	AF	113035565-113035731;113035999-113036063	rna_NM_001045936.2;rna_NM_001045936.2_novel01	rna_NM_001045936.2,rna_NM_001045936.2_novel01
NC_037345.1	rna_NM_001045971.1	+	AF	48077964-48078004;48078059-48078494	rna_NM_001045971.1_novel01;rna_NM_001045971.1	rna_NM_001045971.1_novel01,rna_NM_001045971.1
NC_037350.1	rna_NM_001075787.1	+	AF	31980410-31980434;31996285-31996354	rna_NM_001075787.1;rna_NM_001075787.1_novel01	rna_NM_001075787.1,rna_NM_001075787.1_novel01
NC_037329.1	rna_NM_001076192.1	+	AF	52174189-52174368;52175882-52176012	rna_NM_001076192.1,rna_NM_001076192.1_novel01;rna_NM_001076192.1_novel02	rna_NM_001076192.1_novel02,rna_NM_001076192.1,rna_NM_001076192.1_novel01
NC_037350.1	rna_NM_001076911.1	-	AF	20461613-20462025;20481556-20482054	rna_NM_001076911.1_novel02;rna_NM_001076911.1_novel01	rna_NM_001076911.1_novel01,rna_NM_001076911.1_novel02
NC_037348.1	rna_NM_001077842.1	+	AF	41526381-41526451;41527049-41527081	rna_NM_001077842.1;rna_NM_001077842.1_novel01	rna_NM_001077842.1_novel01,rna_NM_001077842.1
NC_037348.1	rna_NM_001077842.1	+	AF	41526381-41526451;41527049-41527134	rna_NM_001077842.1;rna_NM_001077842.1_novel02	rna_NM_001077842.1_novel02,rna_NM_001077842.1
NC_037349.1	rna_NM_001101211.2	-	AF	49383505-49383627;49384410-49384516	rna_NM_001101211.2;rna_NM_001101211.2_novel01	rna_NM_001101211.2,rna_NM_001101211.2_novel01
NC_037355.1	rna_NM_001114082.2	+	AF	45762086-45762780;45765195-45765239	rna_NM_001114082.2_novel02;rna_NM_001114082.2_novel03	rna_NM_001114082.2_novel03,rna_NM_001114082.2_novel02
NC_037346.1	rna_NM_001192265.1	-	AF	43050501-43051001;43051937-43052087	rna_NM_001192265.1;rna_NM_001192265.1_novel01	rna_NM_001192265.1,rna_NM_001192265.1_novel01
NC_037346.1	rna_NM_001192265.1	-	AF	43050705-43050955;43051937-43052087	rna_NM_001192265.1_novel02;rna_NM_001192265.1_novel01	rna_NM_001192265.1_novel02,rna_NM_001192265.1_novel01
NC_037335.1	rna_NM_001206738.1	+	AF	102004278-102004326;102004576-102004731	rna_NM_001206738.1_novel01;rna_NM_001206738.1	rna_NM_001206738.1,rna_NM_001206738.1_novel01
NC_037346.1	rna_NM_001272010.1	-	AF	56987459-56987523;56987846-56988631	rna_NM_001272010.1_novel02;rna_NM_001272010.1_novel01	rna_NM_001272010.1_novel01,rna_NM_001272010.1_novel02
NC_037346.1	rna_NM_174557.4	+	AF	40672669-40673260;40676966-40677103	rna_NM_174557.4;rna_NM_174557.4_novel01	rna_NM_174557.4,rna_NM_174557.4_novel01
NC_037340.1	rna_NM_175788.1	-	AF	53239939-53240035;53240114-53240336	rna_NM_175788.1;rna_NM_175788.1_novel01	rna_NM_175788.1_novel01,rna_NM_175788.1
NC_037344.1	rna_XM_015475639.2	-	AF	72619566-72619798;72620119-72620316	rna_XM_015475639.2;rna_XM_015475639.2_novel01	rna_XM_015475639.2,rna_XM_015475639.2_novel01
NC_037347.1	rna_XM_024981458.1	+	AF	18201522-18201560;18201747-18201977	rna_XM_024981458.1_novel01;rna_XM_024981458.1	rna_XM_024981458.1_novel01,rna_XM_024981458.1
NC_037352.1	rna_XM_024985149.1	+	AF	34549759-34549953;34553966-34554302	rna_XM_024985149.1_novel01;rna_XM_024985149.1	rna_XM_024985149.1,rna_XM_024985149.1_novel01
NC_037353.1	rna_XM_024985921.1	-	AF	22786058-22786599;22791475-22791657	rna_XM_024985921.1_novel01;rna_XM_024985921.1	rna_XM_024985921.1_novel01,rna_XM_024985921.1
NC_037346.1	rna_XR_001494393.2	+	AF	55210264-55210837;55211749-55211929	rna_XR_001494393.2;rna_XR_001494393.2_novel01	rna_XR_001494393.2_novel01,rna_XR_001494393.2
NC_037337.1	rna_XR_236092.4	+	AF	36761546-36761668;36763173-36763228	rna_XR_236092.4_novel02;rna_XR_236092.4_novel03	rna_XR_236092.4_novel02,rna_XR_236092.4_novel03
NC_037329.1	rna_NM_001046332.1	-	AL	130733632-130735148;130735778-130736642	rna_NM_001046332.1_novel01;rna_NM_001046332.1_novel02	rna_NM_001046332.1_novel01,rna_NM_001046332.1_novel02
NC_037329.1	rna_NM_001046332.1	-	AL	130733638-130735148;130735778-130736642	rna_NM_001046332.1;rna_NM_001046332.1_novel02	rna_NM_001046332.1,rna_NM_001046332.1_novel02
NC_037340.1	rna_NM_001077835.1	+	AL	57389167-57389363;57390156-57390706	rna_NM_001077835.1_novel02;rna_NM_001077835.1_novel04	rna_NM_001077835.1_novel02,rna_NM_001077835.1_novel04
NC_037340.1	rna_NM_001077835.1	+	AL	57389167-57389363;57390156-57390707	rna_NM_001077835.1_novel02;rna_NM_001077835.1	rna_NM_001077835.1_novel02,rna_NM_001077835.1
NC_037340.1	rna_NM_001077835.1	+	AL	57389167-57389363;57390156-57390708	rna_NM_001077835.1_novel02;rna_NM_001077835.1_novel03,rna_NM_001077835.1_novel01	rna_NM_001077835.1_novel01,rna_NM_001077835.1_novel02,rna_NM_001077835.1_novel03
NC_037334.1	rna_NM_001078164.1	+	AL	51421329-51421513;51434773-51435249	rna_NM_001078164.1_novel01;rna_NM_001078164.1_novel02	rna_NM_001078164.1_novel02,rna_NM_001078164.1_novel01
NC_037334.1	rna_NM_001078164.1	+	AL	51421329-51421513;51434773-51435251	rna_NM_001078164.1_novel01;rna_NM_001078164.1	rna_NM_001078164.1,rna_NM_001078164.1_novel01
NC_037353.1	rna_NM_001083443.2	+	AL	21431503-21431815;21432545-21433325	rna_NM_001083443.2;rna_NM_001083443.2_novel01	rna_NM_001083443.2_novel01,rna_NM_001083443.2
NC_037337.1	rna_NM_001103316.1	+	AL	12461348-12463982;12464152-12465847	rna_NM_001103316.1_novel01;rna_NM_001103316.1	rna_NM_001103316.1_novel01,rna_NM_001103316.1
NC_037345.1	rna_XM_010815650.3	+	AL	65141152-65141352;65141965-65145541	rna_XM_010815650.3_novel01;rna_XM_010815650.3	rna_XM_010815650.3_novel01,rna_XM_010815650.3
NC_037338.1	rna_XM_024999713.1	+	AL	2259975-2260409;2265316-2267302	rna_XM_024999713.1;rna_XM_024999713.1_novel01	rna_XM_024999713.1,rna_XM_024999713.1_novel01
NC_037342.1	rna_NM_001078108.1	+	MX	17112012-17112073;17129095-17129209	rna_NM_001078108.1_novel02;rna_NM_001078108.1_novel03	rna_NM_001078108.1_novel02,rna_NM_001078108.1_novel03
NC_037335.1	rna_NM_173978.2	-	MX	112758581-112758694;112758742-112758855	rna_NM_173978.2;rna_NM_173978.2_novel01	rna_NM_173978.2_novel01,rna_NM_173978.2
NC_037335.1	rna_XM_005210045.4	-	MX	52688469-52688507;52689054-52689089	rna_XM_005210045.4_novel01;rna_XM_005210045.4	rna_XM_005210045.4,rna_XM_005210045.4_novel01
NC_037350.1	rna_XM_024984088.1	-	MX	9439349-9439411;9439601-9439663	rna_XM_024984088.1;rna_XM_024984088.1_novel01	rna_XM_024984088.1_novel01,rna_XM_024984088.1
NC_037345.1	rna_NM_001002763.1	+	RI	36047790-36047793	rna_NM_001002763.1_novel01	rna_NM_001002763.1_novel01,rna_NM_001002763.1
NC_037345.1	rna_NM_001002763.1	+	RI	36101088-36101091	rna_NM_001002763.1_novel01	rna_NM_001002763.1_novel01,rna_NM_001002763.1
NC_037340.1	rna_NM_001015522.1	-	RI	52324964-52324966	rna_NM_001015522.1_novel01	rna_NM_001015522.1,rna_NM_001015522.1_novel01
NC_037346.1	rna_NM_001015657.2	+	RI	42806101-42806914	rna_NM_001015657.2_novel01	rna_NM_001015657.2_novel01,rna_NM_001015657.2
NC_037334.1	rna_NM_001024554.3	-	RI	62317471-62317474	rna_NM_001024554.3_novel02,rna_NM_001024554.3_novel01	rna_NM_001024554.3_novel01,rna_NM_001024554.3,rna_NM_001024554.3_novel02
NC_037342.1	rna_NM_001025315.1	-	RI	29588736-29588846	rna_NM_001025315.1_novel01	rna_NM_001025315.1,rna_NM_001025315.1_novel01
NC_037346.1	rna_NM_001033612.1	-	RI	20140810-20140923	rna_NM_001033612.1_novel01	rna_NM_001033612.1_novel02,rna_NM_001033612.1_novel01
NC_037345.1	rna_NM_001034212.2	+	RI	25463983-25464338	rna_NM_001034212.2_novel01	rna_NM_001034212.2_novel01,rna_NM_001034212.2
NC_037357.1	rna_NM_001034333.2	-	RI	119432817-119434286	rna_NM_001034333.2_novel01	rna_NM_001034333.2,rna_NM_001034333.2_novel01
NC_037356.1	rna_NM_001034371.3	+	RI	29619820-29619823	rna_NM_001034371.3_novel01	rna_NM_001034371.3,rna_NM_001034371.3_novel01
NC_037332.1	rna_NM_001034699.1	-	RI	57208428-57208642	rna_NM_001034699.1_novel01	rna_NM_001034699.1_novel03,rna_NM_001034699.1_novel04,rna_NM_001034699.1_novel01
NC_037340.1	rna_NM_001035326.1	+	RI	74653030-74653033	rna_NM_001035326.1_novel01	rna_NM_001035326.1_novel01,rna_NM_001035326.1
NC_037332.1	rna_NM_001035408.1	+	RI	109471507-109471509	rna_NM_001035408.1_novel01	rna_NM_001035408.1_novel01,rna_NM_001035408.1
NC_037356.1	rna_NM_001035492.2	+	RI	42507863-42507936	rna_NM_001035492.2_novel01,rna_NM_001035492.2,rna_NM_001035492.2_novel03	rna_NM_001035492.2_novel02,rna_NM_001035492.2_novel03,rna_NM_001035492.2,rna_NM_001035492.2_novel01
NC_037339.1	rna_NM_001038190.2	-	RI	82311297-82313586	rna_NM_001038190.2_novel01	rna_NM_001038190.2,rna_NM_001038190.2_novel01
NC_037334.1	rna_NM_001040469.2	+	RI	17805893-17806442	rna_NM_001040469.2_novel13	rna_NM_001040469.2_novel13,rna_NM_001040469.2_novel09,rna_NM_001040469.2_novel11,rna_NM_001040469.2_novel02,rna_NM_001040469.2_novel12,rna_NM_001040469.2_novel08,rna_NM_001040469.2_novel05,rna_NM_001040469.2_novel03,rna_NM_001040469.2_novel06,rna_NM_001040469.2_novel10,rna_NM_001040469.2_novel01,rna_NM_001040469.2_novel07,rna_NM_001040469.2_novel04,rna_NM_001040469.2
NC_037350.1	rna_NM_001040526.1	-	RI	27420941-27421009	rna_NM_001040526.1_novel03,rna_NM_001040526.1_novel01,rna_NM_001040526.1	rna_NM_001040526.1_novel02,rna_NM_001040526.1_novel01,rna_NM_001040526.1,rna_NM_001040526.1_novel03
NC_037330.1	rna_NM_001045873.1	+	RI	99811370-99811373	rna_NM_001045873.1_novel01,rna_NM_001045873.1_novel02	rna_NM_001045873.1_novel02,rna_NM_001045873.1,rna_NM_001045873.1_novel01
NC_037334.1	rna_NM_001046032.2	+	RI	4737602-4737709	rna_NM_001046032.2_novel01	rna_NM_001046032.2_novel01,rna_NM_001046032.2
NC_037346.1	rna_NM_001046053.2	-	RI	27076401-27076403	rna_NM_001046053.2_novel01,rna_NM_001046053.2_novel02	rna_NM_001046053.2_novel02,rna_NM_001046053.2,rna_NM_001046053.2_novel01
NC_037345.1	rna_NM_001046249.2	+	RI	53745528-53745688	rna_NM_001046249.2_novel04	rna_NM_001046249.2_novel04,rna_NM_001046249.2_novel01
NC_037332.1	rna_NM_001046584.2	-	RI	71729089-71729143	rna_NM_001046584.2	rna_NM_001046584.2_novel01,rna_NM_001046584.2
NC_037334.1	rna_NM_001075371.2	+	RI	43208296-43208389	rna_NM_001075371.2_novel03	rna_NM_001075371.2_novel03,rna_NM_001075371.2_novel01
NC_037349.1	rna_NM_001075527.1	+	RI	23129104-23129712	rna_NM_001075527.1_novel01	rna_NM_001075527.1,rna_NM_001075527.1_novel01
NC_037349.1	rna_NM_001075527.1	+	RI	23129752-23129819	rna_NM_001075527.1	rna_NM_001075527.1_novel02,rna_NM_001075527.1
NC_037356.1	rna_NM_001075555.1	-	RI	41102806-41104617	rna_NM_001075555.1_novel01	rna_NM_001075555.1_novel01,rna_NM_001075555.1
NC_037352.1	rna_NM_001075647.1	+	RI	26560469-26560702	rna_NM_001075647.1_novel01	rna_NM_001075647.1_novel01,rna_NM_001075647.1
NC_037343.1	rna_NM_001076044.1	+	RI	71524716-71524718	rna_NM_001076044.1_novel01	rna_NM_001076044.1,rna_NM_001076044.1_novel01
NC_037342.1	rna_NM_001076463.1	-	RI	77375951-77376404	rna_NM_001076463.1_novel01	rna_NM_001076463.1_novel01,rna_NM_001076463.1_novel03,rna_NM_001076463.1_novel02
NC_037345.1	rna_NM_001076834.1	-	RI	49969919-49969922	rna_NM_001076834.1_novel01	rna_NM_001076834.1,rna_NM_001076834.1_novel01
NC_037343.1	rna_NM_001076934.1	+	RI	73512383-73512386	rna_NM_001076934.1_novel02,rna_NM_001076934.1_novel01,rna_NM_001076934.1_novel03	rna_NM_001076934.1_novel03,rna_NM_001076934.1_novel01,rna_NM_001076934.1_novel02,rna_NM_001076934.1
NC_037345.1	rna_NM_001080241.2	+	RI	45802171-45802368	rna_NM_001080241.2_novel01	rna_NM_001080241.2_novel03,rna_NM_001080241.2_novel01
NC_037330.1	rna_NM_001080368.1	+	RI	18867333-18867335	rna_NM_001080368.1_novel01	rna_NM_001080368.1,rna_NM_001080368.1_novel01
NC_037342.1	rna_NM_001098031.2	+	RI	64733680-64733683	rna_NM_001098031.2_novel01	rna_NM_001098031.2_novel01,rna_NM_001098031.2
NC_037332.1	rna_NM_001098385.1	+	RI	27118251-27118323	rna_NM_001098385.1_novel03,rna_NM_001098385.1_novel01	rna_NM_001098385.1_novel02,rna_NM_001098385.1_novel03,rna_NM_001098385.1_novel01
NC_037332.1	rna_NM_001098385.1	+	RI	27120317-27121386	rna_NM_001098385.1_novel03	rna_NM_001098385.1_novel04,rna_NM_001098385.1,rna_NM_001098385.1_novel03,rna_NM_001098385.1_novel02
NC_037332.1	rna_NM_001098385.1	+	RI	27120318-27121352	rna_NM_001098385.1_novel03	rna_NM_001098385.1_novel03,rna_NM_001098385.1_novel01
NC_037332.1	rna_NM_001098385.1	+	RI	27124152-27124216	rna_NM_001098385.1_novel01,rna_NM_001098385.1_novel10	rna_NM_001098385.1_novel04,rna_NM_001098385.1_novel01,rna_NM_001098385.1_novel10
NC_037331.1	rna_NM_001099145.2	-	RI	113402734-113402736	rna_NM_001099145.2_novel01	rna_NM_001099145.2_novel01,rna_NM_001099145.2
NC_037356.1	rna_NM_001099191.1	-	RI	28363361-28363363	rna_NM_001099191.1_novel01	rna_NM_001099191.1,rna_NM_001099191.1_novel01
NC_037332.1	rna_NM_001101065.1	+	RI	119794352-119794515	rna_NM_001101065.1_novel02	rna_NM_001101065.1_novel02,rna_NM_001101065.1_novel04
NC_037332.1	rna_NM_001101065.1	+	RI	119794352-119794515	rna_NM_001101065.1_novel01	rna_NM_001101065.1,rna_NM_001101065.1_novel05,rna_NM_001101065.1_novel06,rna_NM_001101065.1_novel03,rna_NM_001101065.1_novel07,rna_NM_001101065.1_novel01
NC_037332.1	rna_NM_001101065.1	+	RI	119795981-119796112	rna_NM_001101065.1_novel05	rna_NM_001101065.1_novel04,rna_NM_001101065.1_novel10,rna_NM_001101065.1_novel05,rna_NM_001101065.1_novel06,rna_NM_001101065.1_novel01
NC_037349.1	rna_NM_001101211.2	-	RI	49383533-49383588	rna_NM_001101211.2	rna_NM_001101211.2_novel02,rna_NM_001101211.2
NC_037338.1	rna_NM_001101879.2	+	RI	105574638-105574641	rna_NM_001101879.2_novel01,rna_NM_001101879.2_novel02,rna_NM_001101879.2_novel03	rna_NM_001101879.2_novel02,rna_NM_001101879.2_novel01,rna_NM_001101879.2_novel03,rna_NM_001101879.2
NC_037341.1	rna_NM_001102096.2	-	RI	24990185-24990187	rna_NM_001102096.2_novel01	rna_NM_001102096.2,rna_NM_001102096.2_novel01
NC_037334.1	rna_NM_001102102.1	+	RI	59373986-59373988	rna_NM_001102102.1_novel02,rna_NM_001102102.1_novel01,rna_NM_001102102.1_novel03,rna_NM_001102102.1_novel05,rna_NM_001102102.1_novel06	rna_NM_001102102.1,rna_NM_001102102.1_novel02,rna_NM_001102102.1_novel03,rna_NM_001102102.1_novel01,rna_NM_001102102.1_novel05,rna_NM_001102102.1_novel06
NC_037328.1	rna_NM_001102175.2	-	RI	132181209-132181211	rna_NM_001102175.2_novel01	rna_NM_001102175.2,rna_NM_001102175.2_novel01
NC_037333.1	rna_NM_001102489.1	-	RI	90827196-90827199	rna_NM_001102489.1_novel01	rna_NM_001102489.1_novel01,rna_NM_001102489.1
NW_020192292.1	rna_NM_001103220.1	-	RI	5537564-5537566	rna_NM_001103220.1_novel01	rna_NM_001103220.1_novel01,rna_NM_001103220.1
NC_037356.1	rna_NM_001105364.1	-	RI	33000195-33000197	rna_NM_001105364.1_novel01	rna_NM_001105364.1,rna_NM_001105364.1_novel01
NC_037345.1	rna_NM_001130749.1	-	RI	64040865-64040867	rna_NM_001130749.1_novel01	rna_NM_001130749.1,rna_NM_001130749.1_novel01
NC_037344.1	rna_NM_001142917.1	-	RI	2894995-2895963	rna_NM_001142917.1_novel12	rna_NM_001142917.1_novel12,rna_NM_001142917.1_novel01
NC_037344.1	rna_NM_001142917.1	-	RI	2895153-2895751	rna_NM_001142917.1_novel12	rna_NM_001142917.1_novel08,rna_NM_001142917.1_novel12,rna_NM_001142917.1_novel10
NC_037344.1	rna_NM_001142917.1	-	RI	2899238-2899334	rna_NM_001142917.1,rna_NM_001142917.1_novel15,rna_NM_001142917.1_novel11,rna_NM_001142917.1_novel05,rna_NM_001142917.1_novel02,rna_NM_001142917.1_novel03,rna_NM_001142917.1_novel10,rna_NM_001142917.1_novel12,rna_NM_001142917.1_novel13,rna_NM_001142917.1_novel01,rna_NM_001142917.1_novel14	rna_NM_001142917.1_novel15,rna_NM_001142917.1_novel05,rna_NM_001142917.1_novel14,rna_NM_001142917.1_novel02,rna_NM_001142917.1_novel13,rna_NM_001142917.1_novel03,rna_NM_001142917.1,rna_NM_001142917.1_novel11,rna_NM_001142917.1_novel12,rna_NM_001142917.1_novel01,rna_NM_001142917.1_novel07,rna_NM_001142917.1_novel10
NC_037350.1	rna_NM_001167894.1	+	RI	48853545-48853547	rna_NM_001167894.1_novel01	rna_NM_001167894.1,rna_NM_001167894.1_novel01
NC_037329.1	rna_NM_001191386.2	-	RI	107117381-107117383	rna_NM_001191386.2_novel01	rna_NM_001191386.2_novel01,rna_NM_001191386.2
NC_037356.1	rna_NM_001192423.3	+	RI	42567018-42567020	rna_NM_001192423.3_novel01	rna_NM_001192423.3,rna_NM_001192423.3_novel01
NC_037340.1	rna_NM_001192859.1	-	RI	74700576-74700578	rna_NM_001192859.1_novel01	rna_NM_001192859.1,rna_NM_001192859.1_novel01
NC_037352.1	rna_NM_001193241.1	-	RI	25070813-25070815	rna_NM_001193241.1_novel01	rna_NM_001193241.1_novel01,rna_NM_001193241.1
NC_037342.1	rna_NM_001205305.1	-	RI	47838659-47838661	rna_NM_001205305.1_novel01	rna_NM_001205305.1_novel01,rna_NM_001205305.1
NC_037355.1	rna_NM_001205767.1	+	RI	44124056-44124058	rna_NM_001205767.1_novel01,rna_NM_001205767.1_novel02,rna_NM_001205767.1_novel03	rna_NM_001205767.1_novel03,rna_NM_001205767.1_novel02,rna_NM_001205767.1_novel01,rna_NM_001205767.1
NC_037334.1	rna_NM_001205932.1	+	RI	60977166-60977169	rna_NM_001205932.1_novel01,rna_NM_001205932.1_novel02	rna_NM_001205932.1,rna_NM_001205932.1_novel01,rna_NM_001205932.1_novel02
NC_037338.1	rna_NM_001206163.1	-	RI	2380819-2380821	rna_NM_001206163.1_novel04,rna_NM_001206163.1_novel01,rna_NM_001206163.1_novel03,rna_NM_001206163.1_novel02	rna_NM_001206163.1_novel02,rna_NM_001206163.1_novel03,rna_NM_001206163.1,rna_NM_001206163.1_novel04,rna_NM_001206163.1_novel01
NC_037338.1	rna_NM_001206163.1	-	RI	2381932-2381934	rna_NM_001206163.1_novel01,rna_NM_001206163.1_novel03,rna_NM_001206163.1_novel02	rna_NM_001206163.1_novel01,rna_NM_001206163.1,rna_NM_001206163.1_novel02,rna_NM_001206163.1_novel03
NC_037345.1	rna_NM_001206913.1	-	RI	53359049-53359052	rna_NM_001206913.1_novel01	rna_NM_001206913.1_novel01,rna_NM_001206913.1
NC_037338.1	rna_NM_173972.2	-	RI	14179654-14179706	rna_NM_173972.2,rna_NM_173972.2_novel03,rna_NM_173972.2_novel02	rna_NM_173972.2_novel02,rna_NM_173972.2_novel01,rna_NM_173972.2_novel03,rna_NM_173972.2
NC_037352.1	rna_NM_173979.3	+	RI	38800391-38800467	rna_NM_173979.3_novel03,rna_NM_173979.3,rna_NM_173979.3_novel05	rna_NM_173979.3_novel05,rna_NM_173979.3_novel04,rna_NM_173979.3,rna_NM_173979.3_novel03
NC_037356.1	rna_NM_174062.3	-	RI	40479988-40480052	rna_NM_174062.3,rna_NM_174062.3_novel01	rna_NM_174062.3_novel01,rna_NM_174062.3_novel02,rna_NM_174062.3
NC_037357.1	rna_NM_174064.3	+	RI	37499927-37500194	rna_NM_174064.3_novel01	rna_NM_174064.3_novel03,rna_NM_174064.3_novel01,rna_NM_174064.3,rna_NM_174064.3_novel02
NC_037352.1	rna_NM_174119.4	-	RI	32763077-32763080	rna_NM_174119.4_novel01	rna_NM_174119.4_novel01,rna_NM_174119.4
NC_037346.1	rna_NM_174135.3	+	RI	51044394-51044456	rna_NM_174135.3_novel03,rna_NM_174135.3_novel04,rna_NM_174135.3_novel06	rna_NM_174135.3_novel04,rna_NM_174135.3,rna_NM_174135.3_novel03,rna_NM_174135.3_novel06
NC_037355.1	rna_NM_174161.3	-	RI	27965004-27965017	rna_NM_174161.3_novel09,rna_NM_174161.3_novel05,rna_NM_174161.3_novel04	rna_NM_174161.3_novel01,rna_NM_174161.3_novel05,rna_NM_174161.3_novel06,rna_NM_174161.3_novel10,rna_NM_174161.3_novel04,rna_NM_174161.3_novel09,rna_NM_174161.3_novel02,rna_NM_174161.3_novel13,rna_NM_174161.3_novel07
NC_037355.1	rna_NM_174161.3	-	RI	27965004-27965017	rna_NM_174161.3_novel12,rna_NM_174161.3_novel08	rna_NM_174161.3_novel03,rna_NM_174161.3_novel08,rna_NM_174161.3_novel12
NC_037330.1	rna_NM_174175.3	-	RI	34175425-34176160	rna_NM_174175.3_novel01	rna_NM_174175.3_novel01,rna_NM_174175.3
NC_037347.1	rna_NM_174459.3	+	RI	31764923-31764976	rna_NM_174459.3	rna_NM_174459.3_novel01,rna_NM_174459.3
NC_037332.1	rna_NM_174562.2	-	RI	106929771-106929773	rna_NM_174562.2_novel01	rna_NM_174562.2,rna_NM_174562.2_novel01
NC_037332.1	rna_NM_174562.2	-	RI	106931478-106931481	rna_NM_174562.2_novel01	rna_NM_174562.2,rna_NM_174562.2_novel01
NC_037357.1	rna_NM_174659.1	+	RI	3853947-3854082	rna_NM_174659.1	rna_NM_174659.1_novel01,rna_NM_174659.1
NC_037339.1	rna_NM_174676.3	-	RI	86927013-86927015	rna_NM_174676.3_novel01	rna_NM_174676.3,rna_NM_174676.3_novel01
NC_037339.1	rna_NM_174676.3	-	RI	86927999-86928002	rna_NM_174676.3_novel01	rna_NM_174676.3,rna_NM_174676.3_novel01
NC_037345.1	rna_NM_174773.4	-	RI	52961713-52961784	rna_NM_174773.4_novel02,rna_NM_174773.4,rna_NM_174773.4_novel05,rna_NM_174773.4_novel03,rna_NM_174773.4_novel04,rna_NM_174773.4_novel09,rna_NM_174773.4_novel12,rna_NM_174773.4_novel11	rna_NM_174773.4,rna_NM_174773.4_novel07,rna_NM_174773.4_novel09,rna_NM_174773.4_novel04,rna_NM_174773.4_novel03,rna_NM_174773.4_novel11,rna_NM_174773.4_novel02,rna_NM_174773.4_novel05,rna_NM_174773.4_novel12
NC_037342.1	rna_NM_174843.2	+	RI	54416177-54416180	rna_NM_174843.2_novel01	rna_NM_174843.2_novel01,rna_NM_174843.2
NC_037337.1	rna_NM_176609.3	-	RI	26671181-26671184	rna_NM_176609.3_novel03	rna_NM_176609.3,rna_NM_176609.3_novel03
NC_037328.1	rna_NM_177484.3	-	RI	135590772-135590774	rna_NM_177484.3_novel01,rna_NM_177484.3_novel16,rna_NM_177484.3_novel02,rna_NM_177484.3_novel25,rna_NM_177484.3_novel17,rna_NM_177484.3_novel26,rna_NM_177484.3_novel24,rna_NM_177484.3_novel23,rna_NM_177484.3_novel20,rna_NM_177484.3_novel19,rna_NM_177484.3_novel14,rna_NM_177484.3_novel09,rna_NM_177484.3_novel10,rna_NM_177484.3_novel07,rna_NM_177484.3_novel22,rna_NM_177484.3_novel18,rna_NM_177484.3…	rna_NM_177484.3_novel17,rna_NM_177484.3_novel06,rna_NM_177484.3_novel02,rna_NM_177484.3_novel20,rna_NM_177484.3_novel15,rna_NM_177484.3_novel23,rna_NM_177484.3_novel01,rna_NM_177484.3_novel16,rna_NM_177484.3_novel25,rna_NM_177484.3_novel05,rna_NM_177484.3_novel13,rna_NM_177484.3_novel03,rna_NM_177484.3_novel14,rna_NM_177484.3_novel19,rna_NM_177484.3_novel26,rna_NM_177484.3_novel24,rna_NM_177484.3…
NC_037334.1	rna_XM_002689365.6	+	RI	80458142-80458144	rna_XM_002689365.6_novel01,rna_XM_002689365.6_novel02	rna_XM_002689365.6,rna_XM_002689365.6_novel01,rna_XM_002689365.6_novel02
NC_037345.1	rna_XM_002694992.6	-	RI	49991573-49991576	rna_XM_002694992.6_novel01	rna_XM_002694992.6,rna_XM_002694992.6_novel01
NC_037346.1	rna_XM_002695638.6	+	RI	18998848-18999742	rna_XM_002695638.6_novel02	rna_XM_002695638.6_novel02,rna_XM_002695638.6_novel01
NC_037346.1	rna_XM_002695638.6	+	RI	18998848-19001124	rna_XM_002695638.6_novel02	rna_XM_002695638.6_novel02,rna_XM_002695638.6
NC_037346.1	rna_XM_002695638.6	+	RI	18999917-19001124	rna_XM_002695638.6_novel01	rna_XM_002695638.6_novel03,rna_XM_002695638.6_novel01
NC_037341.1	rna_XM_005215445.4	-	RI	24779843-24779846	rna_XM_005215445.4_novel01	rna_XM_005215445.4_novel01,rna_XM_005215445.4
NC_037346.1	rna_XM_005221315.4	-	RI	56053003-56053005	rna_XM_005221315.4_novel01	rna_XM_005221315.4,rna_XM_005221315.4_novel01
NC_037331.1	rna_XM_010804552.3	+	RI	113612950-113612952	rna_XM_010804552.3_novel01,rna_XM_010804552.3_novel03,rna_XM_010804552.3_novel02,rna_XM_010804552.3_novel04	rna_XM_010804552.3_novel04,rna_XM_010804552.3_novel03,rna_XM_010804552.3,rna_XM_010804552.3_novel02,rna_XM_010804552.3_novel01
NC_037331.1	rna_XM_010804552.3	+	RI	113621230-113621562	rna_XM_010804552.3_novel03	rna_XM_010804552.3_novel01,rna_XM_010804552.3_novel03
NC_037331.1	rna_XM_010804552.3	+	RI	113621230-113621562	rna_XM_010804552.3_novel04	rna_XM_010804552.3_novel02,rna_XM_010804552.3_novel04
NC_037339.1	rna_XM_010811009.3	-	RI	86679972-86679975	rna_XM_010811009.3_novel01	rna_XM_010811009.3,rna_XM_010811009.3_novel01
NC_037346.1	rna_XM_010816435.3	+	RI	48061594-48061596	rna_XM_010816435.3_novel01	rna_XM_010816435.3_novel01,rna_XM_010816435.3
NC_037353.1	rna_XM_024985921.1	-	RI	22781200-22781203	rna_XM_024985921.1_novel01	rna_XM_024985921.1_novel01,rna_XM_024985921.1
NC_037331.1	rna_XM_024991021.1	+	RI	32948466-32948468	rna_XM_024991021.1_novel01	rna_XM_024991021.1,rna_XM_024991021.1_novel01
NC_037346.1	rna_XR_003031051.1	+	RI	33250120-33250577	rna_XR_003031051.1_novel04	rna_XR_003031051.1_novel04,rna_XR_003031051.1_novel03
NC_037337.1	rna_NM_001014963.2	+	SE	67531620-67531641	rna_NM_001014963.2_novel01	rna_NM_001014963.2,rna_NM_001014963.2_novel01
NC_037337.1	rna_NM_001015560.1	-	SE	4096214-4096354	rna_NM_001015560.1	rna_NM_001015560.1_novel01,rna_NM_001015560.1
NC_037354.1	rna_NM_001017952.1	-	SE	33342069-33342184	rna_NM_001017952.1_novel01	rna_NM_001017952.1,rna_NM_001017952.1_novel01
NC_037334.1	rna_NM_001024554.3	-	SE	62307154-62307213	rna_NM_001024554.3,rna_NM_001024554.3_novel01	rna_NM_001024554.3_novel01,rna_NM_001024554.3,rna_NM_001024554.3_novel02
NC_037334.1	rna_NM_001025316.2	+	SE	16968225-16968272	rna_NM_001025316.2_novel01	rna_NM_001025316.2_novel01,rna_NM_001025316.2
NC_037340.1	rna_NM_001033762.2	+	SE	42926698-42926966	rna_NM_001033762.2_novel02	rna_NM_001033762.2_novel01,rna_NM_001033762.2_novel02
NC_037356.1	rna_NM_001034269.2	-	SE	44341669-44341880	rna_NM_001034269.2_novel01	rna_NM_001034269.2_novel01,rna_NM_001034269.2
NC_037333.1	rna_NM_001034302.2	-	SE	102393055-102393118	rna_NM_001034302.2_novel01	rna_NM_001034302.2_novel01,rna_NM_001034302.2
NC_037356.1	rna_NM_001034371.3	+	SE	29619702-29619921	rna_NM_001034371.3_novel02	rna_NM_001034371.3_novel01,rna_NM_001034371.3_novel02
NC_037346.1	rna_NM_001034403.1	+	SE	19807933-19808022	rna_NM_001034403.1	rna_NM_001034403.1_novel01,rna_NM_001034403.1
NC_037345.1	rna_NM_001034423.2	-	SE	36987656-36987747	rna_NM_001034423.2_novel01	rna_NM_001034423.2_novel01,rna_NM_001034423.2
NC_037328.1	rna_NM_001034499.2	+	SE	56762967-56762968	rna_NM_001034499.2_novel01	rna_NM_001034499.2_novel01,rna_NM_001034499.2
NC_037355.1	rna_NM_001034559.2	+	SE	25296886-25297001	rna_NM_001034559.2_novel01	rna_NM_001034559.2,rna_NM_001034559.2_novel01
NC_037342.1	rna_NM_001034612.2	+	SE	46606880-46606950	rna_NM_001034612.2_novel01	rna_NM_001034612.2_novel02,rna_NM_001034612.2_novel01,rna_NM_001034612.2
NC_037336.1	rna_NM_001034637.2	-	SE	62441216-62441393	rna_NM_001034637.2_novel01	rna_NM_001034637.2_novel01,rna_NM_001034637.2
NC_037329.1	rna_NM_001034680.2	-	SE	6672408-6672483	rna_NM_001034680.2_novel01	rna_NM_001034680.2_novel01,rna_NM_001034680.2
NC_037329.1	rna_NM_001034763.2	-	SE	126838113-126838280	rna_NM_001034763.2_novel01	rna_NM_001034763.2_novel01,rna_NM_001034763.2
NC_037336.1	rna_NM_001035427.1	+	SE	28743158-28743327	rna_NM_001035427.1_novel01	rna_NM_001035427.1_novel01,rna_NM_001035427.1,rna_NM_001035427.1_novel02
NC_037340.1	rna_NM_001035456.1	+	SE	59739103-59739150	rna_NM_001035456.1_novel01	rna_NM_001035456.1_novel01,rna_NM_001035456.1
NC_037344.1	rna_NM_001038039.1	+	SE	34950428-34950568	rna_NM_001038039.1_novel01	rna_NM_001038039.1_novel01,rna_NM_001038039.1
NC_037328.1	rna_NM_001045867.1	-	SE	119151531-119151581	rna_NM_001045867.1	rna_NM_001045867.1,rna_NM_001045867.1_novel01
NC_037334.1	rna_NM_001046010.1	+	SE	12836479-12836584	rna_NM_001046010.1_novel01	rna_NM_001046010.1_novel01,rna_NM_001046010.1
NC_037345.1	rna_NM_001046431.1	+	SE	54630271-54630729	rna_NM_001046431.1_novel01	rna_NM_001046431.1_novel01,rna_NM_001046431.1
NC_037330.1	rna_NM_001046449.1	+	SE	77923374-77923563	rna_NM_001046449.1_novel04,rna_NM_001046449.1_novel02,rna_NM_001046449.1_novel03,rna_NM_001046449.1_novel01	rna_NM_001046449.1_novel01,rna_NM_001046449.1_novel03,rna_NM_001046449.1_novel02,rna_NM_001046449.1_novel04,rna_NM_001046449.1
NC_037343.1	rna_NM_001046580.1	+	SE	71151047-71151136	rna_NM_001046580.1	rna_NM_001046580.1_novel01,rna_NM_001046580.1
NC_037328.1	rna_NM_001075200.1	+	SE	81699430-81699583	rna_NM_001075200.1_novel01	rna_NM_001075200.1,rna_NM_001075200.1_novel01
NC_037336.1	rna_NM_001075223.1	-	SE	14867941-14868048	rna_NM_001075223.1_novel02	rna_NM_001075223.1,rna_NM_001075223.1_novel02,rna_NM_001075223.1_novel01
NC_037340.1	rna_NM_001075499.1	-	SE	37008939-37009000	rna_NM_001075499.1_novel01	rna_NM_001075499.1,rna_NM_001075499.1_novel01
NC_037330.1	rna_NM_001075506.1	+	SE	49611647-49613271	rna_NM_001075506.1_novel01	rna_NM_001075506.1,rna_NM_001075506.1_novel01
NC_037350.1	rna_NM_001075787.1	+	SE	31996456-31996765	rna_NM_001075787.1_novel01	rna_NM_001075787.1_novel02,rna_NM_001075787.1_novel01
NC_037350.1	rna_NM_001076012.2	-	SE	28177192-28177302	rna_NM_001076012.2_novel01	rna_NM_001076012.2_novel02,rna_NM_001076012.2_novel01,rna_NM_001076012.2
NC_037345.1	rna_NM_001076017.1	+	SE	51062818-51062967	rna_NM_001076017.1	rna_NM_001076017.1_novel01,rna_NM_001076017.1
NC_037330.1	rna_NM_001076158.1	-	SE	931559-931661	rna_NM_001076158.1_novel02	rna_NM_001076158.1_novel01,rna_NM_001076158.1,rna_NM_001076158.1_novel02
NC_037337.1	rna_NM_001076283.2	-	SE	45240498-45240602	rna_NM_001076283.2_novel01	rna_NM_001076283.2,rna_NM_001076283.2_novel02,rna_NM_001076283.2_novel01
NC_037341.1	rna_NM_001076475.1	+	SE	30753653-30753708	rna_NM_001076475.1_novel01	rna_NM_001076475.1_novel01,rna_NM_001076475.1
NC_037328.1	rna_NM_001076806.3	-	SE	65404208-65404337	rna_NM_001076806.3_novel01	rna_NM_001076806.3_novel01,rna_NM_001076806.3
NC_037343.1	rna_NM_001076934.1	+	SE	73506475-73506557	rna_NM_001076934.1_novel02	rna_NM_001076934.1_novel02,rna_NM_001076934.1_novel01,rna_NM_001076934.1
NC_037343.1	rna_NM_001076934.1	+	SE	73507076-73507257	rna_NM_001076934.1_novel03	rna_NM_001076934.1_novel03,rna_NM_001076934.1_novel02
NC_037337.1	rna_NM_001076982.1	-	SE	4690220-4690356	rna_NM_001076982.1_novel01	rna_NM_001076982.1_novel01,rna_NM_001076982.1
NC_037343.1	rna_NM_001077125.2	+	SE	79909732-79909830	rna_NM_001077125.2_novel01	rna_NM_001077125.2_novel02,rna_NM_001077125.2_novel01
NC_037344.1	rna_NM_001077831.2	+	SE	62744402-62744544	rna_NM_001077831.2_novel01	rna_NM_001077831.2,rna_NM_001077831.2_novel01
NC_037340.1	rna_NM_001077835.1	+	SE	57386123-57386302	rna_NM_001077835.1_novel01	rna_NM_001077835.1_novel01,rna_NM_001077835.1_novel02,rna_NM_001077835.1
NC_037342.1	rna_NM_001078108.1	+	SE	17112012-17112073	rna_NM_001078108.1_novel01	rna_NM_001078108.1_novel01,rna_NM_001078108.1_novel02
NC_037342.1	rna_NM_001078108.1	+	SE	17129095-17129209	rna_NM_001078108.1_novel01	rna_NM_001078108.1_novel01,rna_NM_001078108.1_novel03
NC_037354.1	rna_NM_001079787.1	-	SE	15861984-15862170	rna_NM_001079787.1_novel01	rna_NM_001079787.1_novel01,rna_NM_001079787.1
NC_037356.1	rna_NM_001080254.2	-	SE	45353178-45353222	rna_NM_001080254.2	rna_NM_001080254.2_novel01,rna_NM_001080254.2
NC_037339.1	rna_NM_001080332.2	+	SE	13186511-13186587	rna_NM_001080332.2_novel01	rna_NM_001080332.2,rna_NM_001080332.2_novel01
NC_037343.1	rna_NM_001080344.1	+	SE	61106179-61106223	rna_NM_001080344.1_novel02	rna_NM_001080344.1_novel01,rna_NM_001080344.1_novel02
NC_037342.1	rna_NM_001099156.1	+	SE	43324226-43324343	rna_NM_001099156.1_novel01	rna_NM_001099156.1_novel01,rna_NM_001099156.1_novel02
NC_037330.1	rna_NM_001100360.1	+	SE	16462230-16462267	rna_NM_001100360.1_novel01	rna_NM_001100360.1,rna_NM_001100360.1_novel01
NC_037352.1	rna_NM_001101286.1	-	SE	14267479-14267563	rna_NM_001101286.1_novel01	rna_NM_001101286.1,rna_NM_001101286.1_novel01
NC_037337.1	rna_NM_001101951.1	-	SE	84742067-84742213	rna_NM_001101951.1,rna_NM_001101951.1_novel04,rna_NM_001101951.1_novel01	rna_NM_001101951.1_novel01,rna_NM_001101951.1_novel03,rna_NM_001101951.1_novel04,rna_NM_001101951.1
NC_037337.1	rna_NM_001101951.1	-	SE	84775079-84775111	rna_NM_001101951.1,rna_NM_001101951.1_novel04,rna_NM_001101951.1_novel03	rna_NM_001101951.1_novel01,rna_NM_001101951.1_novel03,rna_NM_001101951.1_novel04,rna_NM_001101951.1
NC_037337.1	rna_NM_001101951.1	-	SE	84823654-84823738	rna_NM_001101951.1_novel03	rna_NM_001101951.1_novel01,rna_NM_001101951.1_novel04,rna_NM_001101951.1_novel03,rna_NM_001101951.1_novel02
NC_037337.1	rna_NM_001101951.1	-	SE	84856095-84856137	rna_NM_001101951.1_novel04,rna_NM_001101951.1_novel02,rna_NM_001101951.1_novel01	rna_NM_001101951.1_novel01,rna_NM_001101951.1_novel04,rna_NM_001101951.1_novel02,rna_NM_001101951.1
NC_037334.1	rna_NM_001102102.1	+	SE	59387821-59387910	rna_NM_001102102.1_novel01,rna_NM_001102102.1_novel05	rna_NM_001102102.1,rna_NM_001102102.1_novel03,rna_NM_001102102.1_novel01,rna_NM_001102102.1_novel05,rna_NM_001102102.1_novel06
NC_037338.1	rna_NM_001102213.1	+	SE	63604089-63604103	rna_NM_001102213.1	rna_NM_001102213.1,rna_NM_001102213.1_novel01
NC_037332.1	rna_NM_001102525.2	-	SE	99789365-99789408	rna_NM_001102525.2_novel01,rna_NM_001102525.2_novel02	rna_NM_001102525.2_novel01,rna_NM_001102525.2_novel02,rna_NM_001102525.2
NC_037349.1	rna_NM_001102549.1	+	SE	48480597-48480729	rna_NM_001102549.1_novel02	rna_NM_001102549.1_novel02,rna_NM_001102549.1,rna_NM_001102549.1_novel01
NC_037329.1	rna_NM_001105021.2	-	SE	110753830-110753957	rna_NM_001105021.2_novel01,rna_NM_001105021.2	rna_NM_001105021.2_novel02,rna_NM_001105021.2_novel01,rna_NM_001105021.2
NC_037345.1	rna_NM_001113175.2	-	SE	7688949-7689020	rna_NM_001113175.2_novel01	rna_NM_001113175.2_novel01,rna_NM_001113175.2
NC_037339.1	rna_NM_001113572.1	-	SE	32488620-32488693	rna_NM_001113572.1_novel01	rna_NM_001113572.1,rna_NM_001113572.1_novel01
NC_037339.1	rna_NM_001113572.1	-	SE	32490809-32490897	rna_NM_001113572.1_novel02	rna_NM_001113572.1_novel02,rna_NM_001113572.1_novel01
NC_037334.1	rna_NM_001123033.1	-	SE	110593756-110593880	rna_NM_001123033.1_novel01	rna_NM_001123033.1_novel02,rna_NM_001123033.1_novel01
NC_037331.1	rna_NM_001130930.1	+	SE	99475964-99476017	rna_NM_001130930.1_novel01	rna_NM_001130930.1_novel01,rna_NM_001130930.1
NC_037344.1	rna_NM_001142917.1	-	SE	2897352-2897579	rna_NM_001142917.1_novel11	rna_NM_001142917.1_novel08,rna_NM_001142917.1_novel15,rna_NM_001142917.1_novel17,rna_NM_001142917.1_novel05,rna_NM_001142917.1_novel14,rna_NM_001142917.1_novel02,rna_NM_001142917.1_novel13,rna_NM_001142917.1_novel09,rna_NM_001142917.1_novel03,rna_NM_001142917.1,rna_NM_001142917.1_novel12,rna_NM_001142917.1_novel16,rna_NM_001142917.1_novel04,rna_NM_001142917.1_novel11,rna_NM_001142917.1_novel01,rn…
NC_037335.1	rna_NM_001192027.1	-	SE	83814281-83814346	rna_NM_001192027.1_novel01,rna_NM_001192027.1	rna_NM_001192027.1_novel01,rna_NM_001192027.1_novel02,rna_NM_001192027.1
NC_037333.1	rna_NM_001192378.1	+	SE	44924542-44924647	rna_NM_001192378.1_novel01	rna_NM_001192378.1,rna_NM_001192378.1_novel01
NC_037335.1	rna_NM_001193034.3	+	SE	99707185-99707363	rna_NM_001193034.3_novel02	rna_NM_001193034.3,rna_NM_001193034.3_novel01,rna_NM_001193034.3_novel02
NC_037352.1	rna_NM_001194953.1	-	SE	583618-583777	rna_NM_001194953.1_novel01	rna_NM_001194953.1,rna_NM_001194953.1_novel01
NC_037342.1	rna_NM_001195013.1	+	SE	29238756-29238967	rna_NM_001195013.1	rna_NM_001195013.1,rna_NM_001195013.1_novel01
NC_037337.1	rna_NM_001205545.1	-	SE	10133006-10133104	rna_NM_001205545.1_novel01	rna_NM_001205545.1_novel01,rna_NM_001205545.1
NC_037339.1	rna_NM_001205720.1	+	SE	54587804-54587862	rna_NM_001205720.1	rna_NM_001205720.1,rna_NM_001205720.1_novel01
NC_037355.1	rna_NM_001205767.1	+	SE	44150498-44150626	rna_NM_001205767.1_novel01	rna_NM_001205767.1_novel03,rna_NM_001205767.1_novel02,rna_NM_001205767.1_novel01,rna_NM_001205767.1
NC_037355.1	rna_NM_001205767.1	+	SE	44152498-44152560	rna_NM_001205767.1_novel02,rna_NM_001205767.1_novel01	rna_NM_001205767.1_novel03,rna_NM_001205767.1_novel02,rna_NM_001205767.1,rna_NM_001205767.1_novel01
NC_037338.1	rna_NM_001206345.1	+	SE	86859981-86860004	rna_NM_001206345.1,rna_NM_001206345.1_novel01	rna_NM_001206345.1_novel01,rna_NM_001206345.1,rna_NM_001206345.1_novel02
NC_037328.1	rna_NM_001206357.1	-	SE	42828792-42828842	rna_NM_001206357.1_novel02	rna_NM_001206357.1_novel02,rna_NM_001206357.1
NC_037328.1	rna_NM_001206357.1	-	SE	42828792-42828857	rna_NM_001206357.1_novel02	rna_NM_001206357.1_novel02,rna_NM_001206357.1_novel01
NC_037341.1	rna_NM_001244111.1	+	SE	64444785-64444912	rna_NM_001244111.1_novel01	rna_NM_001244111.1_novel01,rna_NM_001244111.1
NC_037346.1	rna_NM_001272010.1	-	SE	56987459-56987718	rna_NM_001272010.1_novel01	rna_NM_001272010.1_novel01,rna_NM_001272010.1
NC_037338.1	rna_NM_173892.4	+	SE	100777942-100778051	rna_NM_173892.4_novel03	rna_NM_173892.4,rna_NM_173892.4_novel03,rna_NM_173892.4_novel02,rna_NM_173892.4_novel01
NC_037357.1	rna_NM_173963.1	-	SE	87236454-87236649	rna_NM_173963.1_novel02	rna_NM_173963.1_novel01,rna_NM_173963.1_novel02
NC_037357.1	rna_NM_173963.1	-	SE	87239500-87239624	rna_NM_173963.1_novel01	rna_NM_173963.1_novel01,rna_NM_173963.1
NC_037344.1	rna_NM_174071.2	-	SE	42108458-42108608	rna_NM_174071.2_novel01	rna_NM_174071.2_novel01,rna_NM_174071.2
NC_037355.1	rna_NM_174161.3	-	SE	27971298-27971303	rna_NM_174161.3_novel09,rna_NM_174161.3_novel08,rna_NM_174161.3_novel03,rna_NM_174161.3_novel05,rna_NM_174161.3_novel06,rna_NM_174161.3,rna_NM_174161.3_novel10	rna_NM_174161.3_novel03,rna_NM_174161.3,rna_NM_174161.3_novel05,rna_NM_174161.3_novel06,rna_NM_174161.3_novel10,rna_NM_174161.3_novel09,rna_NM_174161.3_novel08,rna_NM_174161.3_novel07
NC_037355.1	rna_NM_174161.3	-	SE	27971298-27971306	rna_NM_174161.3_novel09,rna_NM_174161.3_novel08,rna_NM_174161.3_novel03,rna_NM_174161.3_novel05,rna_NM_174161.3_novel06,rna_NM_174161.3,rna_NM_174161.3_novel10	rna_NM_174161.3_novel03,rna_NM_174161.3,rna_NM_174161.3_novel05,rna_NM_174161.3_novel06,rna_NM_174161.3_novel10,rna_NM_174161.3_novel04,rna_NM_174161.3_novel09,rna_NM_174161.3_novel02,rna_NM_174161.3_novel08,rna_NM_174161.3_novel01
NC_037345.1	rna_NM_174251.1	-	SE	49783156-49783220	rna_NM_174251.1,rna_NM_174251.1_novel02	rna_NM_174251.1_novel01,rna_NM_174251.1,rna_NM_174251.1_novel02
NC_037347.1	rna_NM_174600.2	-	SE	37642773-37642940	rna_NM_174600.2,rna_NM_174600.2_novel02	rna_NM_174600.2,rna_NM_174600.2_novel02,rna_NM_174600.2_novel01
NC_037346.1	rna_NM_174677.2	+	SE	27368365-27368385	rna_NM_174677.2_novel02,rna_NM_174677.2	rna_NM_174677.2,rna_NM_174677.2_novel01,rna_NM_174677.2_novel02
NC_037345.1	rna_NM_174773.4	-	SE	52959496-52959667	rna_NM_174773.4_novel09	rna_NM_174773.4,rna_NM_174773.4_novel07,rna_NM_174773.4_novel09,rna_NM_174773.4_novel04,rna_NM_174773.4_novel11,rna_NM_174773.4_novel02,rna_NM_174773.4_novel05,rna_NM_174773.4_novel12
NC_037345.1	rna_NM_174806.2	-	SE	26469200-26469248	rna_NM_174806.2	rna_NM_174806.2,rna_NM_174806.2_novel01
NC_037352.1	rna_NM_175818.4	+	SE	1517124-1517354	rna_NM_175818.4	rna_NM_175818.4_novel01,rna_NM_175818.4
NC_037328.1	rna_NM_177484.3	-	SE	135616508-135616605	rna_NM_177484.3_novel11,rna_NM_177484.3_novel10,rna_NM_177484.3_novel13,rna_NM_177484.3_novel12,rna_NM_177484.3_novel15,rna_NM_177484.3_novel14,rna_NM_177484.3_novel08,rna_NM_177484.3_novel06,rna_NM_177484.3_novel07,rna_NM_177484.3_novel04,rna_NM_177484.3_novel05,rna_NM_177484.3_novel02,rna_NM_177484.3_novel03,rna_NM_177484.3_novel01,rna_NM_177484.3	rna_NM_177484.3_novel13,rna_NM_177484.3,rna_NM_177484.3_novel03,rna_NM_177484.3_novel14,rna_NM_177484.3_novel06,rna_NM_177484.3_novel02,rna_NM_177484.3_novel04,rna_NM_177484.3_novel11,rna_NM_177484.3_novel12,rna_NM_177484.3_novel01,rna_NM_177484.3_novel15,rna_NM_177484.3_novel08,rna_NM_177484.3_novel09,rna_NM_177484.3_novel10,rna_NM_177484.3_novel07,rna_NM_177484.3_novel05
NC_037357.1	rna_NM_177944.2	+	SE	99839663-99839800	rna_NM_177944.2_novel01	rna_NM_177944.2_novel01,rna_NM_177944.2,rna_NM_177944.2_novel02
NC_037356.1	rna_NM_182657.1	+	SE	42070957-42071013	rna_NM_182657.1	rna_NM_182657.1,rna_NM_182657.1_novel02
NC_037356.1	rna_NM_182657.1	+	SE	42079194-42081509	rna_NM_182657.1_novel02	rna_NM_182657.1_novel02,rna_NM_182657.1_novel01
NC_037357.1	rna_NM_203361.1	+	SE	37428618-37428751	rna_NM_203361.1_novel02	rna_NM_203361.1_novel01,rna_NM_203361.1_novel02,rna_NM_203361.1
NC_037342.1	rna_XM_002693065.6	-	SE	44535449-44535586	rna_XM_002693065.6_novel01	rna_XM_002693065.6,rna_XM_002693065.6_novel02,rna_XM_002693065.6_novel01
NC_037346.1	rna_XM_002695638.6	+	SE	18999742-18999917	rna_XM_002695638.6	rna_XM_002695638.6_novel03,rna_XM_002695638.6
NC_037346.1	rna_XM_002695994.5	-	SE	42663686-42663735	rna_XM_002695994.5_novel01,rna_XM_002695994.5	rna_XM_002695994.5,rna_XM_002695994.5_novel01,rna_XM_002695994.5_novel02
NC_037346.1	rna_XM_002695994.5	-	SE	42673188-42673226	rna_XM_002695994.5_novel02,rna_XM_002695994.5	rna_XM_002695994.5,rna_XM_002695994.5_novel01,rna_XM_002695994.5_novel02
NC_037355.1	rna_XM_003588002.5	-	SE	44648168-44648239	rna_XM_003588002.5_novel01	rna_XM_003588002.5_novel01,rna_XM_003588002.5
NC_037335.1	rna_XM_005210045.4	-	SE	52704656-52704664	rna_XM_005210045.4_novel01	rna_XM_005210045.4,rna_XM_005210045.4_novel01
NC_037345.1	rna_XM_015458504.2	-	SE	65471817-65471883	rna_XM_015458504.2,rna_XM_015458504.2_novel03	rna_XM_015458504.2,rna_XM_015458504.2_novel03,rna_XM_015458504.2_novel02,rna_XM_015458504.2_novel01
NC_037343.1	rna_XM_024976665.1	-	SE	5929874-5930057	rna_XM_024976665.1	rna_XM_024976665.1,rna_XM_024976665.1_novel01
NC_037357.1	rna_XM_024988673.1	-	SE	49990939-49991092	rna_XM_024988673.1_novel01	rna_XM_024988673.1_novel01,rna_XM_024988673.1_novel02
NC_037337.1	rna_XR_236092.4	+	SE	36763148-36763228	rna_XR_236092.4_novel02	rna_XR_236092.4_novel02,rna_XR_236092.4
NC_037337.1	rna_XR_236092.4	+	SE	36766762-36766898	rna_XR_236092.4_novel03,rna_XR_236092.4	rna_XR_236092.4_novel03,rna_XR_236092.4_novel01,rna_XR_236092.4
