# Supplementary material for: PacBio Single-Molecule Long-Read Sequencing Provides New Light on the Complexity of Full-Length Transcripts in Cattle
Source: Front Genet. 2021 Aug 30;12:664974. doi: 10.3389/fgene.2021.664974 (PMC8437344; doi:10.3389/fgene.2021.664974)
Supplement: Supplementary Table 1 — Prediction of novel isoforms from known genes. [file Data_Sheet_1.ZIP › Table S5. Results of poly(A) prediction.xls]

GeneID	Strand	Aligned reads	Num sites	Locations
rna_NM_001192203.2	-	5	1	55761544
rna_NM_001166575.2	-	3	1	41792384
rna_NM_001205720.1	+	66	5	54650280;54648461;54648342;54648530;54648033
rna_NM_174773.4	-	659	2	52956486;52956584
rna_NM_001038529.2	+	8	1	75966728
rna_NM_001080343.1	+	16	2	51832303;51830664
rna_NM_001101197.1	-	57	1	82878893
rna_NM_001035035.2	+	2	1	109504543
rna_NM_001034419.2	-	21	2	6787668;6787566
rna_NM_001079778.1	+	37	1	41918140
rna_NM_001076518.1	-	8	1	114521296
rna_NM_001081734.2	+	6	1	78873542
rna_NM_001102114.1	-	2	1	5407158
rna_NM_174560.2	+	5	2	35638372;35640092
rna_NM_001015586.1	+	63	2	37980459;37979552
rna_NM_001098961.1	+	2	1	101048366
rna_NM_001014964.1	+	13	1	85929325
rna_NM_001102315.2	+	2	1	36107777
rna_XM_002690507.6	-	7	1	21759445
rna_NM_001205381.1	-	2	1	11914558
rna_NM_001037483.2	+	8	1	34581165
rna_NM_001191191.1	-	3	1	25506545
rna_NM_001015657.2	+	10	1	42810402
rna_NM_001099053.1	-	2	1	70414273
rna_NM_001076356.1	-	24	1	68732896
rna_NM_001075506.1	+	25	3	49624331;49623854;49626014
rna_NM_173979.3	+	1552	2	38802644;38802456
rna_NM_001034613.1	+	6	2	44531560;44531895
rna_NM_001205468.2	+	27	4	111112270;111113611;111111854;111112251
rna_XM_002686377.5	+	2	1	91534137
rna_NM_001101234.1	-	116	3	80614627;80615601;80614903
rna_NM_001034226.2	-	11	3	9203524;9203485;9231938
rna_XM_005210348.4	-	2	1	75020150
rna_XM_010807171.2	-	2	1	39087280
rna_NM_001130762.1	-	10	2	10593698;10594320
rna_NM_001046032.2	+	7	1	4740760
rna_NM_001075498.1	+	4	1	52014656
rna_NM_001003901.1	+	32	3	62793911;62794433;62793802
rna_NM_001039953.1	+	4	1	47897234
rna_NM_001111103.2	-	4	1	42507714
rna_NM_001205469.1	-	2	1	6593017
rna_NM_001035436.2	+	7	1	4893650
rna_NM_001102076.2	-	7	2	24440293;24439170
rna_NM_001083370.1	+	4	1	35933422
rna_NM_001192146.1	-	3	1	35439024
rna_NM_001035438.1	-	8	2	10466662;10466804
rna_NM_001034350.2	-	72	2	75912272;75913486
rna_NM_001034403.1	+	18	1	19814866
rna_NM_001192958.2	+	2	1	83520474
rna_NM_001192948.1	+	9	4	67755145;67753718;67755441;67756371
rna_NM_001034367.2	+	6	1	16811822
rna_NM_001038501.2	-	45	2	31846424;31846496
rna_NM_175807.1	-	16	1	14833565
rna_NM_001205323.1	+	110	2	76394945;76394372
rna_NM_001040502.2	+	192	1	103554408
rna_NM_001113243.1	-	23	1	45329807
rna_NM_001046601.2	-	3	1	207309
rna_NM_001083422.1	-	8	3	77477961;77478862;77478680
rna_NM_001035331.2	+	21	3	24202857;24199512;24202886
rna_NM_001080355.2	+	6	1	55113417
rna_NM_001034449.2	-	20	1	48950365
rna_NM_174226.2	+	66	8	65569993;65569552;65569661;65569972;65570770;65569717;65570862;65572010
rna_NM_001038543.2	+	4	1	26438799
rna_NM_001102549.1	+	11	1	48487695
rna_NM_001101204.1	+	2	1	72990273
rna_NM_001046549.2	-	98	2	28297338;28298181
rna_NM_001025316.2	+	8	1	16969194
rna_NM_001035073.1	+	4	1	27401321
rna_NM_001076163.1	-	16	3	16913554;16911714;16914096
rna_NM_175784.3	+	76	3	49339586;49326200;49339738
rna_NM_001034340.2	-	7	1	58488394
rna_NM_001076274.2	+	27	4	25258305;25257891;25258347;25258217
rna_NM_001075317.1	+	2	1	1410102
rna_NM_001077125.2	+	6	2	79902041;79912257
rna_NM_001015660.1	-	3	1	125602623
rna_NM_001025340.2	+	195	1	16345977
rna_NM_001105640.1	+	7	1	106203095
rna_NM_001046519.1	-	13	1	50086566
rna_XR_238026.4	-	2	1	10405897
rna_NM_205817.1	-	17	1	105474042
rna_NM_001101213.2	-	11	1	24974056
rna_NM_001104999.1	-	6	1	103674101
rna_NM_001083410.2	-	3	1	16722662
rna_NM_001099709.2	-	2	1	82921420
rna_XM_010805346.3	+	33	1	75145679
rna_NM_001040565.1	-	7	1	27831616
rna_NM_001046431.1	+	57	1	54646686
rna_XR_234157.4	-	5	1	117540513
rna_XM_024989965.1	-	19	1	17731117
rna_NM_001193086.1	+	11	2	44075976;44075009
rna_NM_001040478.2	-	2	1	34794121
rna_NM_001192265.1	-	42	1	43044132
rna_NM_001192186.1	-	2	1	126929540
rna_NM_001102288.2	+	4	1	49787422
rna_XM_002692442.4	-	2	1	63920858
rna_NM_001040564.2	-	4	1	49764722
rna_NM_001034389.1	-	2	1	19653956
rna_NM_001046008.2	-	2	1	44512666
rna_NM_201528.1	+	2	1	98158444
rna_NM_001105413.2	+	4	1	10732877
rna_XM_015458468.2	+	5	1	64877303
rna_NM_001034501.2	-	27	3	113529006;113529421;113528517
rna_NM_001101052.2	-	14	1	33403800
rna_NM_001083661.1	+	7	2	20976597;20976622
rna_NM_001035456.1	+	93	2	59766279;59768398
rna_NM_001076012.2	-	14	1	28172741
rna_XM_024997590.1	+	5	1	157375770
rna_NM_174346.2	+	38	2	86048059;86048111
rna_NM_001075527.1	+	33	3	23147314;23149800;23147293
rna_NM_177512.2	-	12	2	74858835;74861244
rna_NM_001192393.2	-	12	1	42886839
rna_NM_001081533.1	+	5	2	49863765;49863707
rna_NM_001206045.1	+	8	1	7492501
rna_NM_001076831.1	-	104	3	7375281;7375953;7375337
rna_NM_001123033.1-2	+	4	1	31090292
rna_NM_001083372.1	-	7	1	21049527
rna_NM_001076212.2	+	16	2	43793178;43793337
rna_NM_001205320.1	-	4	1	14446719
rna_NM_174794.2	+	280	6	73319918;73319553;73318349;73318821;73319784;73318097
rna_NM_001098879.1	-	10	1	35453981
rna_XM_005228535.2	+	5	1	134436096
rna_NM_001034612.2	+	191	1	46615980
rna_NM_001100308.1	-	3	1	43256739
rna_NM_001014865.1	-	6	1	34497633
rna_NM_001205813.1	+	2	1	86678017
rna_NM_001098131.1	+	11	1	96576822
rna_XM_002687586.6	-	28	2	57571965;57570927
rna_NM_001113726.1	+	11	1	50535564
rna_NM_001101158.1	-	11	1	42594133
rna_NM_001098933.1	+	2	1	90067689
rna_NM_001035274.1	-	26	2	1380350;1380378
rna_NM_001205952.1	-	2	1	36572848
rna_NM_001035056.1	+	32	6	16803920;16803816;16803727;16804190;16804456;16806592
rna_NM_001045871.2	+	2	1	56952890
rna_XM_024993480.1	+	4	1	3501743
rna_NM_001034810.2	-	13	1	1502594
rna_NM_001014897.2	+	2	1	39035340
rna_NM_001076454.2	-	12	1	16715067
rna_NM_001015588.3	-	6	1	100566181
rna_NM_001075659.1	+	7	2	46328399;46329258
rna_NM_174601.2	-	41	2	53864321;53864004
rna_NM_001035299.1	-	27	1	45648085
rna_NM_001034281.2	-	13	1	43427946
rna_NM_175822.2	+	21	1	65324506
rna_NM_174652.2	+	9	1	106403646
rna_NM_001099145.2	-	5	2	113399507;113400392
rna_NM_001046317.2	+	6	1	27409259
rna_NM_001099089.1	-	4	1	26341387
rna_NM_001105504.1	-	2	1	47287049
rna_NM_001038068.1	-	15	1	59358091
rna_NM_175701.1	+	6	2	10137972;10142550
rna_NM_001099389.1	+	2	1	6239114
rna_NM_001081600.2	+	2	1	23012956
rna_NM_001204995.1	+	6	2	101076124;101074880
rna_NM_001205634.1	-	21	2	26157343;26157564
rna_NM_001075922.1	+	12	1	28325917
rna_NM_001105496.1	-	27	3	4461132;4459553;4457083
rna_XM_002699730.5	-	2	1	37534402
rna_NM_001040567.1	-	2	1	22948050
rna_NM_001038027.1	-	57	1	14912688
rna_NM_174129.3	-	12	2	63953751;63955498
rna_XM_002694839.6	+	2	1	36780350
rna_NM_001076492.2	-	19	2	112919765;112920132
rna_NM_001045914.2	-	6	1	19074612
rna_NM_001075718.1	+	16	2	46450776;46452815
rna_NM_001035442.1	-	4	2	70561843;70563222
rna_NM_001008667.1	-	7	1	36315590
rna_NM_001192214.2	+	38	1	60238601
rna_XM_005201494.4	-	4	2	78436172;78439865
rna_NM_001192665.1	+	12	1	25710156
rna_NM_001024509.3	-	4	1	21012729
rna_NM_001035452.2	+	5	1	10512984
rna_NM_001034584.1	+	8	1	29886270
rna_NM_001034800.1	+	32	2	2285010;2285234
rna_NM_001105626.1	-	6	1	57151006
rna_NM_001045873.1	+	38	1	99817772
rna_NM_001034763.2	-	37	1	126837551
rna_NM_001083492.2	-	31	2	27443364;27443933
rna_NM_001038038.2	-	29	1	102080667
rna_XM_024981539.1	-	2	1	66694146
rna_NM_001034796.1	+	11	1	129809012
rna_NM_001046031.2	-	3	1	21404532
rna_NR_003958.2	+	92	1	49513368
rna_NM_001037629.1	-	9	1	22395334
rna_XM_010818064.2	-	2	1	8345337
rna_NM_001034410.2	-	22	2	47070285;47071319
rna_NM_001077861.2	+	7	1	37857201
rna_NM_001206315.2	-	2	1	152451
rna_XM_005215445.4	-	2	1	24764714
rna_NM_001105622.2	-	4	2	28398127;28399520
rna_NM_174489.2	-	2	1	41828195
rna_NM_001040543.3	-	23	3	68602823;68602796;68602617
rna_NM_001034805.2	-	7	1	81745765
rna_NM_001075640.1	-	6	1	37223959
rna_NM_001205763.1	-	17	1	2354399
rna_NM_001193034.3	+	8	1	99721947
rna_NM_001243320.1	-	59	2	23490805;23472912
rna_NM_001038112.3	-	12	1	54845024
rna_NM_001075293.2	+	2	1	46278810
rna_NM_176670.2	+	42	1	43685881
rna_NM_001076366.1	-	8	1	51220688
rna_NM_001098109.1	+	3	1	74310525
rna_NM_001103086.1	+	15	1	27138328
rna_NM_001075163.1	-	15	2	127661907;127662061
rna_NM_001098063.1	+	2	1	15690031
rna_NM_174121.1	-	88	2	72211900;72213264
rna_NM_001077107.3	+	4	1	47623312
rna_NM_176646.3	-	4	1	59460088
rna_NM_001038688.2	-	2	1	56042116
rna_NM_001101268.2	-	3	1	121285364
rna_NM_001075360.1	-	28	1	38091556
rna_NM_001075400.1	+	13	1	1394152
rna_NM_001038137.1	-	7	3	18575066;18574677;18575032
rna_XR_139735.5	+	2	1	52675603
rna_NM_001075985.2	+	7	1	96912822
rna_NM_001075321.1	+	4	1	39133522
rna_NM_001046177.1	+	29	1	19599306
rna_NM_001076910.1	+	7	1	30793006
rna_NM_001015669.1	-	10	3	108637076;108637147;108636594
rna_NM_176660.2	+	25	1	11232302
rna_NM_001101258.1	+	2	1	26841840
rna_NM_001099037.1	+	2	1	41574219
rna_NM_001075469.1	-	49	1	33501363
rna_NM_001083764.2	+	17	2	37434548;37434636
rna_NM_001037626.1	+	16	1	121581658
rna_NM_001105021.2	-	51	1	110746219
rna_NM_001024689.3	+	32	1	25764911
rna_NM_001034482.1	+	11	2	26391765;26392035
rna_NM_001035079.2	-	4	1	43536420
rna_NM_174338.4	-	26	3	35989999;35991254;35985787
rna_NM_001007816.1	+	2	1	47375755
rna_NM_001080262.1	-	13	1	39814480
rna_NM_001046191.1	+	22	1	119319446
rna_NM_001035088.2	+	11	1	12940433
rna_NM_001205893.1	+	4	1	71874852
rna_NM_001046484.2	+	9	1	29680500
rna_XM_002691457.5	+	22	1	72567109
rna_NM_001102335.1	+	5	1	44611552
rna_NM_001083642.1	+	5	1	27498491
rna_NM_001075522.2	-	11	1	18823903
rna_NM_001192845.1	-	6	1	54291475
rna_NM_174310.3	+	45	5	25705752;25707913;25706227;25706298;25707806
rna_NM_001046523.2	+	2	1	68214180
rna_NM_001114082.2	+	107	3	45768965;45768752;45768879
rna_NM_001080217.1	+	27	2	34085300;34085112
rna_NM_001046365.2	+	3	1	43082953
rna_NM_001075147.2	-	3	1	14339697
rna_NM_001102175.2	-	4	1	132167384
rna_NM_001205723.1	+	2	1	26731565
rna_NM_174473.4	+	196	6	71462456;71459971;71460336;71460367;71461957;71459878
rna_NM_001206283.1	+	2	1	27409090
rna_XM_025001870.1	-	29	2	61045212;61045576
rna_XM_002685499.5	+	5	2	88494749;88494936
rna_NM_001014884.1	+	129	2	41909777;41909149
gene_LOC784088	+	3	1	50823851
rna_NM_001098103.1	-	19	1	19833307
rna_XM_024980698.1	+	4	1	22274318
rna_NM_001205767.1	+	10	1	44157811
rna_NM_001101232.1	+	14	1	73188076
rna_NM_001166514.1	-	10	1	43644356
rna_NM_001205898.1	-	25	1	46687685
rna_NM_001101926.2	-	88	7	112093136;112091806;112093430;112093191;112093588;112092011;112093076
rna_NM_001102150.1	+	26	1	54245204
rna_NM_001025322.2	+	11	2	47669424;47669404
rna_XM_024987400.1	-	2	1	42547905
rna_NM_001102303.2	+	3	1	33825838
rna_NM_001205383.2	+	2	1	24188888
rna_NM_001076172.1	+	36	1	121225407
rna_XR_083578.6	-	42	1	76416100
rna_XM_002694806.5	+	2	1	34594760
rna_NM_174344.1	+	9	1	76682342
rna_NM_001166523.2	-	2	1	11936577
rna_NM_001034715.1	+	12	2	13830375;13831971
rna_NM_001012682.1	-	154	1	62557767
rna_NM_001076119.1	+	2	1	26102484
rna_NM_001206228.1	+	5	2	67615844;67618016
rna_NM_001100327.1	-	11	1	142011068
rna_XM_005228274.4	+	2	1	96828355
rna_NM_001046019.2	-	12	1	54094493
rna_NM_181031.2	-	131	7	45843096;45842982;45841588;45841384;45840917;45841524;45842320
rna_NM_001046321.2	+	8	2	112076912;112077270
rna_NM_001037477.1	+	188	1	58110751
rna_NM_001034730.2	-	9	1	1014407
rna_NM_001034212.2	+	31	2	25466522;25466875
rna_NM_001127243.2	-	160	3	21282788;21283037;21282937
rna_NM_001206006.1	+	9	1	70865818
rna_XM_024996919.1	+	2	1	13336581
rna_NM_001099079.2	-	2	1	90012706
rna_NM_001038524.1	-	7	1	28366307
rna_NM_001034596.2	+	22	1	39353533
rna_NM_001046420.1	-	3	1	24030500
rna_NM_001099714.1	+	4	1	53859345
rna_NM_001102519.1	-	6	1	15326368
rna_NM_001081531.2	-	2	1	62573178
rna_NM_001101991.1	-	3	1	43778588
rna_NM_001076449.1	-	16	1	144687132
rna_NM_001205798.1	+	4	1	6608049
rna_NM_175827.2	+	2	1	14515885
rna_NM_174623.2	-	62	1	50094263
rna_NM_001076132.1	+	2	1	26825092
rna_NM_001035092.2	-	15	1	8607149
rna_NM_001101083.1	-	11	2	17400563;17401662
rna_NM_001080264.1	-	10	1	104087838
rna_NM_174700.2	+	209	2	67618817;67609825
rna_NM_001075845.1	+	2	1	37837035
rna_NM_174674.2	+	43	1	104036839
rna_NM_001083754.1	-	5	1	90325048
rna_NM_001040537.2	+	5	2	94728394;94728580
rna_NM_001040553.2	-	9	3	75130374;75129230;75129921
rna_NM_001080332.2	+	21	2	13225642;13223928
rna_NM_001101113.2	-	2	1	93742041
rna_NM_001081577.1	+	7	2	63407925;63409618
rna_NM_001206823.1	+	2	1	600173
rna_NM_001046482.1	+	9	1	63212665
rna_NM_001103100.1	+	2	1	11542821
rna_NM_001034306.2	-	4	1	118663079
rna_NM_174835.2	+	9	1	6257104
rna_NM_173919.2	-	5	1	80536954
rna_NM_001166567.1	-	57	1	35124086
rna_NM_001075267.2	+	3	1	57034100
rna_XM_002697986.6	+	30	2	18540662;18540174
rna_NM_175790.2	-	38	1	21478218
rna_NM_001046298.1	+	4	1	32184255
rna_XM_024999372.1	+	2	1	14919204
rna_NM_001046043.2	+	3	1	17012649
rna_NM_001192792.2	-	4	1	44346290
rna_NM_001076283.2	-	18	1	45233900
rna_NM_001075893.2	+	7	2	137025947;137024352
rna_XM_024979774.1	+	5	1	7358811
rna_XM_002692740.6	+	2	1	43700912
rna_XM_015471659.2	-	2	1	66863845
rna_XM_024976743.1	+	6	1	44407097
rna_NM_001075939.2	+	3	1	82044527
rna_NM_001079623.2	-	26	1	14670929
rna_NM_001034366.1	-	9	1	57314949
rna_NM_001040589.2	+	2	1	48057235
rna_NM_001038224.2	+	2	1	61722290
rna_NM_001046009.2	-	5	1	87153479
rna_XR_003031939.1	+	4	2	50615368;50617517
rna_NM_001083459.2	+	7	1	1641977
rna_NM_001206386.1	+	24	2	55421867;55423049
rna_NM_001076181.2	+	3	1	44816001
rna_NM_001077043.1	+	4	1	119822289
rna_NM_173968.3	-	3	1	99799247
rna_NM_001076810.1	+	37	1	64697472
rna_NM_001098971.1	+	9	2	86191912;86192203
rna_NM_174337.2	-	2	1	111124398
rna_NM_001012673.1	+	3	1	42416539
rna_NM_001075592.1	+	3	1	97478366
rna_NM_001034680.2	-	35	1	6665580
rna_NM_174032.2	-	43	2	83553395;83552467
rna_NM_174804.3	-	147	1	42627499
rna_XM_005201674.4	+	2	1	97604146
rna_NM_001034489.2	+	9	1	48396142
rna_NM_001014851.3	-	4	1	16820562
rna_NM_001080287.3	-	10	2	53066434;53067600
rna_NM_001192037.2	+	7	1	61564051
rna_NM_001123033.1	-	10	1	110579054
rna_NM_001075479.1	-	13	1	12593903
rna_NM_001034219.2	-	4	1	3909616
rna_NM_174702.3	-	22	1	65433638
rna_NM_001035050.2	-	75	1	19855908
rna_NM_001075118.1	-	7	1	26418193
rna_NM_001076325.1	-	20	2	64883724;64882603
rna_NM_001114732.2	-	8	1	26611061
rna_XM_002688321.6	-	2	1	84225622
rna_NM_001206357.1	-	25	2	42822728;42822756
rna_NM_001083704.1	-	8	2	72804869;72804681
rna_NM_001078042.1	+	10	1	18531453
rna_NM_001076133.1	-	7	3	43634707;43632058;43636011
rna_NM_001192094.1	-	48	1	49645743
rna_NM_001083463.1	-	4	1	6356475
rna_NM_001098892.2	+	4	1	6468821
rna_NM_001035444.2	+	4	1	13939802
rna_NM_001075146.1	+	20	2	36484808;36480459
rna_NM_174119.4	-	2	1	32758257
rna_XM_002693026.5	+	18	1	29918634
rna_NM_001035302.2	+	2	1	3737932
rna_NM_001100368.2	+	8	1	43897500
rna_NM_001101055.2	+	9	1	81303371
rna_NM_001101309.1	-	50	2	38829310;38829717
rna_NM_001075342.1	+	6	2	43120942;43122624
gene_LOC112443177	+	30	1	67973449
rna_NM_001098020.2	-	2	1	57533421
rna_NM_001205604.1	-	45	4	97388366;97405820;97389697;97405905
rna_NM_001192174.1	-	8	2	10531162;10532186
rna_NM_001206358.1	+	5	1	16653058
rna_NM_001034034.2	-	169	1	103870382
rna_XM_025000904.1	+	2	1	77984652
rna_XM_024996022.1	-	2	1	66923749
rna_XM_024991524.1	+	3	1	108113721
rna_NM_001166511.2	-	16	2	84863372;84863911
rna_NM_001038563.2	-	8	1	15298602
rna_NM_001076045.2	-	6	1	34327879
rna_NM_001034734.2	+	27	3	56316331;56315569;56312052
rna_NM_174732.2	-	15	1	26724901
rna_NM_001076255.2	+	8	1	42680833
rna_XM_010810497.3	-	2	1	98327613
rna_NM_001163782.2	+	35	3	36573000;36571495;36569865
rna_XM_003586006.5	-	5	2	102659342;102658100
rna_NM_001034538.2	-	7	1	19941414
rna_NM_174543.2	-	9	1	65496467
rna_XR_084136.4	+	6	1	58102361
rna_NM_001205759.1	+	2	1	20827845
rna_XM_024990096.1	-	5	1	57607202
rna_NM_001015555.1	+	14	1	10113599
rna_XM_010800793.2	+	2	1	40111
rna_XM_024980636.1	+	12	1	14314532
rna_NM_174290.2	-	32	1	22242338
rna_XR_003035596.1	-	2	1	40359080
rna_NM_001101109.1	+	3	1	36046086
rna_XM_002691795.6	+	23	3	21426272;21427345;21424981
rna_NM_181867.1	+	28	1	51001622
rna_NM_001142917.1	-	3674	9	2894515;2894496;2894596;2894742;2893361;2893797;2894859;2894686;2896739
rna_NM_001076883.1	+	5	1	910378
rna_NM_001103291.1	+	8	1	103491712
rna_NM_001099008.1	-	12	2	55313524;55314503
rna_NM_001083729.1	+	3	1	77081819
rna_NM_175773.3	-	4	2	86032995;86033469
rna_NM_001192462.1	+	2	1	64690514
rna_NM_001206614.1	-	16	1	7814522
rna_NM_001080283.2	-	2	1	36108377
rna_NM_001102356.1	-	2	1	40886803
rna_NM_001080242.2	-	7	1	43830895
rna_NM_001075758.2	+	16	2	111850037;111849798
rna_NM_001075364.1	-	17	2	57309097;57309137
rna_NM_001097995.2	+	14	1	26239210
rna_NM_001075232.1	+	9	1	43155877
rna_NM_001076964.1	+	55	3	103875090;103872317;103876405
rna_NM_001205374.1	+	6	1	14734488
rna_NM_174741.2	+	31	2	52574350;52575066
rna_NM_001014982.1	-	12	2	1252106;1252360
rna_NM_001014906.1	+	12	1	1108734
rna_NM_001046141.3	+	53	2	89208956;89209190
rna_XM_002692146.6	-	8	1	35229492
rna_NM_001077893.2	+	10	1	33269520
rna_NR_132744.1	+	4	1	1693393
rna_NM_001205932.1	+	4	2	60984569;60985010
rna_NM_001193160.2	-	6	1	55359116
rna_NM_001081722.1	+	8	1	56536562
rna_NM_174443.2	-	2	1	100121980
rna_NM_001024930.3	-	22	1	40775241
rna_NM_001083703.1	+	17	1	70035091
rna_XM_002696471.5	-	2	1	1204641
rna_NM_001035408.1	+	11	1	109478298
rna_NM_174014.2	+	2	1	100305060
rna_NM_001046617.2	-	19	3	115707;115786;114434
rna_NM_001075832.1	+	2	1	112440910
rna_NM_001033616.1	-	36	2	99764524;99763320
rna_NM_001025347.1	+	4	2	40833465;40835467
rna_NM_001046497.1	-	4	1	35665752
rna_NM_174300.2	+	7	1	88899149
rna_NM_001193255.1	+	16	1	35488237
rna_XM_002687532.5	-	4	1	67446969
rna_NM_001075495.1	+	17	1	109432045
rna_NM_001078028.1	+	5	1	58829805
rna_XM_024982554.1	+	8	2	127731251;127727974
rna_NM_001046394.2	-	19	1	9838361
rna_XM_002691846.5	+	8	1	34390721
rna_NM_001015621.1	-	47	3	63471962;63470839;63485769
rna_NM_001024554.3	-	16	1	62293512
rna_NM_001076363.2	-	85	1	4603745
rna_NM_001014389.2	+	25	3	29087862;29087373;29087704
rna_NM_001103276.1	+	13	1	91446585
rna_NM_001045948.2	-	14	2	112044207;112043967
rna_XR_001497455.2	-	6	1	84026560
rna_XM_002688216.6	+	32	5	60946109;60946335;60948072;60945925;60947987
rna_NM_001034603.1	+	49	1	56293884
rna_XM_003587381.5	-	57	1	14326096
rna_NM_001244199.1	+	11	1	14450584
rna_NM_001077880.1	+	8	3	67567533;67567424;67570859
rna_XM_005211820.4	+	2	1	62246743
rna_NM_001038029.1	+	9	1	60600669
rna_NM_001077092.1	-	25	2	16632775;16632997
rna_NM_001076376.1	-	7	1	35584411
rna_XR_240040.1	-	2	1	27489619
rna_NM_174017.2	-	5	1	113630206
rna_NM_001076510.2	-	7	1	6801778
rna_NM_001024492.1	-	2	1	121316667
rna_NM_001014955.1	-	13	1	56156717
rna_NM_001002763.1	+	13	1	36119371
rna_NM_001075821.2	+	4	2	39162118;39162311
rna_XM_002692835.5	+	8	1	80889791
rna_NM_001192282.1	+	3	1	42770773
rna_XM_002696039.5	+	2	1	43867281
rna_NM_001015548.2	+	130	1	24920426
rna_NM_174768.2	-	71	1	59435525
rna_NM_001083527.1	+	15	2	25244692;25243835
rna_NM_001206903.1	+	3	1	54982720
rna_XM_010803937.3	-	4	1	120166724
rna_XM_024981876.1	+	2	1	65197324
rna_NM_001192378.1	+	13	1	44955048
rna_NM_001083497.1	+	30	2	116565321;116565433
rna_XM_002696055.5	+	2	1	45253135
rna_NM_001014920.1	-	11	1	14509522
rna_XM_015471441.2	-	4	1	115128281
rna_XM_002689365.6	+	4	1	80494268
rna_NM_001015571.3	+	42	2	30873577;30871054
rna_NM_001098104.1	+	3	1	78723881
rna_NM_001080295.1	+	5	1	14728913
rna_XM_002695334.6	-	2	1	60290576
rna_NM_001101080.1	+	2	1	9592367
rna_NM_001206265.1	+	11	1	51050301
rna_NM_001098016.2	-	45	1	16140331
rna_XR_239312.4	-	3	1	10343863
rna_NM_001099166.2	+	3	1	18684186
rna_NM_001076276.1	-	2	1	36554119
rna_NM_174148.1	-	3	1	41718718
rna_NM_001045921.1	-	2	1	43886445
rna_NM_001078108.1	+	11	1	17197091
rna_NM_001078158.1	-	9	1	107199080
rna_NM_001035032.2	-	23	4	65039443;65039371;65039331;65036083
rna_XM_003585772.5	+	8	1	110737498
gene_LOC100296205	+	4	1	28364281
rna_XM_015461480.2	-	2	1	35265561
rna_NM_001046332.1	-	30	4	130733631;130734182;130735777;130734959
id-LOC100294952	+	3	1	47305813
rna_NM_174153.3	+	11	1	40292371
rna_NM_001113304.2	-	80	1	24051089
rna_NM_001046562.1	+	4	1	62756422
rna_NM_001034721.1	-	14	2	16499138;16500618
rna_NM_205816.1	+	3	1	10878402
rna_NM_001046624.2	+	11	2	5171156;5169824
rna_NM_001192942.1	+	2	1	74675038
rna_NM_001024469.3	-	8	2	58564662;58563983
rna_NM_001035018.2	-	8	2	18837536;18834793
rna_NM_001102523.2	-	2	1	28289943
rna_NM_177508.1	+	19	1	69177880
rna_NM_001012670.2	-	165	3	66939619;66941405;66942964
rna_XM_002694095.6	-	4	1	55047580
rna_NM_001035460.2	+	3	1	58114839
rna_NM_001025334.2	-	12	1	14013063
rna_NM_001015563.1	+	8	3	9646588;9646907;9647780
rna_NM_001103095.1	-	3	1	72746422
rna_NM_001034331.1	-	4	1	36445807
rna_NM_001105630.1	-	4	2	77526641;77526986
rna_NM_001110445.1	-	4	1	8231450
rna_NM_001046459.1	-	3	1	21461584
rna_XM_002686859.5	-	19	4	72375650;72405378;72376972;72377839
rna_NM_173969.3	+	43	3	31661745;31661695;31661459
rna_NM_001040481.3	-	2	1	7246591
rna_NM_205799.1	+	6	1	78814736
rna_NM_174769.2	+	4	1	56294352
rna_NM_001015592.1	+	78	1	26450245
rna_NM_001034559.2	+	20	1	25302698
rna_NM_174813.2	-	39	3	997335;995642;997260
rna_NM_001046095.2	+	14	1	26619264
rna_NM_001080337.1	+	3	1	63133137
rna_NM_174445.2	-	4	1	67728006
rna_NM_001078023.2	-	6	2	988784;995675
rna_XM_010816435.3	+	10	2	48069342;48069274
rna_NM_001113315.1	-	36	2	68460843;68458358
rna_NM_001101088.1	+	18	3	103905851;103904133;103907107
rna_NM_001035340.2	-	6	1	109722183
rna_NM_001099082.2	+	17	1	72405597
rna_NM_001206418.1	-	2	1	59827545
rna_NM_001014966.1	+	83	1	16661309
rna_NM_174552.2	-	19	1	2187826
rna_NM_001113718.2	+	18	1	15601887
rna_NM_001205856.1	+	3	1	74611743
rna_NM_001114513.2	+	5	1	41583090
rna_XM_010805264.3	+	2	1	65269416
rna_NM_001205795.1	-	2	1	5456710
rna_NM_001075715.1	-	2	1	10431698
rna_NM_001038188.2	-	4	1	72350735
rna_NM_001040530.1	-	8	1	46564009
rna_NM_001082601.1	+	9	2	57847917;57846047
rna_XM_002686363.5	+	10	1	87459377
rna_NM_001111325.1	-	2	1	797558
rna_NM_001105407.1	-	78	2	41067802;41070484
rna_NM_001046616.2	-	8	1	102192503
rna_NM_001206939.1	-	3	1	76549545
rna_NM_174630.2	+	20	2	19673589;19673883
rna_NM_001076512.1	-	8	1	1119278
rna_NM_174615.2	-	30	1	3824611
rna_NM_001076956.1	+	18	1	22878338
rna_NM_001206331.1	-	11	1	47461544
rna_NM_174152.2	+	56	1	45824620
rna_NM_205779.1	+	2	1	113413254
rna_NM_001192231.1	-	10	1	59413783
rna_XM_002691817.3	-	2	1	10641505
rna_XM_002690084.6	+	4	1	34693452
rna_NM_001099375.1	-	10	1	1694330
rna_NM_001080735.1	-	4	1	26126016
rna_NM_174569.2	-	3	1	21590470
rna_NM_174306.3	-	34	1	24684178
rna_NM_001076395.1	-	2	1	14545160
rna_NM_001076473.2	+	22	2	89695202;89696894
rna_XM_002695638.6	+	12	2	19004345;19003965
rna_NM_001080356.2	-	5	1	37440393
rna_NM_001046150.1	-	15	1	26326209
rna_NM_001034255.2	+	71	1	43418803
rna_NM_001101869.1	+	9	2	55924484;55924836
rna_NM_001076808.2	-	7	1	25867532
rna_NM_001206868.1	-	11	3	21765853;21765917;21813429
rna_NM_001098119.1	-	10	1	8547708
rna_NM_001075725.1	-	3	1	75004237
rna_XM_002692081.6	-	4	2	30053079;30053361
rna_NM_001206908.1	-	10	3	92758416;92761413;92762031
rna_NM_001192807.1	+	7	2	67042731;67042289
rna_NM_001038124.2	+	9	1	17069401
rna_NM_001046450.2	-	4	1	16857183
rna_NM_001034807.1	+	11	1	52654422
rna_XM_010810516.3	-	2	1	101144114
rna_NM_001077902.2	+	6	1	55164524
rna_XR_234647.4	-	3	1	73146585
rna_NM_001035468.2	+	36	3	111045484;111045821;111039392
rna_NM_001081538.1	+	13	1	118680136
rna_NM_001166562.1	-	45	2	27265900;27266350
rna_NM_001034289.1	+	14	1	27373730
rna_NM_001034496.2	+	2	1	37509801
rna_NM_001038046.1	+	2	1	144027672
rna_XM_002691368.6	-	26	3	49657144;49660331;49658950
rna_NM_001192027.1	-	5	1	83792462
rna_NM_001015561.2	-	118	3	57280642;57279797;57279675
rna_NM_001206387.1	+	2	1	25302043
rna_NM_001037819.1	-	19	2	5033422;5034864
rna_NM_001001171.1	+	7	1	56801426
rna_NM_001080916.2	-	3	1	34822456
rna_NM_001102382.1	-	4	1	44848520
rna_NM_174188.3	+	65	1	113730899
rna_NM_001192781.1	+	2	1	43048810
rna_NM_001046052.2	-	14	2	6973298;6973970
rna_NM_001078159.1	-	2	1	44506988
rna_NM_001192065.2	-	3	1	82825045
rna_NM_205771.2	+	2	1	51314802
rna_NM_001101046.2	-	36	1	123763233
rna_XM_002691621.6	+	6	3	104267216;104268638;104268901
rna_XM_002696271.6	+	2	1	4453002
rna_NM_001099065.2	-	2	1	29002103
rna_NM_001035270.1	+	16	1	42811087
rna_NM_001014856.1	-	7	1	37851244
rna_NM_001035458.1	-	21	3	90738588;90737990;90737411
rna_NM_001083637.2	+	28	2	36081885;36081554
rna_NM_001077422.3	+	64	1	217263
rna_XM_010815650.3	+	2	1	65141352
rna_NM_174556.1	+	3	1	76124826
rna_NM_001192255.1	+	2	1	154093977
rna_NM_001075124.2	+	10	1	86605276
rna_XR_003035714.1	-	2	1	92887700
rna_NM_001014907.1	-	8	1	38518919
rna_XM_002695990.3	-	117	1	41708628
rna_NM_001075412.2	+	25	1	2943930
rna_NM_001130757.2	-	18	2	67863330;67865931
rna_NM_001083433.1	-	7	3	61003253;61002577;61003739
rna_NM_001035390.1	+	69	1	34213376
rna_NM_001076262.1	+	11	2	108664345;108661213
rna_NM_001075444.1	-	8	1	41112253
rna_NM_001034505.1	+	11	1	1366860
rna_NM_001099001.1	-	5	2	64886582;64887671
rna_NM_173967.3	-	27	1	25544095
rna_NM_001046585.1	+	4	2	14465664;14465748
rna_NM_001083635.1	-	2	1	10929096
rna_NM_001079595.1	-	3	1	30060702
rna_NM_001081735.2	+	7	1	24968465
rna_XM_002694043.6	+	4	1	42515832
rna_NM_001046280.2	+	2	1	78257443
rna_NM_001102065.1	-	2	1	44846563
rna_NM_001034591.2	-	13	1	93819537
rna_NM_001014866.1	-	47	1	52406404
rna_NM_001015560.1	-	10	4	4050507;4050226;4050269;4050737
rna_NM_001206287.1	+	15	1	62967141
rna_XM_024977512.1	+	11	2	66064371;66064394
rna_XM_002694133.5	-	2	1	51267650
rna_NM_001098973.1	+	2	1	126333796
rna_NM_001034588.1	+	4	2	43510280;43512706
rna_XM_002688237.5	-	25	3	66094350;66095488;66094278
rna_NM_001035066.1	-	74	1	6929369
rna_NM_174281.3	+	45	2	129740552;129740499
rna_NM_001205721.1	+	43	1	4643260
rna_NM_174792.4	+	411	1	55540366
rna_NM_174749.2	+	12	1	42616367
rna_XM_002692963.6	-	4	1	17376532
rna_NM_001075423.1	-	6	2	73687886;73688804
rna_NM_001034299.1	-	80	3	74244892;74243820;74244549
rna_NM_177484.3	-	4047	6	135579239;135579275;135579065;135579214;135587874;135577447
rna_NM_001035338.1	-	26	2	14926944;14925267
rna_NM_001075813.2	+	3	1	38038513
rna_NM_001075455.1	+	54	3	25551760;25551804;25550168
rna_NM_001103102.2	-	2	1	26509803
rna_NM_205803.1	+	50	1	57532166
rna_NM_001083403.2	-	4	1	5083534
rna_NM_174231.1	+	2	1	60234733
rna_NM_001035024.1	+	3	1	49168042
rna_NM_001101288.1	-	51	5	73342198;73342239;73344281;73342519;73342470
rna_NM_001046000.1	+	5	1	50866900
rna_XM_024983137.1	-	2	1	16888805
rna_NM_001034354.2	-	12	2	73387416;73387731
rna_NM_182652.2	-	70	1	41609007
rna_NM_001101067.2	-	14	1	136872749
rna_NM_001191368.2	+	2	1	24921364
rna_NM_001045974.1	+	2	1	24253286
rna_NM_001034218.2	-	4	2	80560870;80560923
rna_NM_001035057.2	-	12	2	66113148;66110799
rna_NM_001035397.2	-	2	1	61883468
rna_NM_181016.3	-	3	1	26414395
rna_NM_001101184.1	+	13	1	1337429
rna_NM_001077067.2	-	14	1	36474033
rna_NM_001013588.1	-	22	1	12645961
rna_NM_001038573.1	-	33	3	74805222;74801741;74804709
rna_NM_001099164.1	+	3	1	100469161
rna_NM_001034635.1	+	4	2	9403354;9405236
rna_NM_001205818.1	-	10	3	80951614;80951913;80952344
rna_NM_001075404.1	-	2	1	108966479
rna_NM_001038194.1	-	36	2	60465692;60465179
rna_XM_005226261.4	+	2	1	13156551
rna_NM_001046382.2	+	12	1	122372985
rna_NM_001076347.1	-	7	1	139225713
rna_NM_001079787.1	-	4	2	15789164;15844545
rna_NM_001192095.1	-	14	1	26998523
rna_NM_176656.4	-	7	1	87503554
rna_NM_001078112.1	-	33	1	36241646
rna_NM_173917.2	+	372	1	48363995
rna_NM_001015540.1	+	2	1	28769812
rna_NM_001014903.1	+	6	2	64271738;64271893
rna_NM_181010.2	-	2	1	44156439
rna_NM_001099119.1	+	19	1	70387498
rna_XM_024991021.1	+	2	1	32982652
rna_NM_001114856.1	+	168	1	30702908
rna_XM_002692813.6	+	4	1	69080254
rna_NM_001083736.1	-	3	1	10704998
rna_NM_001099039.2	-	2	1	53555336
rna_NM_001075180.1	-	34	1	10488099
rna_NM_174058.2	-	4	1	1122157
rna_NM_001038190.2	-	31	2	82296494;82295129
rna_NM_001076397.1	-	24	1	98497639
rna_NM_001105446.1	-	2	1	50430252
rna_XM_002685467.5	-	25	3	80481738;80482646;80481708
rna_NM_174420.2	-	2	1	119443665
rna_XR_003036994.1	-	9	1	1815942
rna_NM_001046386.1	-	3	1	92241255
rna_NM_001081541.1	-	2	1	14748493
rna_NM_001206781.1	-	2	1	119626462
rna_NM_001076051.1	+	40	3	16117384;16118630;16119038
rna_NM_001024541.2	+	74	1	43848184
rna_NM_001007808.1	-	16	2	51921310;51921646
rna_NM_001034033.2	-	3	1	29018605
rna_NM_001076982.1	-	33	2	4679557;4680212
rna_NM_001206060.1	-	2	1	86330736
rna_XM_002685687.5	-	2	1	125393193
rna_NM_001098877.2	+	8	1	105825258
rna_NM_001046010.1	+	14	1	12837552
rna_NM_001114517.2	-	13	1	82923054
rna_NM_001205547.2	+	10	1	62509692
rna_NM_001205578.1	-	8	1	89276442
rna_NM_001104982.1	+	4	2	99097626;99098170
rna_NM_001034551.2	-	10	1	101304078
rna_NM_001077922.1	-	14	1	78398388
rna_NM_001104974.1	-	8	1	69307674
rna_NM_001035045.1	-	15	1	38748347
rna_NM_001319889.1	-	24	2	25689284;25691255
rna_NM_001206000.1	-	23	4	26418692;26420440;26420776;26420699
rna_NM_001099156.1	+	27	2	43338311;43339035
rna_NM_001082609.2	-	4	1	9912927
rna_NM_001098924.1	+	33	1	10933879
rna_XM_024996354.1	+	158	1	105411126
rna_NM_001080299.1	-	17	2	81635126;81635874
rna_NM_001034766.2	+	10	3	3191074;3190983;3193768
rna_NM_001075371.2	+	314	1	43208643
rna_NR_036642.1	-	2	1	6225723
rna_XM_025000171.1	+	7	1	85154025
rna_NM_001078118.1	+	3	1	101492971
rna_NM_176672.2	-	17	1	3801622
rna_NM_174633.2	+	2	1	5207755
rna_NM_001077897.2	-	3	1	107270819
rna_XM_005215600.4	+	2	1	55640185
rna_NM_001076081.1	+	8	1	99880739
rna_NM_001122593.2	-	2	1	92310344
rna_NM_205784.1	+	44	1	92296107
rna_NM_001033620.2	-	12	1	85528832
rna_NM_001077878.2	+	5	1	36084686
rna_XM_024991096.1	+	2	1	68889015
rna_XM_002696210.3	-	2	1	56384703
rna_NM_173964.2	-	4	1	17050129
rna_NM_001100381.1	+	54	3	102504616;102505089;102505716
rna_NM_001040594.2	+	2	1	73445714
rna_NM_001045875.1	+	29	1	49830255
rna_NM_001046058.2	-	19	1	66613424
rna_NM_001192172.2	-	4	1	25602969
rna_NM_001015608.1	+	9	1	27581239
rna_NM_174595.2	+	3	1	16826546
rna_NM_001078073.1	-	2	1	32109727
rna_NM_001034469.1	-	41	1	26815410
rna_NM_001099381.1	+	5	1	55840041
rna_NM_001206337.1	-	20	1	101760232
rna_XM_002687838.6	-	6	2	100480976;100482966
rna_NM_001206828.1	+	6	1	24624434
rna_NM_001192294.1	-	17	2	20468646;20469270
rna_NM_001101228.1	-	3	1	18712588
rna_XM_024985368.1	-	4	1	3504828
rna_NM_001034672.2	+	8	1	93088747
rna_XM_002696108.5	+	4	1	50162291
rna_NM_174822.3	-	21	1	21088244
rna_NM_001075674.1	+	11	1	60752564
rna_XM_002695231.6	+	2	1	57538879
rna_NM_001099062.1	-	46	9	64374715;64374554;64374622;64374172;64374533;64374647;64374846;64378124;64377003
rna_NM_174637.4	+	15	1	66771099
rna_NM_175815.2	-	35	2	51778421;51778537
rna_NM_001076479.1	-	28	1	71496411
rna_XM_024990827.1	-	5	1	93646640
rna_NC_006853.1:364..430	+	10	1	363
rna_NM_001083496.1	-	88	1	12494151
rna_NM_001205376.2	+	7	2	6396729;6395951
rna_NM_001205515.1	-	19	1	1066692
rna_NM_001076948.1	+	2	1	50955248
rna_XR_083733.5	+	2	1	21872550
rna_NM_001038544.2	-	11	1	43814684
rna_NM_001192439.2	+	4	1	75381135
rna_NM_001166587.1	+	4	1	44410582
rna_XM_002687180.6	+	2	1	12642093
rna_XM_024985011.1	-	2	1	33581569
rna_NM_001101287.1	+	6	2	67210214;67210244
rna_NM_001075307.1	-	2	1	93934634
rna_NM_001033610.1	+	31	1	27047724
rna_NM_001035047.1	-	11	1	77120232
rna_NM_001076456.1	+	2	1	107136338
rna_NM_001046502.2	-	15	2	22033881;22034411
rna_NM_001078161.2	+	26	2	4072263;4069302
rna_NM_001075597.1	+	8	1	34312600
rna_NM_001046092.2	+	68	1	120511024
rna_NM_174098.3	+	39	1	37166198
rna_NM_001100374.1	+	2	1	653923
rna_NM_001046215.2	-	18	1	88681436
rna_NM_001083740.2	-	2	1	438321
rna_NM_001076827.2	+	12	1	82832245
rna_NM_001046567.1	-	8	2	117548935;117551691
rna_NM_001046515.2	+	3	1	44608180
rna_NM_001075979.2	+	6	1	57253575
rna_NM_001046128.1	+	6	1	26878585
rna_NM_001112708.1	+	3	1	78042572
rna_NM_001035402.2	+	15	2	98355022;98353173
rna_NM_001075312.2	-	3	1	62851537
rna_NM_001103272.1	+	4	1	28428756
rna_XM_024980124.1	+	2	1	22438103
rna_NM_001083413.2	+	8	1	106782292
rna_XM_015475247.2	+	2	1	62949593
rna_NM_176612.1	+	90	4	30334075;30333015;30332932;30332615
rna_NM_001038566.1	-	3	1	82772592
rna_NM_001099170.1	-	5	2	681786;678840
rna_NM_001076834.1	-	4	1	49949549
rna_NM_182788.1	-	25	3	11204084;11202810;11202913
rna_NM_175832.2	+	14	2	14092382;14091950
rna_NM_001038127.2	+	11	1	30820744
rna_NM_001075478.1	-	3	1	3153146
rna_NM_001105422.2	-	3	1	35478066
rna_NM_001192575.1	-	10	1	31276404
rna_NM_001105017.1	+	2	1	68872140
rna_NM_001012998.2	-	65	4	51491570;51490976;51491077;51491703
rna_NM_001110068.2	+	6	1	77396796
rna_NM_001015565.1	+	8	2	68412761;68412724
rna_NM_001046373.1	+	13	1	42808159
rna_NM_001046449.1	+	52	5	77938987;77936910;77937176;77938164;77937363
rna_NM_001101244.2	+	10	2	73918563;73905869
rna_NM_001046269.2	-	4	1	12542351
rna_NM_001046189.2	+	23	2	56262501;56261572
rna_NM_001015591.1	-	5	1	65950553
rna_NM_001101236.1	-	47	4	106988198;106986679;106988493;106988042
rna_XM_015460708.2	+	9	1	18771301
rna_XM_005228598.3	-	24	3	73321627;73323349;73321595
rna_NM_001034789.2	-	4	1	50697896
rna_NM_001076192.1	+	16	2	52306940;52307777
rna_NM_001103220.1	-	24	2	5524361;5525275
rna_NM_001015613.1	-	125	1	68158058
rna_NM_001098377.1	-	36	1	61370361
rna_NM_001098013.1	+	13	1	32199801
rna_NM_001192905.1	+	14	1	88658601
rna_NM_001192809.1	+	8	1	3688079
rna_NM_001075223.1	-	78	6	14847821;14847097;14847919;14849779;14847797;14847962
rna_NM_001101065.1	+	247	1	119796385
rna_NM_001034235.1	+	33	3	70576344;70577643;70579383
rna_NM_001192089.1	+	5	1	96562365
rna_NM_001038511.1	-	3	1	21519780
rna_NM_001038206.2	-	8	1	19396213
rna_NM_174650.1	+	16	2	18773426;18774268
rna_NM_001080277.1	+	20	2	21156158;21159857
rna_NM_001076550.1	-	27	1	103407687
rna_NM_001076158.1	-	9	1	915376
rna_NM_001098162.2	+	7	2	68249964;68244092
rna_NM_001113314.1	+	12	1	21097632
rna_NM_001034622.2	+	88	2	42870101;42868925
rna_XR_810817.3	+	2	1	62890234
rna_NM_001037459.2	+	32	4	45957881;45958645;45959130;45959565
rna_NM_001098031.2	+	7	1	64740852
rna_NM_001035455.1	-	10	1	16743883
rna_NM_001034535.1	-	3	1	36784719
rna_XM_002697991.6	-	5	2	20132032;20131940
rna_NM_001014878.2	+	7	2	20419987;20419615
rna_NM_001077854.2	+	3	1	83298121
rna_NM_001034051.2	+	81	1	43028408
rna_NM_001076988.2	+	2	1	43454103
rna_NM_001193214.1	-	6	1	46584212
rna_NM_001046594.1	-	83	1	144713169
rna_NM_001076458.2	+	8	3	4635165;4635913;4636001
rna_NM_001046007.2	-	5	2	52061347;52061575
rna_NM_001206260.1	+	7	2	32526181;32527215
rna_NM_174093.1	-	6	1	46543405
rna_NM_174483.2	-	136	1	27795434
rna_NM_001102049.2	+	5	1	82501240
rna_NM_001046091.2	+	11	1	67504230
rna_NM_001205769.1	-	2	1	29470655
rna_NM_001034324.2	-	22	1	93119393
rna_NM_174535.2	-	193	3	13011232;13014209;13013737
rna_NM_001075319.2	+	5	1	26680410
rna_NM_001034793.1	+	2	1	112479348
rna_NM_001192182.1	+	10	1	132123544
rna_XM_024984088.1	-	3	1	9433298
rna_NM_001046403.1	+	3	1	42014015
rna_NM_001045900.1	+	19	1	40323640
rna_NM_001099721.2	-	4	1	41098170
rna_NM_001046023.2	-	4	1	102754384
rna_NM_001102556.1	-	10	2	69460758;69463707
rna_NM_001281927.1	-	5	1	84089762
rna_NM_001037443.2	-	6	1	16423474
rna_NM_001075389.2	+	4	2	80934651;80934828
rna_NM_001205555.1	+	2	1	13803579
rna_NM_001076999.1	+	9	1	23429680
rna_NM_001205689.1	+	12	3	57009604;57010631;57009535
rna_XR_139487.5	+	2	1	73340613
rna_NM_001113572.1	-	12	1	32484058
rna_XM_015475215.2	-	16	1	59405732
rna_XM_024976665.1	-	9	1	5920209
rna_NM_001076360.2	-	2	1	64211532
rna_NM_001038160.2	+	7	1	24148247
rna_NM_174144.2	+	12	1	11071952
rna_NM_001114083.2	+	90	4	117602814;117602276;117600553;117600415
rna_NM_001046324.1	+	4	1	7393771
rna_NM_001034271.2	-	2	1	54326075
rna_XM_002694132.4	+	2	1	51257854
rna_XM_024988619.1	+	3	1	24732827
rna_NM_001015600.3	-	7	1	41731624
rna_NM_174805.2	+	56	1	44448594
rna_NM_001110442.2	+	2	1	46669543
rna_NM_001035391.2	+	33	3	17028319;17028209;17028144
rna_NM_001037452.1	+	6	2	85999014;85998920
rna_XM_002691213.5	+	3	1	11195906
rna_NM_001040487.2	-	77	1	40917045
rna_NM_001045981.2	-	8	1	42611756
rna_NM_001075555.1	-	3	1	41099477
rna_NM_001206091.2	+	15	1	43443775
rna_NM_001083429.2	+	10	2	50358699;50358588
rna_NM_001130754.1	-	58	3	110594946;110595343;110594363
rna_XM_002685568.6	-	36	2	104068092;104068139
rna_NM_001101175.1	-	5	1	9823215
rna_XM_005211536.4	-	6	1	26764156
rna_NM_001083443.2	+	24	1	21433323
rna_NM_001080338.1	-	19	2	21962731;21963107
rna_NM_001034302.2	-	366	3	102370628;102370832;102370752
rna_NM_001130765.1	+	2	1	118424601
rna_XR_003037705.1	+	8	2	38595189;38595152
rna_XM_002687736.5	-	18	2	87554840;87557731
rna_NM_001040516.1	+	63	1	39697792
rna_NM_001075347.1	-	2	1	46777984
rna_NM_001001172.3	-	6	2	42968266;42968861
rna_NM_001034765.1	-	20	2	29981225;29981010
rna_NM_001078100.2	-	2	1	40389832
rna_NM_001101886.1	-	30	2	102659697;102658923
rna_NM_001045867.1	-	11	1	119150399
rna_NM_001205465.1	+	2	1	51028988
rna_NM_174285.1	+	6	2	95901892;95899542
rna_NM_001101094.1	-	19	1	15362804
rna_NM_001206795.1	+	47	3	23631284;23631237;23633534
rna_NM_001075791.2	-	5	2	116032488;116031496
rna_NM_001034421.2	+	12	2	65712337;65712174
rna_NM_001034468.2	+	9	1	50919173
rna_NM_001192126.1	+	2	1	61124571
rna_NM_001206261.1	+	4	1	34821439
rna_NM_001082613.1	+	5	1	52348822
rna_NM_001192383.2	+	10	1	15122494
rna_NM_001075257.2	-	11	2	73143286;73138588
rna_NM_174035.4	-	2	1	105601353
rna_NM_001035414.2	-	29	3	61587659;61600048;61587686
rna_NM_001033608.1	+	32	1	71292910
rna_NM_001101917.1	+	8	1	41608520
rna_NM_001244229.1	-	3	1	54148969
rna_NM_001191481.1	+	18	5	8898799;8898759;8900291;8897397;8900255
rna_XM_010813300.1	-	4	1	43916566
rna_NM_001205517.2	-	4	1	34422374
rna_NM_001035310.2	+	14	1	38226753
rna_NM_001034673.2	+	17	2	70248742;70248045
rna_NM_001038202.2	-	4	1	26595537
rna_NM_001083377.1	-	26	3	26733830;26734684;26734716
rna_NM_001075427.2	+	4	1	50048654
rna_XM_002688535.6	+	2	1	4017742
rna_XR_003036017.1	+	2	1	34292091
rna_NM_174606.2	+	19	3	70622051;70622026;70621367
rna_NM_173972.2	-	30	2	14164449;14164542
rna_NM_001192249.2	+	27	1	53613176
rna_NM_001077016.1	-	5	1	30837046
rna_XM_024985921.1	-	2	1	22778549
rna_NM_001077835.1	+	43	2	57390706;57389363
rna_NM_174313.2	+	10	1	122294666
rna_XM_010812261.3	+	13	1	77265461
rna_NM_001003902.1	-	8	1	56248819
rna_NM_001075787.1	+	11	1	32017256
rna_NM_001244177.1	-	7	1	113908267
rna_NM_174658.2	+	84	3	15493437;15493496;15493174
rna_NM_001077524.2	+	19	2	18693483;18693294
rna_NM_001166492.2	+	7	2	28903894;28904112
rna_XM_024984430.1	+	5	1	14321605
rna_NM_001046302.2	+	8	1	25456212
rna_NM_001075330.2	+	2	1	43254072
rna_NM_001046161.2	-	11	3	19952763;19953636;19953065
rna_NM_001097989.1	+	28	4	28624863;28625315;28623169;28624940
rna_NM_001080368.1	+	5	1	18893500
rna_NM_001014391.2	-	14	1	33477755
rna_NM_001079781.2	-	5	1	50652118
rna_NM_174204.3	-	11	1	55677210
rna_NM_001034385.2	-	13	1	25201459
rna_NM_174568.3	+	191	4	63643552;63643183;63642149;63643304
rna_NM_175816.3	-	58	1	125145437
rna_NM_001034430.2	+	2	1	69895314
rna_NM_001024550.4	+	72	2	29093129;29093789
rna_NM_001078154.1	-	7	1	113816435
rna_NM_001101209.1	+	13	1	15446567
rna_NM_001045936.2	+	2	1	113040468
rna_NM_001034476.2	-	8	1	53253423
rna_NM_001075529.1	-	2	1	104240171
rna_NM_001192392.1	+	25	1	25807181
rna_XR_001494393.2	+	3	1	55213506
rna_NM_001083437.1	+	22	1	41924685
rna_NM_001105480.2	-	2	1	44025897
rna_XM_005210928.1	+	6	2	68934103;68934581
rna_NM_001075175.2	+	13	1	58163466
rna_NM_001242571.2	+	160	5	55824868;55823780;55823210;55822997;55824834
rna_NM_001078136.1	+	2	1	140005763
rna_NM_175803.3	-	5	1	8804013
rna_NM_001034759.2	+	24	1	57189004
rna_XM_002696385.5	+	5	1	39781004
rna_NM_173908.2	+	10	1	39813943
rna_NM_001192396.2	+	4	1	66998025
rna_NM_001035487.1	-	84	1	32177530
rna_NM_001105402.2	+	2	1	49559687
rna_NM_001079594.2	-	2	1	2560549
rna_NM_001100306.2	+	43	3	40735278;40735188;40735360
rna_NM_001244140.1	-	7	1	1936164
rna_NM_001001597.1	+	8	2	34973637;34973574
rna_NM_001046016.1	+	14	1	30930396
rna_NM_001046334.1	-	37	4	17208775;17208800;17208571;17208729
rna_NM_001075285.1	-	2	1	91010257
rna_NM_001078142.1	-	21	1	50933709
rna_XM_002685745.5	+	7	1	135881646
rna_NM_001076933.1	-	3	1	11993896
rna_NM_001097563.1	-	2	1	80511031
rna_XM_024996019.1	-	39	2	52452684;52453493
rna_NM_001076944.1	+	14	1	41868537
rna_NM_001191195.1	-	3	1	28050302
rna_NM_001206237.1	+	2	1	52899851
rna_NM_174135.3	+	266	1	51044546
rna_NM_001105507.1	-	2	1	49612761
rna_XM_002687920.5	+	7	1	109497071
rna_NM_001244318.1	+	37	3	74566514;74565647;74566100
rna_NM_001034746.2	-	26	1	27760601
rna_NM_001045869.1	+	25	2	92831373;92831457
rna_NM_001083717.1	-	16	2	1083306;1083272
rna_NM_001038100.1	-	16	1	3602531
rna_NM_001075133.1	+	38	1	3632154
rna_XM_010817834.3	-	4	1	48650038
rna_NM_001037485.2	+	24	1	88853554
rna_XM_002698498.4	+	3	1	23496703
rna_NM_001046053.2	-	12	1	27073594
rna_NM_001103105.1	-	3	1	57215785
rna_NM_001076123.1	+	9	1	121416396
rna_NM_001192840.1	+	19	1	106249954
rna_NM_001034583.1	+	10	1	1643275
rna_NR_131898.1	+	4	1	69871054
rna_NM_001034541.1	+	19	1	46565938
rna_NM_174295.1	+	10	1	31162348
rna_NM_174570.2	+	3	1	127125192
rna_NM_174215.2	-	48	2	43976250;43974775
rna_NM_174073.2	+	10	1	41027577
rna_XM_002688175.5	-	4	1	44697957
rna_NM_001101251.2	-	3	1	5054900
rna_NM_001046476.1	-	2	1	49416826
rna_NM_001037612.2	+	46	1	21827025
rna_XM_003586430.5	-	3	1	98473556
rna_NM_001076070.2	+	37	1	32836134
rna_NM_001035500.2	-	18	1	1350948
rna_NM_001101866.2	+	3	1	35040342
rna_NM_174142.2	-	37	1	27975607
rna_NM_001205651.1	-	6	1	124866091
rna_NM_001205580.1	-	4	1	2956085
rna_NM_001101907.2	-	5	1	36132815
rna_NM_001034391.1	+	4	1	71182210
rna_NM_001046352.2	+	3	1	16290083
rna_NM_174334.3	-	20	1	90870241
rna_NM_001206320.1	+	3	1	16030848
rna_XM_024980819.1	+	3	1	36523337
rna_NM_001034683.1	-	24	1	42827045
rna_NM_001105505.1	-	4	1	72414856
rna_NM_001037453.2	+	12	1	36309727
rna_NM_001166607.1	-	17	1	36252203
rna_NM_001034478.1	-	7	1	1153147
rna_NM_001046425.1	+	8	3	27332472;27333879;27334916
rna_XM_002689793.6	-	3	1	74383753
rna_NM_174559.4	+	5	2	44454355;44454476
rna_NM_001163803.2	-	37	1	51421536
rna_NM_174175.3	-	40	2	34169913;34170009
rna_XM_005202547.4	+	14	2	69499127;69512938
rna_NM_001046071.2	-	42	4	21233033;21232625;21234219;21234151
rna_NM_001083714.1	-	3	1	6640183
rna_NM_001015577.1	+	4	1	92484050
rna_NM_001075648.2	+	44	2	59736404;59736292
rna_NM_001034695.2	-	25	1	24756943
rna_XM_002693904.4	-	11	3	2148832;2150405;2148812
rna_NM_001035060.2	-	2	1	39311755
rna_NM_001076011.1	+	2	1	50013372
rna_NM_001035385.2	-	10	2	45220566;45220346
rna_XM_010817694.3	+	2	1	43849684
rna_NM_001206243.1	-	16	1	52716398
rna_NM_001045957.1	-	19	2	27082009;27081978
rna_XM_002692566.5	+	2	1	1686491
rna_NM_001046188.2	+	15	1	52480184
rna_NM_001034465.2	-	5	1	4659721
rna_NM_001080298.2	+	11	1	94581975
rna_NM_001102113.2	-	5	1	71166416
rna_NM_001103096.1	-	8	3	86902279;86901831;86903115
rna_XM_002698916.6	+	6	1	30935801
rna_NM_001034525.1	-	11	2	49175940;49175975
rna_XM_024982325.1	-	19	2	22107089;22131215
rna_NM_001046283.1	+	3	1	8032353
rna_NM_174251.1	-	13	1	49781040
rna_NM_001017946.1	-	9	2	28368563;28368522
rna_NM_001077930.1	+	5	1	45366518
rna_XM_002697605.5	-	5	1	50462273
rna_NM_001143871.1	+	2	1	106737548
rna_NM_001077989.2	+	3	1	25237218
rna_NM_001083731.1	-	4	1	24546475
rna_NM_001035467.2	-	52	3	35603042;35604353;35604536
rna_NM_001193219.1	-	9	1	87464064
rna_NM_001166617.1	-	15	3	71984650;71986999;71986940
rna_NM_001077017.2	+	2	1	47073692
rna_NM_001105027.1	-	61	1	6028273
rna_NM_001038056.2	-	13	2	34144189;34144594
rna_NM_001163786.1	+	6	1	15979088
rna_NM_001163225.1	+	8	1	54675876
rna_NM_001038504.1	-	27	3	27432872;27431445;27433092
rna_NM_001205821.1	-	29	2	25236107;25236051
rna_NM_174816.2	+	2	1	33268596
rna_NM_001014924.1	+	6	3	15697321;15697922;15698356
rna_NM_001098127.1	-	2	1	62472791
rna_NM_001038545.2	-	3	1	44565898
rna_NM_001081524.1	-	21	1	9528256
rna_NM_001303629.1	+	10	1	40096976
rna_NM_001034315.1	-	107	1	63686722
rna_NM_001103340.1	-	4	1	55685482
rna_NM_001035051.3	+	5	1	48365724
rna_NM_001192491.1	+	2	1	4227127
rna_XM_002689506.6	-	14	1	22190195
rna_NM_001075830.1	+	7	1	51177369
rna_NM_001040598.1	-	2	1	50307831
rna_NM_001205625.1	-	7	2	107246690;107246668
rna_NM_001034269.2	-	11	1	44338706
rna_XM_002684878.4	-	3	1	83003237
rna_NM_001046028.2	-	27	1	52397897
rna_NM_001098916.2	-	9	1	110951322
rna_NM_001100299.1	+	6	1	11046042
rna_NM_001100360.1	+	5	1	16463758
rna_NM_001003900.1	+	9	1	50492679
rna_NM_001101875.2	+	57	1	21387815
rna_XM_024984559.1	-	2	1	3404540
rna_NM_174054.2	-	13	1	56786357
rna_NM_001099185.1	-	4	1	75209912
rna_NM_174843.2	+	12	1	54427964
rna_NM_001198996.1	-	25	1	126804341
rna_NM_001038181.1	+	2	1	14654421
rna_NM_001255968.1	-	10	2	33104764;33103919
rna_XR_810477.3	-	3	1	16184404
rna_NM_001113175.2	-	10	1	7686028
rna_NM_001076872.2	-	7	1	1410147
rna_NM_001045903.1	-	10	1	36297408
rna_NM_001346124.1	+	2	1	110574337
rna_NM_001113320.1	-	16	1	46854675
rna_NM_001100350.1	-	15	2	35688233;35688094
rna_NM_001075122.1	-	55	2	29610818;29611694
rna_NM_001199064.2	+	9	1	28452268
rna_XM_005222591.4	+	10	3	10555173;10559006;10555471
rna_NM_001114192.2	+	35	2	44661051;44659099
rna_NM_001034262.2	+	15	1	88532731
rna_NM_001130749.1	-	13	1	64034411
rna_NM_001045995.2	-	3	1	27388179
rna_NM_001098719.1	+	11	3	74922677;74923310;74921797
rna_XM_024997277.1	+	7	3	71255165;71252319;71253093
rna_NM_001075176.1	+	19	1	22946587
rna_XR_813421.3	-	2	1	44743436
rna_NM_001045913.1	-	3	1	34626242
rna_NM_001046070.1	-	13	1	1422650
rna_NM_001205479.1	+	15	4	21720685;21719900;21720827;21717663
rna_NM_001034662.2	+	19	2	78137179;78138579
rna_NM_001034270.1	-	3	1	99895909
rna_NM_001099066.1	+	7	1	35096480
rna_NM_001076098.2	-	26	2	43884739;43884819
rna_NM_001034054.1	+	96	2	18655666;18655318
rna_NM_001083738.1	-	4	1	110888195
rna_NM_001035386.2	+	184	2	65011223;65011251
rna_NM_174455.3	-	12	1	46061445
rna_NM_001075563.1	+	20	6	80276037;80276274;80277243;80275610;80277881;80278027
rna_NM_001105403.1	-	5	2	52879897;52880095
rna_XR_083576.5	+	13	1	54850866
rna_NM_001163442.1	+	25	2	18679117;18678335
rna_NM_001192635.1	-	2	1	8389076
rna_NM_001038179.1	+	43	2	48599126;48599376
rna_NM_001143865.1	+	20	1	145687975
rna_NM_001114857.2	-	11	1	24034443
rna_NM_001078021.2	+	7	1	18519632
rna_NM_001102300.2	-	5	1	72405509
rna_NM_001035323.1	-	25	2	72112693;72112051
rna_NM_001013591.1	+	8	3	106446871;106447376;106446512
rna_NM_174375.2	-	2	1	18247678
rna_XM_005215003.4	-	2	1	64554002
rna_NM_001046180.1	-	4	2	91113057;91113178
rna_NM_174730.2	-	5	1	27285065
rna_NM_001206738.1	+	2	1	102113820
rna_NM_174412.2	-	2	1	95744037
rna_NM_001076111.2	+	13	1	34433482
rna_XM_024976864.1	+	5	1	58559756
rna_NM_001015639.1	+	34	4	44582371;44583513;44583588;44582809
rna_NM_001038532.1	-	27	5	15566091;15565112;15565243;15566253;15566328
rna_NM_001076542.1	+	10	3	17907701;17877809;17911381
rna_NM_174493.1	+	18	1	49104531
rna_XM_003585693.5	-	2	1	115938562
rna_NM_175825.3	-	8	1	33690883
rna_NM_001324544.1	+	4	1	6723686
rna_NM_001205682.1	+	11	1	93552660
rna_NM_001034241.2	+	10	1	13937421
rna_NM_001033762.2	+	130	2	42955333;42944393
rna_NM_001034748.2	-	17	1	11232362
rna_NM_001083417.2	-	5	1	59600772
rna_NM_001110191.1	+	26	3	36579142;36579201;36579250
rna_NM_001076154.2	-	41	4	45097667;45099208;45097693;45099006
rna_NM_174644.2	+	31	2	30554571;30555426
rna_NM_001034283.2	-	7	1	5683951
rna_NM_001034546.2	-	6	2	6742911;6742834
rna_XM_003587805.5	+	2	1	465297
rna_NM_001114515.2	-	4	1	26082046
rna_NM_001076485.1	+	3	1	53024699
rna_NM_001075976.2	-	2	1	89936057
rna_NM_001076078.2	-	15	1	53925647
rna_NM_001276353.2	+	2	1	21154509
rna_NM_001078162.2	-	4	1	28476061
rna_NM_001046428.1	+	24	4	49515466;49517338;49515377;49515725
rna_NM_001038538.1	+	13	4	37179611;37176546;37179754;37179862
rna_XM_010803936.2	+	10	2	119891434;119890933
rna_NM_001076187.1	+	29	1	34591191
rna_NM_001034333.2	-	43	1	119431935
rna_NM_001193248.2	-	74	1	23088515
rna_NM_001143738.1	-	30	1	43158616
rna_NM_001191386.2	-	3	1	107113801
rna_NM_001113308.1	-	12	1	71932398
rna_NM_001097987.1	-	2	1	86784120
rna_NM_174133.2	-	13	1	33249950
rna_NM_001083438.2	-	8	2	83328388;83329662
rna_NM_001076361.1	+	2	1	47048309
rna_XM_002694010.5	+	2	1	36154194
rna_NM_001077976.1	+	6	1	66838304
rna_NM_001040526.1	-	191	1	27415349
rna_NM_001098874.2	-	67	1	110987212
rna_NM_001078084.1	+	8	1	50815929
rna_NM_001045912.2	+	17	3	5071821;5074852;5071544
rna_NM_174441.2	+	25	2	48082218;48082307
rna_NM_001035398.1	-	51	2	88154143;88153914
rna_NM_174677.2	+	87	2	27370828;27370797
rna_NM_001034272.1	+	8	2	3000275;2999807
rna_NM_001077877.2	-	25	1	9474930
rna_XR_236092.4	+	109	2	36773910;36777745
rna_NM_001046285.1	-	9	1	89219876
rna_NM_001075499.1	-	91	6	36998038;36998237;36998667;36997919;36998600;36998687
rna_NM_001003906.1	+	32	1	47730815
rna_NM_173900.2	-	23	1	104123609
rna_NM_001075584.2	-	6	1	5878508
rna_NM_001205540.1	-	5	1	11331688
rna_NM_001076997.1	+	4	1	102882754
rna_NM_001034048.1	-	44	1	26954140
rna_NM_001077004.1	-	9	2	112734340;112735167
rna_NM_001046157.1	+	6	1	117256858
rna_NM_001034240.1	-	79	1	44045035
rna_NM_001040506.2	+	2	1	21791023
rna_NM_001034632.3	+	33	1	14442113
rna_NM_174000.2	-	126	1	12618112
rna_NM_001303621.1	-	23	1	21333633
rna_NM_001101107.2	+	26	2	12637995;12639900
rna_NM_001205751.2	-	21	1	107466899
rna_XM_005209506.4	+	2	1	52255027
rna_NM_001192432.2	+	4	2	13713787;13714337
rna_NM_001109967.1	+	2	1	19986525
rna_NM_001017934.3	+	81	1	14501165
rna_NM_174239.2	-	19	1	49053228
rna_NM_001166559.1	-	4	1	57823068
rna_NM_001103293.1	-	2	1	15677578
rna_XM_003586682.4	-	2	1	103822116
rna_NM_001098129.1	-	27	2	33895889;33901725
gene_LOC100294910	+	2	1	56599804
rna_NM_001205402.1	+	2	1	47501499
rna_NM_001075552.1	-	6	2	70094432;70094492
rna_NM_001113297.2	-	13	1	29654016
rna_XM_005204221.4	-	3	1	33706059
rna_NM_001206048.1	-	17	2	110928201;110929687
rna_XM_002699100.5	+	27	1	26950933
rna_NM_001077095.1	+	9	1	109393501
rna_NM_001075872.1	+	5	1	48624966
rna_NM_001191173.2	-	2	1	59047444
rna_NM_001101048.1	+	2	1	8670063
rna_NM_001015513.2	-	4	1	237364
rna_NM_175782.1	+	5	1	109515793
rna_NM_001101108.1	+	18	1	51211953
rna_XM_002685163.5	-	2	1	146560324
rna_NM_001080257.1	-	10	1	113112098
rna_NM_001076099.1	-	4	1	36410186
rna_NM_001046495.1-2	-	4	1	34227206
rna_NM_001045910.2	+	9	1	72900009
rna_NM_001034684.1	-	2	1	35999636
rna_NM_001077051.2	+	31	2	116170365;116169392
rna_NM_001034666.2	+	15	1	88656329
rna_XM_005217422.3	+	2	1	80437117
rna_XM_002694992.6	-	4	1	49974858
rna_NM_001191291.1	-	20	2	96602710;96601224
rna_NM_001038527.2	-	15	1	95402208
rna_XM_024991213.1	+	2	1	109427794
rna_XM_002695950.5	+	2	1	39327906
rna_NM_001083791.1	+	28	1	19330620
rna_NR_038117.1	+	2	1	74265541
rna_NM_001035419.2	+	4	1	15714990
rna_NM_001105004.1	-	16	2	6830775;6831644
rna_NM_001081716.2	+	2	1	19262162
rna_NM_001206717.1	+	2	1	20435892
rna_NM_001079650.2	-	4	1	12819934
rna_NM_001075755.2	-	4	2	10423112;10423915
rna_NM_001075641.1	+	3	1	19948594
rna_NM_174227.3	-	2	1	48278435
rna_NM_001191272.1	-	2	1	12024598
rna_XM_024985284.1	+	5	1	27904726
rna_XM_003586032.5	+	4	2	1309900;1310003
rna_NM_176645.3	+	71	3	50751500;50751139;50751006
rna_NM_001206152.1	-	19	2	34454603;34454450
rna_NM_001077036.1	-	4	1	72563340
gene_LOC782032	+	8	1	17277636
rna_NM_174511.2	+	4	1	14362149
rna_NM_001046536.1	-	4	1	44190926
rna_NM_174244.1	+	64	1	1651038
rna_XM_002693879.5	+	109	4	1091476;1091312;1090173;1091337
rna_NM_001242582.1	+	15	1	7516584
rna_NM_174262.3	-	4	1	46765417
rna_NM_174675.2	+	27	1	2878363
rna_NM_001038542.2	-	8	1	26118865
rna_NM_001046117.2	-	55	4	119205847;119205667;119204662;119204694
rna_NM_001082612.2	-	2	1	15119035
rna_NM_001101868.2	-	3	1	26438462
rna_NM_001205786.1	+	5	1	33172867
rna_XM_002688857.3	+	3	1	16476409
rna_NM_001098946.1	+	2	1	10253745
rna_XR_003034833.1	-	2	1	102057900
rna_NM_174649.2	+	7	1	48256723
rna_NM_001099060.1	+	28	3	29478964;29478750;29479906
rna_NM_001037475.2	+	12	1	109754204
rna_NM_001014899.1	+	19	1	72069838
rna_NM_001038581.2	-	10	2	40992220;40993168
rna_NM_174600.2	-	120	2	37571904;37572492
rna_XM_024999770.1	+	5	1	106274381
rna_NM_001046268.2	-	4	1	98600691
rna_NM_001075201.1	+	31	1	41990188
rna_XM_003585699.5	+	3	1	133115555
rna_NM_001101211.2	-	52	2	49379779;49379736
rna_NM_175817.3	+	4	1	47923235
rna_NM_174801.4	+	8	1	72282778
rna_XM_024981046.1	+	21	1	70769644
rna_NM_001102377.2	+	18	1	111692276
rna_NM_001035316.2	-	36	1	45292430
rna_NM_001076271.1	-	13	1	62134581
rna_NM_001080309.2	-	4	2	4864523;4868296
rna_NM_001034376.2	-	40	2	31471715;31472387
rna_XM_024979453.1	+	2	1	47604192
rna_NM_001110019.1	-	10	1	16713279
rna_NM_001034769.1	-	14	1	51729846
rna_NM_001034417.2	+	11	1	102846236
rna_XM_003587655.5	-	3	1	54177175
rna_NM_001102213.1	+	112	5	63632437;63632537;63632818;63632882;63632515
rna_NM_001034692.2	+	29	1	21691322
rna_NM_001075456.1	-	77	2	9460714;9461476
rna_NM_201606.2	-	4	1	51118068
rna_NM_001015631.2	-	24	4	71017591;71015870;71017769;71018166
rna_NM_001077943.1	-	4	1	57179925
rna_NM_001099180.2	-	2	1	75359357
rna_XM_005213872.4	-	2	1	51998906
rna_NM_001034322.2	-	94	3	106946961;106947514;106947360
rna_NM_001102512.1	+	5	1	53651183
rna_XM_024979476.1	+	8	1	60022875
rna_NM_001105375.1	+	3	1	19014057
rna_NM_173960.1	+	3	1	79659364
rna_NM_001099028.1	-	2	1	39178912
rna_NM_001014869.1	-	9	1	10771191
rna_NM_001075553.2	+	3	1	34595372
rna_XM_024985420.1	-	10	1	21152977
rna_NM_001046560.1	+	24	1	33655761
rna_XM_003586113.5	-	14	4	98569371;98569154;98569503;98570514
rna_NM_001099699.1	+	7	1	15370409
rna_NM_001206087.1	-	4	1	86741581
rna_NM_001083400.1	-	26	2	92016373;92016043
rna_NM_001037817.2	+	18	4	75069729;75070210;75069601;75070804
rna_XM_002688558.5	+	4	1	7688867
rna_NM_001206913.1	-	6	2	53350774;53350811
rna_NM_001001440.2	+	25	1	68171541
rna_NM_001102092.2	+	2	1	60086015
rna_NM_001143864.1	-	16	1	20958772
rna_NM_001046470.1	+	31	2	37260852;37260878
rna_NM_001075140.1	-	6	1	24042364
rna_NM_001046243.2	-	12	1	65641102
rna_NM_001046599.2	-	50	2	130166359;130166511
rna_NM_174520.2	+	90	5	11813520;11812961;11813011;11812730;11813488
rna_XM_024982908.1	+	3	1	11433802
rna_NM_001076817.1	+	2	1	105927329
rna_NM_174557.4	+	62	2	40684242;40685832
rna_NM_001046155.1-2	+	9	2	16362944;16361049
rna_NM_001097571.1	-	17	3	77283974;77285392;77284045
rna_NM_001034548.1	+	20	2	107997710;107997690
rna_NM_001192245.1	+	51	2	20853309;20853387
rna_NM_203363.1	+	7	1	87219392
rna_NM_001192218.2	-	2	1	39187823
rna_NM_001076919.1	+	3	1	28333411
rna_XM_005228608.4	-	2	1	42118209
rna_NM_001080234.1	-	3	1	60712826
rna_NM_001038144.1	+	29	4	30853477;30854062;30851719;30854171
rna_XR_238597.4	+	16	1	14039890
rna_NR_046270.1	+	6	1	55294304
rna_NM_001080730.2	+	4	1	10839099
rna_NM_001114520.1	+	7	2	132139923;132139419
rna_NM_001101267.1	+	7	2	27641448;27640984
rna_XM_002700116.4	+	5	1	184178
rna_NM_001205829.2	+	2	1	65234053
rna_NM_001206918.1	+	10	3	41872541;41863218;41918811
rna_NM_001083461.3	+	19	1	49993815
rna_NM_001078062.1	-	24	2	51436519;51469381
rna_XM_003586153.4	-	22	1	110424112
rna_NM_001075822.1	-	7	1	31471296
rna_NM_001001442.1	-	12	1	34214701
rna_NM_001015564.1	-	7	1	7453792
rna_NM_001076475.1	+	24	1	30774956
rna_XR_139535.5	-	4	1	13104314
rna_NM_001205738.1	+	16	3	26122437;26120001;26121076
rna_NM_001075647.1	+	161	1	26561856
rna_NM_001035433.2	-	2	1	47351603
rna_NM_174659.1	+	48	1	3855418
rna_XM_024985942.1	+	4	1	20814406
rna_NM_001113321.1	+	36	1	71197566
rna_NM_001038533.2	-	3	1	7846836
rna_NM_001076797.1	+	5	1	57285241
rna_XM_002692594.4	+	3	1	1691131
rna_NM_001076204.2	+	9	1	27415345
rna_NM_001075894.1	+	3	1	22087033
rna_NM_174756.3	+	63	4	73164063;73160536;73162081;73161770
rna_NM_001113762.1	+	7	1	14834228
rna_NM_001076219.1	-	10	2	17058358;17058097
rna_NM_001167894.1	+	7	1	48913849
rna_XM_002697352.6	-	4	1	28105103
rna_NM_001081724.2	-	4	1	82964860
rna_NM_001034707.2	+	17	3	6215679;6212288;6212127
rna_NM_174800.2	-	80	1	2733116
rna_NM_001033623.2	-	150	1	57080206
rna_NM_001014940.1	-	5	1	51064357
rna_NM_001025342.2	+	28	1	35411052
rna_NM_001105359.1	-	2	1	39383028
rna_NM_001206246.1	-	7	1	41302545
rna_NM_001034700.2	+	76	7	10509745;10511700;10509880;10510357;10510103;10512743;10509281
rna_NM_001206378.1	-	9	1	87028784
rna_XM_024981415.1	+	2	1	38230989
rna_NM_001045901.1	-	3	1	88508025
rna_NM_001206624.1	-	6	1	62434491
rna_NM_001205584.1	+	16	1	20685434
rna_NM_001122728.1	-	3	1	18728397
rna_NM_001205410.1	+	3	1	21380791
rna_NM_001034698.2	-	124	6	55267222;55267274;55266906;55265613;55266840;55266701
rna_NM_175718.2	+	16	1	18479128
gene_LOC101902786	+	2	1	16232687
rna_NM_001193008.1	-	2	1	69961654
rna_NM_174325.1	-	16	3	24255792;24255982;24264000
rna_XM_002692462.5	-	3	1	69376602
rna_XM_024986069.1	+	8	2	13542304;13496054
rna_NM_174257.3	-	6	1	126857759
rna_NM_001078014.1	+	2	1	22022885
rna_NM_001046427.2	+	5	2	85118846;85117831
rna_NM_001046438.1	+	6	1	48994924
rna_NM_001099720.1	+	3	1	9994632
rna_NM_001045922.1	-	6	1	23089375
rna_XM_005221315.4	-	2	1	56042913
rna_NM_174810.2	-	40	1	109061989
rna_NM_174775.1	+	6	1	7140862
rna_NM_001098096.1	+	10	1	5772219
rna_NM_001046190.1	+	2	1	36971896
rna_NM_001045956.1	+	5	1	98543211
rna_NM_174140.3	+	14	1	22859852
rna_NM_001035365.3	-	5	1	99443637
rna_NM_001193178.1	+	3	1	69226399
rna_NM_001193073.2	-	5	1	27436248
rna_XM_002688782.6	-	3	1	13155943
rna_NM_001035355.2	-	11	2	81979340;81980172
rna_XM_024998005.1	-	2	1	50806156
rna_NM_174507.2	+	6	1	20074755
rna_NM_001075857.1	-	2	1	26900103
rna_NM_001076806.3	-	7	2	65387678;65387785
rna_XM_024994836.1	+	4	1	7888030
rna_NM_001244111.1	+	27	2	64452619;64452590
rna_NM_001206755.1	-	15	1	9553286
rna_XM_024988413.1	-	3	1	113762880
rna_NM_001034772.1	-	27	1	139406039
rna_XM_010814848.3	-	2	1	45695624
rna_NM_001130930.1	+	47	2	99479218;99477896
rna_NM_001102355.1	+	29	1	120164463
rna_NM_001102096.2	-	2	1	24947004
rna_XM_024992619.1	+	2	1	97337110
rna_NM_001205986.2	+	2	1	26183147
rna_NM_001103264.1	+	4	1	90348569
rna_XM_025001801.1	+	2	1	46074095
rna_XM_002687401.6	+	3	1	51925644
rna_NM_001101903.1	-	6	1	33271108
rna_NM_001046558.1	-	3	1	17791384
rna_NM_174459.3	+	103	1	31771441
rna_NM_001101963.2	-	48	1	36357123
rna_NM_001114510.2	-	19	2	16724909;16724642
rna_NM_001034208.2	+	42	1	66129664
rna_NM_001014914.2	+	17	4	47660199;47660399;47660147;47660346
rna_NM_001101930.2	+	7	1	32627749
rna_XM_003585901.5	+	4	1	92454774
rna_NM_001098123.1	-	4	1	33626555
rna_NM_001075281.2	+	4	2	28563742;28564182
rna_NM_001105492.1	-	7	2	50442707;50442955
rna_NM_001034397.1	-	7	2	55422243;55423216
rna_NM_174033.3	+	45	1	4175477
rna_NM_001206829.1	+	21	1	39602886
rna_XM_002694448.5	+	23	4	44501546;44501397;44499993;44500625
rna_XM_024988534.1	+	2	1	86524121
rna_XM_005207448.4	+	5	1	112813086
rna_NM_001034294.2	-	123	3	59321784;59321342;59322189
rna_NM_001015556.2	-	55	1	55260179
rna_NC_006853.1:9754..9822	+	2111	10	9753;8968;9698;9272;8711;9414;9195;9611;9653;9800
rna_NM_001034514.2	-	4	1	52129508
rna_NM_001002885.1	-	510	1	130698923
rna_NM_001244226.1	-	4	2	120329405;120329425
rna_XM_024985289.1	+	4	2	2096583;2101812
rna_NM_001192233.1	+	11	4	110164708;110162315;110163599;110164591
rna_NM_001083395.2	-	3	1	55985101
rna_NM_173881.2	-	4	1	73814164
rna_NM_001038551.2	+	20	1	85963169
rna_NM_001015647.1	+	59	1	9428497
rna_NM_001034576.2	+	6	1	14098642
rna_NM_001105445.2	-	5	1	27209384
rna_NM_001102108.1	+	2	1	30434724
rna_NM_001025320.2	+	20	2	36663884;36663799
rna_XM_002685847.6	-	2	1	7852459
rna_NM_001034655.1	-	6	1	76005560
rna_NM_001075345.2	+	6	2	62354401;62355007
rna_NM_174024.2	+	7	1	42310221
rna_NM_001105481.1	-	14	2	6874429;6874522
rna_NM_001015616.1	-	2	1	29552501
rna_NM_001081518.1	-	7	1	19761503
rna_NM_001076365.2	-	9	1	44086258
rna_NM_001075778.1	+	2	1	43544122
rna_NM_001040510.2	-	9	1	149461702
rna_NM_001205858.1	+	2	1	4414599
rna_NM_001080282.1	-	23	2	54939156;54939445
rna_NM_001082431.1	-	6	2	62096940;62099224
rna_NM_180992.2	+	155	2	88503334;88503186
rna_NM_001098891.1	-	11	2	56835068;56867309
rna_NM_001075439.2	+	7	1	16563858
rna_XM_002697203.4	-	20	1	9785580
rna_XM_015458504.2	-	6	2	65464447;65465190
rna_NM_001099727.1	-	4	1	32965288
rna_NM_001099070.1	+	25	7	58224547;58224783;58224631;58226220;58224509;58224908;58228703
rna_NM_001076951.1	-	5	1	3744498
rna_NM_001077073.1	-	4	1	17020803
rna_NM_001075856.2	-	2	1	78728494
rna_NM_175713.4	-	2	1	69282316
rna_XM_003586445.4	-	2	1	110032216
rna_NM_001206365.1	-	63	2	17267315;17267473
rna_NM_175814.3	-	38	1	8177614
rna_NM_001077827.1	+	8	1	87267329
rna_NM_001192405.1	+	3	1	21406808
rna_NM_001101951.1	-	12	2	84739189;84779087
gene_LOC781688	+	2	1	82270988
rna_NM_001078127.2	+	159	2	87893174;87892832
rna_NM_175776.2	+	2	1	113940487
rna_XM_024997991.1	+	2	1	45339389
rna_NM_001077992.2	+	4	1	96974744
rna_NM_001035392.2	+	27	1	72120328
rna_XM_002686159.6	-	16	3	34672726;34673552;34674301
rna_NM_001105406.1	-	7	1	106998655
rna_NM_174772.1	+	13	1	44708595
rna_NM_001166612.1	+	5	1	120824
rna_NM_001080347.1	-	2	1	27893958
rna_XM_002688357.5	+	13	2	91223922;91223884
rna_NM_001206831.1	-	5	1	86964636
rna_NM_174242.3	-	83	2	27503555;27504051
rna_NM_001191260.2	-	8	2	14550262;14550491
rna_NM_001075683.2	-	12	1	64357070
rna_NM_001166565.1	-	20	1	33697298
rna_NM_001046414.2	-	2	1	18079517
rna_NM_001046309.1	-	8	3	36022073;36021684;36022336
rna_NM_001098886.1	-	2	1	287226
rna_NM_001075181.1	-	4	1	28945409
rna_NM_001081519.1	+	23	1	24531398
rna_NM_001034578.1	+	38	4	36298739;36297992;36297771;36297389
rna_NM_001076001.2	+	10	3	38420867;38420797;38421194
rna_NM_001015635.2	+	8	1	68534895
rna_NM_001037482.2	+	22	1	2374475
rna_NM_001076474.2	+	5	1	78808953
rna_NM_001080214.1	+	2	1	151181629
rna_NM_001033624.2	-	46	1	49122732
rna_NM_173946.2	-	2	1	84019501
rna_NM_001035447.2	-	61	2	64674648;64675771
rna_NM_001045961.1	-	15	1	14042676
rna_NM_174208.2	-	2	1	74883406
rna_NM_001003905.1	-	6	1	25994998
rna_NM_001045984.2	+	10	1	125470845
rna_NM_001075907.1	-	15	3	91206409;91206672;91206609
rna_NM_183083.1	-	4	1	36812455
rna_XM_010811009.3	-	3	1	86663855
rna_NM_001037471.2	-	3	1	86023683
rna_NM_001097570.1	+	10	1	6138659
rna_NM_001075567.1	-	3	1	35672591
rna_NM_001078113.2	+	3	1	40341249
rna_NM_174737.2	-	71	2	58609016;58609053
rna_NM_001075535.2	+	11	3	33647281;33647215;33644860
rna_NM_001101064.2	+	41	4	34451897;34451690;34451733;34452237
rna_NM_001114519.2	-	13	1	12162215
rna_NM_001046166.1	+	8	1	70950944
rna_NM_001077087.1	+	9	1	52014011
rna_XM_002700120.5	+	9	1	90566632
rna_NM_001114508.2	+	25	1	45996355
rna_NM_182988.3	+	7	1	44095637
rna_NM_001082470.2	-	2	1	4872938
rna_NM_001014962.1	-	13	2	36310570;36311508
rna_NM_001075623.1	+	2	1	34536008
rna_XM_024979627.1	+	4	1	36475644
rna_XM_005217976.4	+	2	1	52806422
rna_XM_024996226.1	-	4	1	63380623
rna_NM_001077953.1	-	35	2	95012095;95011945
rna_NM_174177.2	+	6	1	20702624
rna_XM_015471954.2	-	7	1	11623511
rna_NM_001167809.1	+	14	2	32799777;32799426
rna_NM_001024493.1	-	4	1	33213091
rna_NM_001079780.2	-	3	1	29674366
rna_NM_001101099.1	+	4	2	16135147;16135826
rna_NM_001080254.2	-	5	1	45352396
rna_NM_001014935.2	+	19	1	98466335
rna_NM_001105416.1	-	50	2	14341562;14342538
rna_NM_001075197.1	-	16	1	29391379
rna_NM_001075685.1	-	10	1	79016626
rna_XM_005210045.4	-	6	1	52674119
rna_NM_174562.2	-	2	1	106928815
rna_NM_177502.2	-	52	1	20416119
rna_NM_001076945.1	-	7	1	97461661
rna_NM_001195013.1	+	106	5	29257563;29257661;29256278;29235095;29256061
rna_NM_001098004.1	-	22	2	68659830;68659894
rna_NM_001080278.2	-	2	1	59572274
rna_NM_173978.2	-	12	1	112748917
rna_NM_001035499.1	-	23	2	25185783;25185823
rna_NM_001192976.2	+	29	1	45188357
rna_NM_001035489.1	+	7	1	55726175
rna_NM_001015541.1	+	4	1	57705880
rna_NM_001045926.2	+	16	4	10162298;10160332;10160434;10161113
rna_NM_001034423.2	-	29	3	36981438;36981964;36981893
rna_NM_001046551.2	-	12	1	90881994
rna_NM_001081601.1	+	2	1	9638172
rna_NM_001046273.2	+	7	2	46901028;46898814
rna_NM_001035276.2	+	3	1	79107522
rna_NM_001143741.1	+	4	2	57361337;57364397
rna_NM_001205545.1	-	10	1	10068899
rna_NM_001046240.2	-	21	2	11461816;11462172
rna_NM_177944.2	+	52	1	99912395
rna_NM_001035474.2	-	104	9	35689573;35691542;35689961;35690136;35689624;35689741;35689993;35690628;35690955
rna_NM_001075413.1	+	10	1	35413319
rna_NM_001110785.2	-	16	2	16119394;16121724
rna_NM_001075993.1	+	10	2	57713959;57714342
rna_NM_001100362.2	-	2	1	143819487
rna_XR_003037123.1	+	2	1	22501537
rna_NM_001014891.1	-	13	3	32436506;32436765;32436901
rna_NM_174685.2	-	6	2	51349626;51346938
rna_NM_001075430.2	+	2	1	108849579
rna_XM_010813500.3	+	4	1	47121799
rna_NM_001075999.1	+	2	1	72499177
rna_NM_001034245.2	+	4	2	93012312;93012356
rna_XM_015475639.2	-	9	1	72616941
rna_NM_001191183.1	-	4	1	29158089
rna_NM_001038039.1	+	2	1	34953270
rna_NM_174071.2	-	10	1	42021085
rna_NM_001075385.2	+	20	3	44070818;44070733;44070088
rna_NM_001099157.1	-	9	1	11330481
rna_NM_001098883.2	-	8	2	25885095;25884838
rna_XR_003031051.1	+	422	2	33251860;33250877
rna_NM_174064.3	+	130	1	37503246
rna_NM_001001854.2	+	38	2	76991479;76989404
rna_NM_001105462.1	-	3	1	51085080
rna_NM_203361.1	+	13	1	37430081
rna_NM_001193188.1	+	4	2	1541762;1542221
rna_NM_174335.2	+	59	1	73298914
rna_NM_001075562.2	+	25	2	49102670;49103598
rna_NM_001206607.3	+	2	1	22811528
rna_NM_001105364.1	-	9	2	32993974;32995818
rna_NM_001075564.2	-	2	1	8717277
rna_NM_001206817.1	+	4	1	64183737
rna_XM_003587380.5	+	11	1	14279688
rna_NM_001076182.1	-	3	1	49917592
rna_NM_001075142.1	+	4	2	24922635;24922682
rna_NM_001001170.1	+	8	1	120725972
rna_NM_001002887.2	-	6	1	64099200
rna_NM_001302937.1	+	6	2	19336396;19336448
rna_NM_174505.3	-	46	1	35046554
rna_NM_001080224.2	+	6	1	12609839
rna_NM_001098864.1	-	16	1	12771119
rna_NM_001046402.2	-	5	1	18073860
rna_XM_003587579.4	+	3	1	49140947
rna_NM_001075200.1	+	10	1	81706027
rna_NM_001104994.1	+	4	1	35351616
rna_NM_176669.3	-	5	1	70977520
rna_NM_001206448.1	-	7	1	22519821
rna_NM_201527.2	-	91	5	95953203;95954781;95955336;95953256;95955437
rna_NM_001046542.2	-	7	1	112008151
rna_XM_024981458.1	+	17	2	18205547;18206177
rna_NM_001035280.1	+	15	1	44846463
rna_NM_174284.2	-	16	1	87980294
rna_NM_001034264.1	-	16	1	3040819
rna_NM_174446.3	+	41	1	5023801
rna_NM_001101854.2	+	2	1	9877231
rna_NM_001034739.2	-	26	4	66946897;66943645;66945497;66947162
rna_XR_139241.3	+	2	1	17362319
rna_NM_001195024.2	-	7	2	3790083;3790350
rna_XM_015471522.2	+	2	1	24992993
rna_NM_001034690.2	-	43	1	82217599
rna_NM_001046613.1	+	11	1	52691345
rna_NM_001304755.1	+	3	1	22308642
rna_NM_001077019.1	-	6	1	54566989
rna_XM_003585702.4	+	3	1	138346357
rna_NM_001075234.1	+	19	2	65655881;65655818
rna_NM_001099143.2	+	22	4	28506305;28508093;28507274;28507109
rna_XM_002698216.6	+	2	1	37003841
rna_NM_001076934.1	+	8	2	73519232;73518530
rna_NM_001075282.1	+	12	1	86157146
rna_NM_174041.2	+	2	1	46330781
rna_XR_805179.2	-	2	1	129296748
rna_XM_002692546.5	-	26	1	712309
rna_XM_002688010.5	+	4	1	119351723
rna_NM_001113317.2	-	11	1	14054958
rna_NM_001113250.1	-	2	1	490209
rna_NM_001075441.1	+	18	1	64092378
rna_NM_174062.3	-	625	1	40477531
rna_NM_001192859.1	-	2	1	74698016
rna_NM_001014950.1	+	14	1	129298369
rna_NM_174322.3	-	2	1	20696673
rna_NM_001145756.1	-	14	1	16586579
rna_XM_005209729.4	+	3	1	87039620
rna_NM_001015615.1	+	11	1	110174106
rna_NM_001008663.1	+	21	1	27373251
rna_NM_001244116.2	-	3	1	65334228
rna_NM_001075420.2	-	19	2	106150165;106150271
rna_NM_177507.2	-	7	1	67002551
rna_NM_001101119.1	+	3	1	33945725
rna_NM_001144087.2	+	5	1	44006860
rna_XR_003032967.1	-	31	1	5960700
rna_NM_001113313.2	+	26	2	28226226;28225780
rna_XR_233874.3	-	2	1	17662321
rna_NM_001076911.1	-	47	1	20418221
rna_NM_001101057.1	-	2	1	28159275
rna_NM_001083508.1	-	5	1	61264779
rna_NM_001205558.1	-	3	1	101034182
rna_XM_024996648.1	-	6	1	143512571
rna_NM_001046372.2	-	9	1	63811058
rna_NM_001080218.2	-	155	11	128111729;128111790;128113867;128112457;128113536;128113750;128112384;128113451;128115144;128113606;128114026
rna_NM_001083746.2	-	4	1	26754784
rna_XM_002691119.4	+	61	1	103122697
rna_XR_812325.3	-	14	1	45030944
rna_NM_001046079.1	+	7	2	71712376;71714360
rna_NM_001033612.1	-	16	1	20140211
rna_NM_001034756.2	+	7	1	66825991
rna_NM_001034303.2	+	12	1	18465545
rna_NM_001075891.1	+	13	1	50876111
rna_NM_001099206.1	+	39	3	20134014;20132029;20132740
rna_NM_174029.1	-	38	1	42185282
rna_NM_001195063.1	-	3	1	40232829
rna_NM_181014.2	-	4	1	99930392
rna_NM_001192223.1	-	3	1	11505909
rna_NM_001080244.2	+	46	1	144335970
rna_NM_175788.1	-	15	2	53196930;53196956
rna_XM_005212080.4	-	5	1	79554814
rna_NM_173959.4	+	52	1	21279187
rna_NM_001193202.2	+	3	1	27092734
rna_NM_001014963.2	+	11	3	67538324;67534353;67538300
rna_NM_001102102.1	+	19	3	59405617;59366030;59387516
rna_NM_001083454.1	-	2	1	37351949
rna_NM_001046605.1	+	44	2	1145336;1143206
rna_NM_001075431.2	-	104	4	58214579;58216081;58214063;58214341
gene_LOC781059	+	29	1	71971645
gene_LOC101906455	+	3	1	36497222
rna_NM_001034495.1	-	80	1	95850463
rna_XM_024996018.1	+	3	1	48995995
rna_NM_001199026.2	+	5	1	94514715
rna_NM_001045879.2	-	168	3	112198155;112198600;112198659
rna_NM_174519.2	-	5	1	76847359
rna_NM_174591.1	+	10	2	28275672;28274225
rna_NM_001034669.1	-	3	1	58530359
rna_NM_001076013.2	-	10	1	78852504
rna_NM_001191158.3	+	32	1	45719676
rna_NM_001034808.1	-	30	1	44397094
rna_NM_001103331.1	+	9	2	103495432;103493925
rna_NM_001034292.1	-	7	1	15466567
rna_NM_001013586.2	-	5	1	24694543
rna_NM_001081586.1	+	2	1	22754472
rna_XM_003587470.5	-	22	1	51108085
rna_NM_001076044.1	+	5	1	71549871
rna_NM_001034716.2	-	13	1	8488474
rna_NM_001102267.1	-	5	1	42938022
rna_NM_001083412.1	-	24	3	72913649;72915397;72915515
rna_XR_003035110.1	+	2	1	44701119
rna_NM_001083442.1	+	4	1	27494221
rna_NM_001098943.2	-	28	3	58289436;58292452;58290788
rna_NM_001192099.1	-	2	1	67842213
rna_NM_001034582.2	+	2	1	24093692
rna_NM_001075247.1	+	13	1	50015618
rna_NM_001034447.2	-	32	3	81068090;81067111;81067056
rna_NM_001015623.1	+	12	1	50352880
rna_NM_001078086.2	-	4	1	755133
rna_NM_001206037.2	+	3	1	69789464
rna_NM_001192053.1	-	15	2	37295624;37292700
rna_NM_001040608.2	-	3	1	15409490
rna_XM_010815952.3	-	9	2	25025293;25024285
rna_NM_001046477.1	-	31	1	94696645
rna_NM_001082615.1	+	3	1	18256309
rna_NM_001079779.1	-	41	3	38324930;38325863;38326654
rna_NM_001081616.2	+	21	1	33922135
rna_NM_001034637.2	-	9	1	62413959
rna_NM_001034762.1	+	4	1	16891354
rna_XM_002698036.5	+	36	2	14613270;14613041
rna_XM_002688579.5	+	2	1	6474168
rna_NM_174186.2	+	2	1	41575650
rna_NM_001076130.2	-	6	1	57065733
rna_NM_001102533.1	-	5	1	101603465
rna_NM_001017954.1	+	61	2	2018065;2017884
rna_NM_001099108.2	-	9	1	26202205
rna_NM_001101286.1	-	7	1	14258683
rna_XM_002695710.5	-	2	1	22058759
rna_NM_001076125.2	+	5	1	17971750
rna_NM_001076856.1	-	68	1	26248907
rna_NM_001046224.1	-	5	2	83117927;83117517
rna_NM_001035296.2	+	88	1	109683993
rna_XM_024992545.1	-	2	1	74622150
rna_XM_002689137.5	+	5	1	43168958
rna_NM_174563.3	-	7	1	21823623
rna_NM_001206010.2	-	4	1	37094568
rna_NM_001015539.1	+	2	1	106212439
rna_NM_001076466.1	+	11	1	52587279
rna_NM_205793.2	+	4	1	55193145
rna_XM_002696700.5	-	2	1	41958670
rna_NM_001102478.2	-	12	1	37093174
rna_NM_001192251.2	-	7	1	24493263
rna_NM_001033991.3	-	14	2	20887186;20887209
rna_NM_001034568.2	+	5	2	18671386;18671409
rna_NM_001098091.1	-	2	1	30358849
rna_NM_001206301.1	+	24	2	16518607;16519584
rna_NM_001046623.1	+	29	1	114725665
rna_NM_001099373.2	+	5	1	21981436
rna_NM_175795.3	-	35	2	74503276;74502508
rna_NM_001046080.2	+	23	1	71702582
rna_NM_001076126.1	-	26	2	59797076;59797137
rna_NM_001040592.1	-	32	1	3559250
rna_XM_010806403.3	+	6	1	110859777
rna_NM_174406.2	+	5	1	58478927
rna_NM_001038162.2	+	67	4	12764328;12766955;12762967;12762803
rna_XM_005216871.4	+	2	1	35149849
rna_NM_174707.3	+	64	2	95028640;95030245
rna_NM_001035111.3	+	13	2	48192089;48191772
rna_NM_001037815.2	+	74	3	59149488;59149423;59149264
rna_NM_001100363.2	+	16	2	6657856;6657981
rna_NM_001075670.2	-	32	3	105710015;105709716;105707457
rna_NM_001076088.1	-	10	1	97173592
rna_NM_001046387.1	-	5	1	11879048
rna_NM_001099701.2	-	2	1	131986172
rna_NM_001040529.2	+	5	2	2814293;2813945
rna_XM_002688325.5	-	54	4	84339383;84339654;84339070;84339264
rna_NM_176676.1	-	40	2	61410583;61410301
rna_NM_001099390.1	-	2	1	11902748
rna_NM_001205379.1	+	2	1	1970947
rna_NM_001075120.1	+	10	3	67016193;67016275;67016620
rna_NM_001083419.1	-	14	2	51674259;51674221
rna_NM_001110187.2	-	13	3	5819752;5820425;5820012
rna_XM_024984626.1	+	5	1	21243880
rna_NM_001206163.1	-	21	1	2375186
rna_XM_010814917.3	-	4	1	47416407
rna_XM_002692936.4	+	41	4	6304150;6305744;6304014;6303810
rna_NM_001079609.1	-	3	1	572776
rna_NM_001038197.1	+	10	2	76701188;76702028
rna_NM_174438.1	-	50	4	38203317;38203433;38203388;38203546
rna_XM_003586603.5	+	2	1	97156346
rna_NM_001038574.1	+	13	1	37178900
rna_NM_001034767.2	+	3	1	50692789
rna_NM_001304742.1	-	4	1	15415503
rna_NM_001103349.1	+	33	2	51793196;51786410
rna_NM_174599.2	-	14	2	39927827;39928081
rna_NM_174021.2	-	3	1	21096933
rna_XM_010804552.3	+	15	1	113623174
rna_XM_002690745.6	-	6	1	26643521
rna_NM_001076115.2	-	15	1	50983771
rna_NM_001195051.1	-	31	1	119662089
rna_NM_001076164.2	-	12	1	13208449
rna_XM_002695994.5	-	17	1	42656065
rna_XM_024995873.1	+	35	2	112369060;112369107
rna_NM_001101246.1	-	8	1	66180971
rna_XM_002694056.5	-	2	1	42375009
rna_NM_174613.2	-	5	1	13298159
rna_NM_001100347.1	+	2	1	36529399
rna_NM_001081575.1	+	73	1	107358960
rna_NM_001015606.2	+	5	2	56750574;56750724
rna_NM_001075233.1	+	10	1	80165500
rna_XR_815225.3	-	2	1	45275067
rna_NM_001105479.1	+	10	3	16665998;16666437;16667732
rna_NM_001166558.1	-	3	1	16952354
rna_NM_175818.4	+	25	1	1519323
rna_NM_001077127.1	+	102	1	14717353
rna_XM_024983287.1	+	4	2	52509687;52509706
rna_NM_001079591.1	-	14	1	65085554
rna_NM_001046024.1	+	6	1	43090556
rna_NM_203358.2	+	31	2	60407775;60407709
rna_NM_001075207.1	+	7	2	6519067;6519122
rna_NM_001035445.2	+	16	1	78404703
rna_XM_010821587.2	+	5	1	37070502
rna_NM_001037606.1	+	14	1	42529587
rna_XM_002693065.6	-	42	1	44532650
rna_NM_001101883.1	-	36	4	12882141;12881877;12882751;12883002
rna_NM_001083752.1	-	6	1	101566571
rna_XM_024984033.1	+	2	1	43018573
rna_NM_001080726.1	+	2	1	105350137
rna_XM_002688445.5	+	2	1	117387684
rna_NM_001034781.2	-	126	3	45804938;45805395;45805516
rna_XM_024982321.1	+	14	2	21617720;21617694
rna_NM_001080345.2	-	7	3	82994063;82992922;82993703
rna_NM_001046017.1	+	13	1	74998214
rna_NM_001078164.1	+	20	2	51435249;51421513
rna_NM_001046314.1	-	91	2	23680673;23680759
rna_XR_003032396.1	-	2	1	61048929
rna_NM_001075709.2	-	25	4	16396712;16397256;16397941;16397971
rna_NM_001046584.2	-	21	1	71726983
rna_NM_001076463.1	-	13	1	77374326
rna_NM_001083526.1	+	15	2	86090540;86090573
rna_NM_001193070.2	-	2	1	48065765
rna_NM_001035388.1	-	3	1	26067915
rna_NM_001034527.2	+	30	1	26120387
rna_NM_001075453.1	+	2	1	11589850
rna_NM_001105613.1	+	27	3	6784640;6784263;6784432
rna_NM_178572.2	-	68	2	76994566;76994754
rna_NM_001098112.2	-	3	1	4062697
rna_NM_001076345.1	-	9	1	11871936
rna_NM_174161.3	-	224	1	27964204
rna_NM_001038634.1	-	7	1	37454317
rna_NM_001038047.1	-	3	1	26568369
gene_LOC107132735	+	123	1	102540712
rna_NM_174831.2	-	2	1	51574748
rna_NM_001017952.1	-	6	1	33338490
rna_NM_001013364.1	+	126	2	75123210;75124641
rna_NM_001035492.2	+	49	1	42508869
rna_NM_176652.2	-	29	1	106970600
rna_NM_174806.2	-	77	2	26447655;26448482
rna_NM_001015582.1	-	3	1	33107023
rna_NM_183085.1	+	8	2	66598787;66599139
rna_NM_001206522.2	-	9	3	39603312;39604943;39605080
rna_NM_001035435.3	+	13	2	42923888;42923838
rna_NM_001083510.1	+	3	1	27389802
rna_NM_001040469.2	+	103	1	17810618
rna_XM_024988377.1	+	2	1	46188926
rna_NM_001205276.2	+	5	1	18784165
rna_NM_001082437.2	-	8	1	88172948
rna_NM_001035404.1	+	6	2	22675632;22675823
rna_NM_001038505.2	+	9	2	22795047;22796099
rna_NM_001035453.2	-	2	1	4237813
rna_NM_001075214.2	+	3	1	24836181
rna_NM_174348.2	+	13	2	14824588;14824412
rna_NM_174522.3	-	7	1	27480000
rna_NM_001075826.1	+	4	1	28193144
rna_NM_001035019.2	-	3	1	28453558
rna_NM_001204896.2	-	4	1	43127546
rna_NM_001034321.1	-	11	1	20090737
rna_NM_001076047.1	-	22	4	9113764;9113788;9114131;9144797
rna_NM_001110077.2	+	4	1	23046219
rna_NM_001075492.1	+	11	1	37980274
rna_NM_001130750.1	-	16	4	96042300;96044189;96041720;96044063
rna_NM_001193163.1	-	2	1	53629448
rna_NM_175786.2	-	34	2	42985598;42985618
rna_NM_001077035.2	+	41	2	40776191;40775207
rna_NM_001099159.1	-	2	1	28533752
rna_NM_001076188.1	+	5	2	12071870;12071302
rna_NM_001045909.2	+	23	2	7847068;7847138
rna_NM_001075982.1	+	8	1	24798450
rna_NM_176674.2	-	26	1	46806369
rna_XM_002698509.5	+	4	1	34188248
rna_NM_001083482.2	-	3	1	19980254
rna_NM_001034540.2	+	18	2	9405355;9406680
rna_NM_001099003.1	-	13	2	43848363;43851905
rna_XM_024991513.1	-	209	1	57203692
rna_NM_001014933.3	+	38	4	77229369;77229340;77229729;77229851
rna_NM_174213.2	-	49	3	18009977;18009934;18009761
rna_XM_002697339.6	+	2	1	28787690
rna_NM_001075624.2	-	4	1	40006874
rna_NM_001015569.3	+	8	1	18608817
rna_NM_001205397.1	-	22	2	41898894;41904311
rna_NM_001046171.2	-	69	1	11197285
[truncated: 644 more rows]
