# Supplementary material for: PacBio Single-Molecule Long-Read Sequencing Provides New Light on the Complexity of Full-Length Transcripts in Cattle
Source: Front Genet. 2021 Aug 30;12:664974. doi: 10.3389/fgene.2021.664974 (PMC8437344; doi:10.3389/fgene.2021.664974)
Supplement: Supplementary Table 1 — Prediction of novel isoforms from known genes. [file Data_Sheet_1.ZIP › Table S6. Prediction of the transcription factors.xls]

Gene id	Family
Novelgene0194_novel01	TF_bZIP
Novelgene0201_novel01	HMG
Novelgene0205_novel01	zf-C2H2
Novelgene0292_novel01	zf-C2H2
Novelgene0323_novel01	TF_bZIP
Novelgene0327_novel01	zf-C2H2
Novelgene0330_novel01	zf-C2H2
Novelgene0343_novel01	Homeobox
Novelgene0361_novel02	TF_bZIP
Novelgene0419_novel01	ZBTB
rna_NM_001040478.2	bHLH
rna_NM_001046519.1	NF-YB
rna_NM_001077107.3	MH1
rna_NM_001077125.2	ZBTB
rna_NM_001077125.2_novel01	ZBTB
rna_NM_001077125.2_novel02	ZBTB
rna_NM_001099089.1	zf-C2H2
rna_NM_001099389.1_novel01	Homeobox
rna_NM_001192146.1	bHLH
rna_NM_001192223.1	Homeobox
rna_XM_015458468.2_novel01	zf-C2H2
rna_NM_001012673.1	STAT
rna_NM_001034538.2	zf-C2H2
rna_NM_001046298.1_novel01	ETS
rna_NM_001046298.1_novel02	ETS
rna_NM_001075347.1	THAP
rna_NM_001080242.2	RHD
rna_NM_001102533.1_novel01	TF_bZIP
rna_NM_001192462.1	T-box
rna_XM_002692740.6_novel01	zf-C2H2
rna_XM_002695334.6_novel01	zf-C2H2
rna_XR_240040.1_novel01	zf-C2H2
rna_NM_001045875.1	zf-C2H2
rna_NM_001075478.1	NF-YC
rna_NM_001076956.1	ZBTB
rna_NM_001078067.1	ZBTB
rna_NM_001105407.1	PC4
rna_NM_001105407.1_novel02	PC4
rna_NM_001111325.1	bHLH
rna_NM_001112708.1	zf-C2H2
rna_NM_001192027.1_novel01	zf-C2H2
rna_NM_001192027.1_novel02	zf-C2H2
rna_NM_001205689.1_novel01	STAT
rna_NM_176612.1	HMG
rna_XM_002695231.6	zf-C2H2
rna_NM_001001172.3	bHLH
rna_NM_001077017.2	zf-C2H2
rna_NM_001077827.1_novel01	TF_bZIP
rna_NM_001078100.2	THR-like
rna_NM_001083377.1	ZBTB
rna_NM_001113572.1	zf-C2H2
rna_NM_001113572.1_novel01	zf-C2H2
rna_NM_001113572.1_novel02	zf-C2H2
rna_NM_001192203.2	THAP
rna_NM_001193214.1	zf-C2H2
rna_NM_001205625.1_novel01	ARID
rna_NM_174285.1_novel01	TF_bZIP
rna_NM_182786.2	TF_bZIP
rna_XM_024984088.1_novel01	TEA
rna_NM_001014899.1	bHLH
rna_NM_001076542.1	MYB
rna_NM_001076542.1_novel01	MYB
rna_NM_001102092.2	zf-C2H2
rna_NM_001205479.1	zf-C2H2
rna_NM_001205540.1_novel01	ZBTB
rna_XM_003586032.5	THAP
rna_XM_024979476.1_novel01	zf-C2H2
rna_XM_024979476.1_novel02	zf-C2H2
rna_XM_024984559.1_novel01	zf-C2H2
rna_NM_001014950.1	bHLH
rna_NM_001014950.1_novel01	bHLH
rna_NM_001015598.1	ZBTB
rna_NM_001076192.1_novel01	zf-C2H2
rna_NM_001076192.1_novel02	zf-C2H2
rna_NM_001076192.1_novel03	zf-C2H2
rna_NM_001076934.1_novel01	IRF
rna_NM_001076934.1_novel02	IRF
rna_NM_001080214.1_novel01	ETS
rna_NM_001083395.2_novel01	zf-C2H2
rna_NM_001104994.1	THAP
rna_NM_001105416.1	MYB
rna_NM_001105416.1_novel01	MYB
rna_NM_001105416.1_novel02	MYB
rna_NM_001144087.2	TSC22
rna_NM_001192859.1_novel01	zf-C2H2
rna_NM_001205507.1	ZBTB
rna_NM_001304755.1	MYB
rna_XM_002688782.6	zf-C2H2
rna_XM_002692462.5	TF_bZIP
rna_XM_010814848.3	zf-C2H2
rna_XM_015458504.2_novel01	zf-C2H2
rna_XM_015458504.2_novel02	zf-C2H2
rna_XM_015458504.2_novel03	zf-C2H2
rna_XR_805179.2_novel01	bHLH
rna_NM_001034390.1	NF-YB
rna_NM_001038565.2	TSC22
rna_NM_001076463.1_novel01	ZBTB
rna_NM_001076463.1_novel02	ZBTB
rna_NM_001076463.1_novel03	ZBTB
rna_NM_001083746.2	zf-C2H2
rna_NM_001102096.2_novel01	HMG
rna_XM_010806403.3_novel01	zf-BED
rna_XM_010814917.3_novel01	zf-C2H2
rna_XM_024991096.1_novel01	Homeobox
rna_NM_001037616.1	HMG
rna_NM_001038523.2	HMG
rna_NM_001101225.2	NF-YC
rna_NM_001101997.1	zf-C2H2
rna_NM_001205939.1	zf-C2H2
rna_XM_005224981.4	zf-C2H2
rna_XM_024978724.1	zf-C2H2
Novelgene0005_novel01	TF_bZIP
rna_NM_001046614.1	zf-C2H2
rna_NM_001075707.1	HMG
rna_NM_001083482.2	zf-MIZ
rna_NM_001168462.1	zf-C2H2
rna_NM_001191462.1_novel01	ZBTB
rna_NM_001206016.1	SRF
rna_NM_001206808.1	zf-C2H2
rna_XM_010816094.3_novel01	zf-C2H2
