# Supplementary material for: PacBio Single-Molecule Long-Read Sequencing Provides New Light on the Complexity of Full-Length Transcripts in Cattle
Source: Front Genet. 2021 Aug 30;12:664974. doi: 10.3389/fgene.2021.664974 (PMC8437344; doi:10.3389/fgene.2021.664974)
Supplement: Supplementary Table 1 — Prediction of novel isoforms from known genes. [file Data_Sheet_1.ZIP › Table S7. Prediction of the novel lncRNAs.xls]

transcript_id	gene_id	type	length	exon_number
Novelgene0248_novel01	Novelgene0248	Novel_lncRNA	3379	1
Novelgene0127_novel01	Novelgene0127	Novel_lncRNA	1951	1
rna_XM_024990827.1_novel01	rna_XM_024990827.1	Novel_lncRNA	1943	1
Novelgene0001_novel01	Novelgene0001	Novel_lncRNA	3053	1
Novelgene0301_novel01	Novelgene0301	Novel_lncRNA	2832	1
Novelgene0297_novel01	Novelgene0297	Novel_lncRNA	3768	1
rna_NM_001035427.1_novel08	rna_NM_001035427.1	Novel_lncRNA	1382	1
Novelgene0360_novel01	Novelgene0360	Novel_lncRNA	3197	1
Novelgene0199_novel01	Novelgene0199	Novel_lncRNA	3458	1
rna_XM_002695990.3_novel06	rna_XM_002695990.3	Novel_lncRNA	245	1
rna_NM_001014884.1_novel02	rna_NM_001014884.1	Novel_lncRNA	400	1
rna_NM_174623.2_novel02	rna_NM_174623.2	Novel_lncRNA	221	1
Novelgene0059_novel01	Novelgene0059	Novel_lncRNA	2009	1
Novelgene0155_novel01	Novelgene0155	Novel_lncRNA	709	1
Novelgene0107_novel01	Novelgene0107	Novel_lncRNA	2954	1
rna_XR_003036017.1_novel01	rna_XR_003036017.1	Novel_lncRNA	3184	1
rna_NM_001035355.2_novel01	rna_NM_001035355.2	Novel_lncRNA	1852	1
Novelgene0222_novel01	Novelgene0222	Novel_lncRNA	527	1
rna_NM_205781.2_novel02	rna_NM_205781.2	Novel_lncRNA	1863	2
rna_NM_174464.2_novel07	rna_NM_174464.2	Novel_lncRNA	1211	1
rna_NM_001034302.2_novel05	rna_NM_001034302.2	Novel_lncRNA	289	1
Novelgene0221_novel01	Novelgene0221	Novel_lncRNA	3820	1
Novelgene0148_novel01	Novelgene0148	Novel_lncRNA	1504	1
rna_NM_001076110.1_novel01	rna_NM_001076110.1	Novel_lncRNA	820	1
Novelgene0235_novel01	Novelgene0235	Novel_lncRNA	457	1
Novelgene0045_novel01	Novelgene0045	Novel_lncRNA	2129	2
rna_NM_001075535.2_novel01	rna_NM_001075535.2	Novel_lncRNA	2610	1
rna_NM_001080241.2_novel02	rna_NM_001080241.2	Novel_lncRNA	1615	1
Novelgene0168_novel01	Novelgene0168	Novel_lncRNA	300	1
rna_NM_001078023.2_novel02	rna_NM_001078023.2	Novel_lncRNA	3386	1
rna_NM_001034632.3_novel01	rna_NM_001034632.3	Novel_lncRNA	553	1
rna_NM_174218.1_novel03	rna_NM_174218.1	Novel_lncRNA	411	1
rna_NM_001034294.2_novel06	rna_NM_001034294.2	Novel_lncRNA	609	1
rna_NM_001076473.2_novel01	rna_NM_001076473.2	Novel_lncRNA	462	1
rna_NM_001083527.1_novel01	rna_NM_001083527.1	Novel_lncRNA	2072	1
rna_NM_001098943.2_novel03	rna_NM_001098943.2	Novel_lncRNA	741	1
rna_XM_025000904.1_novel01	rna_XM_025000904.1	Novel_lncRNA	2089	1
rna_NM_001024689.3_novel03	rna_NM_001024689.3	Novel_lncRNA	340	1
rna_XM_002695994.5_novel03	rna_XM_002695994.5	Novel_lncRNA	1522	1
rna_NM_001166607.1_novel01	rna_NM_001166607.1	Novel_lncRNA	331	1
Novelgene0240_novel01	Novelgene0240	Novel_lncRNA	2449	2
rna_XR_003035110.1_novel01	rna_XR_003035110.1	Novel_lncRNA	3161	1
Novelgene0229_novel01	Novelgene0229	Novel_lncRNA	214	1
rna_NM_001014963.2_novel02	rna_NM_001014963.2	Novel_lncRNA	3013	1
Novelgene0083_novel02	Novelgene0083	Novel_lncRNA	4179	1
rna_NM_001040516.1_novel04	rna_NM_001040516.1	Novel_lncRNA	228	2
Novelgene0098_novel01	Novelgene0098	Novel_lncRNA	2385	1
Novelgene0060_novel01	Novelgene0060	Novel_lncRNA	994	1
rna_NM_001014935.2_novel03	rna_NM_001014935.2	Novel_lncRNA	205	1
rna_XM_002694839.6_novel01	rna_XM_002694839.6	Novel_lncRNA	2605	1
Novelgene0065_novel01	Novelgene0065	Novel_lncRNA	3639	1
rna_NM_001033623.2_novel03	rna_NM_001033623.2	Novel_lncRNA	246	1
Novelgene0262_novel01	Novelgene0262	Novel_lncRNA	2075	1
Novelgene0220_novel02	Novelgene0220	Novel_lncRNA	2774	1
rna_XM_002688237.5_novel01	rna_XM_002688237.5	Novel_lncRNA	870	1
rna_NM_174490.3_novel01	rna_NM_174490.3	Novel_lncRNA	488	1
Novelgene0219_novel01	Novelgene0219	Novel_lncRNA	735	1
Novelgene0232_novel01	Novelgene0232	Novel_lncRNA	2413	1
Novelgene0237_novel01	Novelgene0237	Novel_lncRNA	487	1
rna_NM_176645.3_novel03	rna_NM_176645.3	Novel_lncRNA	294	1
Novelgene0038_novel01	Novelgene0038	Novel_lncRNA	697	1
rna_NM_001076088.1_novel01	rna_NM_001076088.1	Novel_lncRNA	1830	1
Novelgene0357_novel01	Novelgene0357	Novel_lncRNA	1807	1
Novelgene0291_novel01	Novelgene0291	Novel_lncRNA	2481	1
Novelgene0449_novel01	Novelgene0449	Novel_lncRNA	835	1
Novelgene0386_novel01	Novelgene0386	Novel_lncRNA	4958	1
Novelgene0130_novel01	Novelgene0130	Novel_lncRNA	2416	1
rna_NM_001192214.2_novel02	rna_NM_001192214.2	Novel_lncRNA	431	1
Novelgene0200_novel02	Novelgene0200	Novel_lncRNA	2379	1
rna_NM_174677.2_novel03	rna_NM_174677.2	Novel_lncRNA	1896	1
rna_NM_001127243.2_novel02	rna_NM_001127243.2	Novel_lncRNA	435	1
Novelgene0118_novel01	Novelgene0118	Novel_lncRNA	2407	1
rna_NM_001034678.1_novel01	rna_NM_001034678.1	Novel_lncRNA	216	1
rna_NM_174822.3_novel01	rna_NM_174822.3	Novel_lncRNA	407	1
gene_LOC101906455_novel01	gene_LOC101906455	Novel_lncRNA	481	1
rna_NM_001075317.1_novel01	rna_NM_001075317.1	Novel_lncRNA	1520	1
rna_NM_001083791.1_novel01	rna_NM_001083791.1	Novel_lncRNA	2846	1
rna_NM_205779.1_novel01	rna_NM_205779.1	Novel_lncRNA	352	2
Novelgene0116_novel01	Novelgene0116	Novel_lncRNA	4423	1
Novelgene0218_novel02	Novelgene0218	Novel_lncRNA	371	1
rna_NM_001014950.1_novel02	rna_NM_001014950.1	Novel_lncRNA	211	1
Novelgene0246_novel01	Novelgene0246	Novel_lncRNA	266	1
rna_NM_174800.2_novel01	rna_NM_174800.2	Novel_lncRNA	231	1
Novelgene0284_novel01	Novelgene0284	Novel_lncRNA	2931	1
rna_NM_175812.2_novel01	rna_NM_175812.2	Novel_lncRNA	230	1
rna_NM_001046117.2_novel01	rna_NM_001046117.2	Novel_lncRNA	1618	2
rna_NM_182657.1_novel05	rna_NM_182657.1	Novel_lncRNA	681	1
rna_XM_003585772.5_novel02	rna_XM_003585772.5	Novel_lncRNA	2176	1
rna_NM_001034763.2_novel01	rna_NM_001034763.2	Novel_lncRNA	597	2
Novelgene0441_novel01	Novelgene0441	Novel_lncRNA	415	1
Novelgene0200_novel01	Novelgene0200	Novel_lncRNA	4844	1
rna_NM_001111103.2_novel02	rna_NM_001111103.2	Novel_lncRNA	219	1
Novelgene0407_novel01	Novelgene0407	Novel_lncRNA	1330	2
rna_NM_174285.1_novel02	rna_NM_174285.1	Novel_lncRNA	3098	1
Novelgene0243_novel01	Novelgene0243	Novel_lncRNA	337	1
Novelgene0231_novel01	Novelgene0231	Novel_lncRNA	2648	1
Novelgene0197_novel01	Novelgene0197	Novel_lncRNA	2301	1
Novelgene0286_novel01	Novelgene0286	Novel_lncRNA	508	1
Novelgene0108_novel02	Novelgene0108	Novel_lncRNA	3172	1
Novelgene0265_novel03	Novelgene0265	Novel_lncRNA	4731	1
Novelgene0010_novel01	Novelgene0010	Novel_lncRNA	538	1
Novelgene0030_novel01	Novelgene0030	Novel_lncRNA	361	1
Novelgene0132_novel01	Novelgene0132	Novel_lncRNA	246	1
rna_NM_001195063.1_novel01	rna_NM_001195063.1	Novel_lncRNA	206	2
rna_NM_001075562.2_novel02	rna_NM_001075562.2	Novel_lncRNA	2436	1
rna_XM_002685568.6_novel01	rna_XM_002685568.6	Novel_lncRNA	550	1
Novelgene0113_novel01	Novelgene0113	Novel_lncRNA	2866	1
rna_NM_001193153.1_novel01	rna_NM_001193153.1	Novel_lncRNA	342	1
rna_NM_001034746.2_novel02	rna_NM_001034746.2	Novel_lncRNA	285	1
Novelgene0412_novel01	Novelgene0412	Novel_lncRNA	2483	1
Novelgene0092_novel01	Novelgene0092	Novel_lncRNA	3244	1
rna_XM_024991513.1_novel01	rna_XM_024991513.1	Novel_lncRNA	521	3
Novelgene0081_novel01	Novelgene0081	Novel_lncRNA	1853	1
rna_XM_003586603.5_novel01	rna_XM_003586603.5	Novel_lncRNA	2539	1
rna_XM_002697959.4_novel02	rna_XM_002697959.4	Novel_lncRNA	5112	1
rna_NM_001102102.1_novel07	rna_NM_001102102.1	Novel_lncRNA	264	1
rna_NM_001192383.2_novel01	rna_NM_001192383.2	Novel_lncRNA	2509	1
rna_XM_002688545.6_novel01	rna_XM_002688545.6	Novel_lncRNA	491	1
Novelgene0427_novel01	Novelgene0427	Novel_lncRNA	1256	1
Novelgene0103_novel02	Novelgene0103	Novel_lncRNA	1561	1
Novelgene0363_novel01	Novelgene0363	Novel_lncRNA	2465	1
Novelgene0033_novel01	Novelgene0033	Novel_lncRNA	2352	1
rna_XM_002688010.5_novel02	rna_XM_002688010.5	Novel_lncRNA	676	1
Novelgene0204_novel01	Novelgene0204	Novel_lncRNA	1874	1
rna_NM_001205769.1_novel01	rna_NM_001205769.1	Novel_lncRNA	700	1
Novelgene0340_novel01	Novelgene0340	Novel_lncRNA	2063	1
rna_NM_174346.2_novel01	rna_NM_174346.2	Novel_lncRNA	250	2
rna_NM_001038047.1	rna_NM_001038047.1	Novel_lncRNA	1038	4
Novelgene0278_novel02	Novelgene0278	Novel_lncRNA	700	1
rna_XR_810477.3_novel01	rna_XR_810477.3	Novel_lncRNA	316	1
Novelgene0066_novel01	Novelgene0066	Novel_lncRNA	2743	1
rna_NM_001034294.2_novel05	rna_NM_001034294.2	Novel_lncRNA	226	1
rna_XR_003035596.1_novel01	rna_XR_003035596.1	Novel_lncRNA	940	1
Novelgene0309_novel01	Novelgene0309	Novel_lncRNA	694	1
Novelgene0223_novel01	Novelgene0223	Novel_lncRNA	1801	1
Novelgene0183_novel01	Novelgene0183	Novel_lncRNA	2529	1
Novelgene0121_novel01	Novelgene0121	Novel_lncRNA	669	1
rna_XM_024990827.1_novel02	rna_XM_024990827.1	Novel_lncRNA	902	1
rna_NM_203322.3_novel01	rna_NM_203322.3	Novel_lncRNA	353	1
rna_NM_001097570.1_novel02	rna_NM_001097570.1	Novel_lncRNA	217	1
Novelgene0021_novel01	Novelgene0021	Novel_lncRNA	1821	1
Novelgene0280_novel01	Novelgene0280	Novel_lncRNA	469	1
Novelgene0336_novel01	Novelgene0336	Novel_lncRNA	3644	1
rna_NM_173963.1_novel04	rna_NM_173963.1	Novel_lncRNA	1750	2
Novelgene0106_novel01	Novelgene0106	Novel_lncRNA	3060	1
Novelgene0260_novel01	Novelgene0260	Novel_lncRNA	382	1
Novelgene0238_novel01	Novelgene0238	Novel_lncRNA	1545	1
Novelgene0146_novel01	Novelgene0146	Novel_lncRNA	3203	1
rna_NM_001206717.1_novel01	rna_NM_001206717.1	Novel_lncRNA	355	1
Novelgene0159_novel01	Novelgene0159	Novel_lncRNA	2015	1
rna_NM_001034350.2_novel01	rna_NM_001034350.2	Novel_lncRNA	1376	1
rna_NM_001205720.1_novel02	rna_NM_001205720.1	Novel_lncRNA	2471	1
Novelgene0163_novel01	Novelgene0163	Novel_lncRNA	2658	1
rna_NM_001113297.2_novel01	rna_NM_001113297.2	Novel_lncRNA	1431	2
Novelgene0312_novel01	Novelgene0312	Novel_lncRNA	2698	1
rna_NM_174769.2_novel02	rna_NM_174769.2	Novel_lncRNA	553	1
Novelgene0011_novel01	Novelgene0011	Novel_lncRNA	2379	1
Novelgene0270_novel01	Novelgene0270	Novel_lncRNA	3123	1
rna_NM_174464.2_novel08	rna_NM_174464.2	Novel_lncRNA	761	1
Novelgene0226_novel02	Novelgene0226	Novel_lncRNA	2188	1
Novelgene0023_novel01	Novelgene0023	Novel_lncRNA	604	1
rna_NM_001098131.1_novel02	rna_NM_001098131.1	Novel_lncRNA	846	1
Novelgene0423_novel01	Novelgene0423	Novel_lncRNA	1842	1
rna_NM_001076475.1_novel03	rna_NM_001076475.1	Novel_lncRNA	857	1
rna_XM_010818064.2_novel01	rna_XM_010818064.2	Novel_lncRNA	2499	1
rna_XM_024980698.1_novel02	rna_XM_024980698.1	Novel_lncRNA	819	1
rna_NM_001035323.1_novel01	rna_NM_001035323.1	Novel_lncRNA	217	1
rna_NM_176670.2_novel02	rna_NM_176670.2	Novel_lncRNA	343	1
rna_NM_001195013.1_novel02	rna_NM_001195013.1	Novel_lncRNA	3117	1
Novelgene0087_novel01	Novelgene0087	Novel_lncRNA	3961	1
rna_NM_001035426.1_novel01	rna_NM_001035426.1	Novel_lncRNA	364	1
rna_NM_175816.3_novel01	rna_NM_175816.3	Novel_lncRNA	206	1
Novelgene0202_novel01	Novelgene0202	Novel_lncRNA	1451	1
rna_NM_001114083.2_novel05	rna_NM_001114083.2	Novel_lncRNA	2382	1
rna_NM_001142917.1_novel25	rna_NM_001142917.1	Novel_lncRNA	1443	1
Novelgene0184_novel01	Novelgene0184	Novel_lncRNA	1004	1
rna_NM_001097989.1_novel02	rna_NM_001097989.1	Novel_lncRNA	3586	1
Novelgene0254_novel02	Novelgene0254	Novel_lncRNA	604	1
rna_NM_001166511.2_novel08	rna_NM_001166511.2	Novel_lncRNA	215	1
rna_NM_001035093.2_novel03	rna_NM_001035093.2	Novel_lncRNA	650	1
Novelgene0414_novel01	Novelgene0414	Novel_lncRNA	2646	1
rna_XM_024979627.1_novel01	rna_XM_024979627.1	Novel_lncRNA	744	1
rna_NM_001101875.2_novel05	rna_NM_001101875.2	Novel_lncRNA	712	1
rna_XM_002691119.4_novel02	rna_XM_002691119.4	Novel_lncRNA	509	1
Novelgene0226_novel03	Novelgene0226	Novel_lncRNA	217	1
Novelgene0245_novel01	Novelgene0245	Novel_lncRNA	784	1
Novelgene0026_novel01	Novelgene0026	Novel_lncRNA	3614	1
rna_NM_174660.2_novel04	rna_NM_174660.2	Novel_lncRNA	232	1
rna_NM_173984.3_novel09	rna_NM_173984.3	Novel_lncRNA	209	1
rna_NM_001195013.1_novel05	rna_NM_001195013.1	Novel_lncRNA	1757	1
rna_NM_001163782.2_novel01	rna_NM_001163782.2	Novel_lncRNA	3530	2
Novelgene0208_novel01	Novelgene0208	Novel_lncRNA	3656	1
Novelgene0445_novel01	Novelgene0445	Novel_lncRNA	234	2
rna_NM_173881.2_novel02	rna_NM_173881.2	Novel_lncRNA	388	1
rna_NM_174290.2_novel02	rna_NM_174290.2	Novel_lncRNA	208	1
Novelgene0450_novel01	Novelgene0450	Novel_lncRNA	482	1
Novelgene0366_novel01	Novelgene0366	Novel_lncRNA	2002	1
rna_NM_001015592.1_novel01	rna_NM_001015592.1	Novel_lncRNA	351	1
Novelgene0029_novel01	Novelgene0029	Novel_lncRNA	3161	1
rna_NM_001034255.2_novel01	rna_NM_001034255.2	Novel_lncRNA	233	2
rna_XM_024985011.1_novel01	rna_XM_024985011.1	Novel_lncRNA	467	1
rna_NM_001206829.1_novel02	rna_NM_001206829.1	Novel_lncRNA	486	1
Novelgene0385_novel01	Novelgene0385	Novel_lncRNA	1118	1
Novelgene0428_novel01	Novelgene0428	Novel_lncRNA	294	1
rna_XM_003587380.5_novel01	rna_XM_003587380.5	Novel_lncRNA	481	1
Novelgene0307_novel01	Novelgene0307	Novel_lncRNA	2445	1
rna_NM_001192233.1_novel01	rna_NM_001192233.1	Novel_lncRNA	2826	1
rna_NM_176645.3_novel02	rna_NM_176645.3	Novel_lncRNA	711	1
Novelgene0314_novel01	Novelgene0314	Novel_lncRNA	1492	1
Novelgene0077_novel01	Novelgene0077	Novel_lncRNA	569	1
Novelgene0252_novel01	Novelgene0252	Novel_lncRNA	4758	1
rna_NC_006853.1:364..430_novel01	rna_NC_006853.1:364..430	Novel_lncRNA	365	1
Novelgene0256_novel01	Novelgene0256	Novel_lncRNA	2421	1
Novelgene0008_novel01	Novelgene0008	Novel_lncRNA	1734	1
rna_NM_001081524.1_novel06	rna_NM_001081524.1	Novel_lncRNA	418	1
Novelgene0047_novel01	Novelgene0047	Novel_lncRNA	709	1
Novelgene0359_novel01	Novelgene0359	Novel_lncRNA	2160	1
rna_NM_001035386.2_novel06	rna_NM_001035386.2	Novel_lncRNA	671	1
rna_XM_002697959.4_novel01	rna_XM_002697959.4	Novel_lncRNA	5691	1
rna_NM_001101875.2_novel06	rna_NM_001101875.2	Novel_lncRNA	201	1
rna_NM_001014389.2_novel01	rna_NM_001014389.2	Novel_lncRNA	381	1
Novelgene0015_novel01	Novelgene0015	Novel_lncRNA	3563	1
Novelgene0410_novel01	Novelgene0410	Novel_lncRNA	1001	1
Novelgene0014_novel02	Novelgene0014	Novel_lncRNA	294	1
Novelgene0018_novel01	Novelgene0018	Novel_lncRNA	3328	1
Novelgene0457_novel01	Novelgene0457	Novel_lncRNA	3533	1
rna_NM_001002885.1_novel02	rna_NM_001002885.1	Novel_lncRNA	367	1
rna_XM_005213755.3_novel01	rna_XM_005213755.3	Novel_lncRNA	512	1
Novelgene0379_novel01	Novelgene0379	Novel_lncRNA	924	1
rna_NM_001142917.1_novel22	rna_NM_001142917.1	Novel_lncRNA	515	1
Novelgene0185_novel01	Novelgene0185	Novel_lncRNA	1642	1
Novelgene0302_novel01	Novelgene0302	Novel_lncRNA	535	1
Novelgene0144_novel01	Novelgene0144	Novel_lncRNA	2727	1
rna_NM_174068.2_novel02	rna_NM_174068.2	Novel_lncRNA	481	1
Novelgene0158_novel01	Novelgene0158	Novel_lncRNA	3540	1
Novelgene0136_novel01	Novelgene0136	Novel_lncRNA	1084	2
Novelgene0290_novel01	Novelgene0290	Novel_lncRNA	1587	1
Novelgene0114_novel02	Novelgene0114	Novel_lncRNA	1797	1
Novelgene0043_novel01	Novelgene0043	Novel_lncRNA	7645	1
rna_NM_177944.2_novel05	rna_NM_177944.2	Novel_lncRNA	579	1
Novelgene0226_novel12	Novelgene0226	Novel_lncRNA	344	1
Novelgene0283_novel01	Novelgene0283	Novel_lncRNA	1537	1
rna_NM_001083377.1_novel01	rna_NM_001083377.1	Novel_lncRNA	460	1
Novelgene0131_novel01	Novelgene0131	Novel_lncRNA	2878	1
Novelgene0399_novel01	Novelgene0399	Novel_lncRNA	510	1
rna_NM_001034054.1_novel03	rna_NM_001034054.1	Novel_lncRNA	359	1
rna_NM_174702.3_novel01	rna_NM_174702.3	Novel_lncRNA	1791	1
rna_NM_001206228.1_novel02	rna_NM_001206228.1	Novel_lncRNA	3840	1
rna_NM_182657.1_novel06	rna_NM_182657.1	Novel_lncRNA	776	1
rna_NM_174029.1_novel02	rna_NM_174029.1	Novel_lncRNA	229	1
rna_XM_005201494.4_novel01	rna_XM_005201494.4	Novel_lncRNA	253	1
Novelgene0254_novel01	Novelgene0254	Novel_lncRNA	2003	1
rna_NM_001080332.2_novel03	rna_NM_001080332.2	Novel_lncRNA	1868	1
Novelgene0360_novel02	Novelgene0360	Novel_lncRNA	1758	1
rna_NM_001075985.2_novel01	rna_NM_001075985.2	Novel_lncRNA	455	1
rna_NM_174773.4_novel08	rna_NM_174773.4	Novel_lncRNA	286	2
Novelgene0337_novel01	Novelgene0337	Novel_lncRNA	2596	1
rna_XM_024975693.1_novel02	rna_XM_024975693.1	Novel_lncRNA	263	1
Novelgene0028_novel01	Novelgene0028	Novel_lncRNA	2592	1
rna_NM_001075985.2_novel02	rna_NM_001075985.2	Novel_lncRNA	209	1
rna_NM_001039953.1_novel01	rna_NM_001039953.1	Novel_lncRNA	445	1
Novelgene0076_novel01	Novelgene0076	Novel_lncRNA	564	1
Novelgene0049_novel01	Novelgene0049	Novel_lncRNA	2049	1
Novelgene0036_novel01	Novelgene0036	Novel_lncRNA	2214	1
rna_NM_001075367.1_novel01	rna_NM_001075367.1	Novel_lncRNA	221	1
rna_NM_001035093.2_novel04	rna_NM_001035093.2	Novel_lncRNA	326	1
rna_NM_001013589.3_novel04	rna_NM_001013589.3	Novel_lncRNA	293	1
rna_NM_182657.1_novel04	rna_NM_182657.1	Novel_lncRNA	2066	1
rna_NM_001114519.2_novel01	rna_NM_001114519.2	Novel_lncRNA	431	2
Novelgene0189_novel01	Novelgene0189	Novel_lncRNA	2103	1
Novelgene0268_novel01	Novelgene0268	Novel_lncRNA	1711	1
rna_XM_003586153.4_novel03	rna_XM_003586153.4	Novel_lncRNA	3981	1
rna_NM_001103264.1_novel01	rna_NM_001103264.1	Novel_lncRNA	317	1
Novelgene0163_novel02	Novelgene0163	Novel_lncRNA	1220	1
rna_NM_001113313.2_novel02	rna_NM_001113313.2	Novel_lncRNA	894	3
rna_NM_182652.2_novel03	rna_NM_182652.2	Novel_lncRNA	1220	1
rna_NM_001130930.1_novel01	rna_NM_001130930.1	Novel_lncRNA	1955	2
Novelgene0277_novel01	Novelgene0277	Novel_lncRNA	262	1
Novelgene0110_novel01	Novelgene0110	Novel_lncRNA	3395	1
Novelgene0173_novel01	Novelgene0173	Novel_lncRNA	1981	1
Novelgene0175_novel02	Novelgene0175	Novel_lncRNA	212	1
rna_NM_001033623.2_novel02	rna_NM_001033623.2	Novel_lncRNA	464	1
rna_NM_001002887.2_novel02	rna_NM_001002887.2	Novel_lncRNA	580	1
rna_XM_002688579.5_novel01	rna_XM_002688579.5	Novel_lncRNA	2109	1
Novelgene0376_novel01	Novelgene0376	Novel_lncRNA	1964	1
Novelgene0320_novel01	Novelgene0320	Novel_lncRNA	2500	1
Novelgene0317_novel01	Novelgene0317	Novel_lncRNA	1959	1
rna_NM_001075257.2_novel01	rna_NM_001075257.2	Novel_lncRNA	2331	1
rna_NM_174493.1_novel02	rna_NM_174493.1	Novel_lncRNA	592	1
rna_NM_174325.1_novel03	rna_NM_174325.1	Novel_lncRNA	3794	1
rna_NM_001076212.2_novel01	rna_NM_001076212.2	Novel_lncRNA	1801	1
rna_NM_001003900.1_novel01	rna_NM_001003900.1	Novel_lncRNA	390	1
rna_NM_174557.4_novel04	rna_NM_174557.4	Novel_lncRNA	548	1
rna_NM_174121.1_novel01	rna_NM_174121.1	Novel_lncRNA	1536	1
Novelgene0426_novel01	Novelgene0426	Novel_lncRNA	393	1
Novelgene0294_novel01	Novelgene0294	Novel_lncRNA	1893	1
rna_XR_001494393.2_novel01	rna_XR_001494393.2	Novel_lncRNA	431	2
rna_XM_024983502.1_novel05	rna_XM_024983502.1	Novel_lncRNA	324	1
rna_NM_001045912.2_novel01	rna_NM_001045912.2	Novel_lncRNA	2714	1
rna_XM_024988377.1_novel01	rna_XM_024988377.1	Novel_lncRNA	447	1
rna_NM_001083731.1_novel02	rna_NM_001083731.1	Novel_lncRNA	273	1
rna_NM_174557.4_novel03	rna_NM_174557.4	Novel_lncRNA	1134	1
Novelgene0264_novel01	Novelgene0264	Novel_lncRNA	3197	1
rna_NR_036642.1_novel01	rna_NR_036642.1	Novel_lncRNA	439	1
Novelgene0167_novel01	Novelgene0167	Novel_lncRNA	3262	1
rna_NM_001034717.1_novel05	rna_NM_001034717.1	Novel_lncRNA	1478	1
rna_NM_176612.1_novel03	rna_NM_176612.1	Novel_lncRNA	654	1
rna_NM_174843.2_novel02	rna_NM_174843.2	Novel_lncRNA	1026	1
Novelgene0101_novel01	Novelgene0101	Novel_lncRNA	2328	1
rna_NM_205781.2_novel03	rna_NM_205781.2	Novel_lncRNA	271	1
rna_XR_003037123.1_novel01	rna_XR_003037123.1	Novel_lncRNA	2081	1
rna_XM_002685192.6_novel01	rna_XM_002685192.6	Novel_lncRNA	2843	1
rna_XM_002688325.5_novel01	rna_XM_002688325.5	Novel_lncRNA	225	1
rna_NM_174033.3_novel01	rna_NM_174033.3	Novel_lncRNA	1441	1
rna_NM_001242587.1_novel03	rna_NM_001242587.1	Novel_lncRNA	369	1
rna_NM_001192233.1_novel02	rna_NM_001192233.1	Novel_lncRNA	433	1
rna_NM_001205320.1_novel02	rna_NM_001205320.1	Novel_lncRNA	484	1
rna_NM_001191132.3_novel01	rna_NM_001191132.3	Novel_lncRNA	2572	1
Novelgene0306_novel01	Novelgene0306	Novel_lncRNA	366	1
rna_NM_001046605.1_novel02	rna_NM_001046605.1	Novel_lncRNA	1725	1
Novelgene0226_novel06	Novelgene0226	Novel_lncRNA	729	1
rna_NM_001113321.1_novel01	rna_NM_001113321.1	Novel_lncRNA	232	1
rna_NM_001046452.2_novel01	rna_NM_001046452.2	Novel_lncRNA	634	1
Novelgene0220_novel01	Novelgene0220	Novel_lncRNA	1298	1
rna_NM_174144.2_novel01	rna_NM_174144.2	Novel_lncRNA	266	1
rna_NM_001101065.1_novel11	rna_NM_001101065.1	Novel_lncRNA	204	1
Novelgene0068_novel01	Novelgene0068	Novel_lncRNA	1690	1
Novelgene0142_novel01	Novelgene0142	Novel_lncRNA	1894	1
Novelgene0171_novel01	Novelgene0171	Novel_lncRNA	3110	1
Novelgene0100_novel01	Novelgene0100	Novel_lncRNA	2675	1
Novelgene0394_novel01	Novelgene0394	Novel_lncRNA	223	1
Novelgene0117_novel01	Novelgene0117	Novel_lncRNA	2119	1
rna_NM_001099206.1_novel01	rna_NM_001099206.1	Novel_lncRNA	2758	1
Novelgene0058_novel01	Novelgene0058	Novel_lncRNA	266	1
rna_NM_001079787.1_novel02	rna_NM_001079787.1	Novel_lncRNA	655	1
rna_NM_001098108.1_novel02	rna_NM_001098108.1	Novel_lncRNA	519	1
Novelgene0416_novel01	Novelgene0416	Novel_lncRNA	358	1
rna_NM_001255968.1_novel03	rna_NM_001255968.1	Novel_lncRNA	411	1
Novelgene0210_novel02	Novelgene0210	Novel_lncRNA	727	1
Novelgene0433_novel01	Novelgene0433	Novel_lncRNA	204	1
rna_XM_010800793.2_novel01	rna_XM_010800793.2	Novel_lncRNA	519	1
rna_NM_174483.2_novel03	rna_NM_174483.2	Novel_lncRNA	397	1
rna_NM_001076831.1_novel18	rna_NM_001076831.1	Novel_lncRNA	286	1
rna_NM_001014912.1_novel02	rna_NM_001014912.1	Novel_lncRNA	677	1
rna_NM_001081538.1_novel02	rna_NM_001081538.1	Novel_lncRNA	252	1
rna_NM_001206358.1_novel02	rna_NM_001206358.1	Novel_lncRNA	539	1
Novelgene0172_novel01	Novelgene0172	Novel_lncRNA	3257	1
Novelgene0418_novel01	Novelgene0418	Novel_lncRNA	3211	1
Novelgene0126_novel01	Novelgene0126	Novel_lncRNA	1962	1
rna_NM_001077041.2_novel01	rna_NM_001077041.2	Novel_lncRNA	269	2
rna_NM_175820.3_novel02	rna_NM_175820.3	Novel_lncRNA	257	2
rna_NM_174161.3_novel14	rna_NM_174161.3	Novel_lncRNA	294	1
Novelgene0323_novel02	Novelgene0323	Novel_lncRNA	580	1
rna_NM_001110785.2_novel01	rna_NM_001110785.2	Novel_lncRNA	786	1
Novelgene0239_novel01	Novelgene0239	Novel_lncRNA	1958	1
Novelgene0181_novel01	Novelgene0181	Novel_lncRNA	2668	1
rna_NM_001075845.1_novel01	rna_NM_001075845.1	Novel_lncRNA	497	1
rna_NM_001034692.2_novel02	rna_NM_001034692.2	Novel_lncRNA	223	1
Novelgene0080_novel01	Novelgene0080	Novel_lncRNA	1663	1
Novelgene0104_novel01	Novelgene0104	Novel_lncRNA	4020	1
Novelgene0169_novel01	Novelgene0169	Novel_lncRNA	4381	1
Novelgene0349_novel01	Novelgene0349	Novel_lncRNA	4134	1
Novelgene0051_novel01	Novelgene0051	Novel_lncRNA	2517	1
Novelgene0103_novel01	Novelgene0103	Novel_lncRNA	3752	1
Novelgene0207_novel01	Novelgene0207	Novel_lncRNA	4302	1
rna_NM_174049.2_novel07	rna_NM_174049.2	Novel_lncRNA	401	1
Novelgene0315_novel01	Novelgene0315	Novel_lncRNA	3974	1
Novelgene0431_novel01	Novelgene0431	Novel_lncRNA	305	1
rna_NM_174520.2_novel13	rna_NM_174520.2	Novel_lncRNA	239	1
rna_NM_001046095.2_novel01	rna_NM_001046095.2	Novel_lncRNA	260	1
rna_XM_010817627.3	rna_XM_010817627.3	Novel_lncRNA	257	1
rna_XR_003031939.1_novel01	rna_XR_003031939.1	Novel_lncRNA	1240	1
Novelgene0456_novel01	Novelgene0456	Novel_lncRNA	341	1
rna_NM_174568.3_novel05	rna_NM_174568.3	Novel_lncRNA	414	1
Novelgene0216_novel01	Novelgene0216	Novel_lncRNA	2238	1
rna_NM_001075254.2_novel02	rna_NM_001075254.2	Novel_lncRNA	271	1
Novelgene0332_novel01	Novelgene0332	Novel_lncRNA	993	1
rna_NM_001102300.2_novel02	rna_NM_001102300.2	Novel_lncRNA	339	2
Novelgene0342_novel01	Novelgene0342	Novel_lncRNA	3026	1
Novelgene0319_novel01	Novelgene0319	Novel_lncRNA	503	1
Novelgene0233_novel01	Novelgene0233	Novel_lncRNA	6047	1
rna_NM_001163225.1_novel02	rna_NM_001163225.1	Novel_lncRNA	202	1
rna_NM_001099384.1_novel02	rna_NM_001099384.1	Novel_lncRNA	774	1
rna_NM_174658.2_novel02	rna_NM_174658.2	Novel_lncRNA	343	1
rna_NM_001075133.1_novel01	rna_NM_001075133.1	Novel_lncRNA	413	1
Novelgene0182_novel01	Novelgene0182	Novel_lncRNA	3535	1
rna_XM_015471522.2_novel01	rna_XM_015471522.2	Novel_lncRNA	3673	1
Novelgene0048_novel01	Novelgene0048	Novel_lncRNA	518	1
Novelgene0388_novel01	Novelgene0388	Novel_lncRNA	2081	1
rna_NM_001034315.1_novel06	rna_NM_001034315.1	Novel_lncRNA	695	1
Novelgene0032_novel01	Novelgene0032	Novel_lncRNA	4268	1
Novelgene0037_novel01	Novelgene0037	Novel_lncRNA	2233	1
Novelgene0164_novel01	Novelgene0164	Novel_lncRNA	2861	1
Novelgene0099_novel01	Novelgene0099	Novel_lncRNA	3752	1
rna_NM_174794.2_novel03	rna_NM_174794.2	Novel_lncRNA	235	1
Novelgene0133_novel01	Novelgene0133	Novel_lncRNA	208	1
rna_NM_001082431.1_novel01	rna_NM_001082431.1	Novel_lncRNA	2285	1
rna_NM_174737.2_novel03	rna_NM_174737.2	Novel_lncRNA	238	1
Novelgene0218_novel01	Novelgene0218	Novel_lncRNA	4976	1
rna_NM_174000.2_novel05	rna_NM_174000.2	Novel_lncRNA	656	1
rna_XM_024997590.1_novel02	rna_XM_024997590.1	Novel_lncRNA	512	1
rna_NM_001145035.1_novel01	rna_NM_001145035.1	Novel_lncRNA	511	1
rna_NM_001302937.1_novel01	rna_NM_001302937.1	Novel_lncRNA	2301	1
Novelgene0129_novel01	Novelgene0129	Novel_lncRNA	1167	1
rna_NM_001082605.2_novel02	rna_NM_001082605.2	Novel_lncRNA	272	1
Novelgene0157_novel01	Novelgene0157	Novel_lncRNA	416	1
rna_NM_001142917.1_novel23	rna_NM_001142917.1	Novel_lncRNA	1644	1
Novelgene0402_novel01	Novelgene0402	Novel_lncRNA	1693	1
rna_XM_024989965.1_novel01	rna_XM_024989965.1	Novel_lncRNA	416	1
rna_NM_205771.2	rna_NM_205771.2	Novel_lncRNA	265	1
rna_NM_173979.3_novel09	rna_NM_173979.3	Novel_lncRNA	692	1
rna_NM_001040473.2_novel03	rna_NM_001040473.2	Novel_lncRNA	645	1
rna_NM_001035447.2_novel01	rna_NM_001035447.2	Novel_lncRNA	206	1
rna_NM_001083463.1_novel01	rna_NM_001083463.1	Novel_lncRNA	1389	1
Novelgene0125_novel01	Novelgene0125	Novel_lncRNA	2467	1
rna_XM_024994709.1_novel02	rna_XM_024994709.1	Novel_lncRNA	735	1
rna_NM_001075683.2_novel02	rna_NM_001075683.2	Novel_lncRNA	388	1
rna_NM_174615.2_novel02	rna_NM_174615.2	Novel_lncRNA	383	1
Novelgene0401_novel01	Novelgene0401	Novel_lncRNA	249	1
rna_NM_001034812.2_novel01	rna_NM_001034812.2	Novel_lncRNA	367	1
Novelgene0182_novel02	Novelgene0182	Novel_lncRNA	2473	1
Novelgene0259_novel02	Novelgene0259	Novel_lncRNA	1037	1
Novelgene0422_novel01	Novelgene0422	Novel_lncRNA	3999	1
rna_NM_001014915.2_novel03	rna_NM_001014915.2	Novel_lncRNA	270	1
Novelgene0084_novel01	Novelgene0084	Novel_lncRNA	1635	1
Novelgene0381_novel01	Novelgene0381	Novel_lncRNA	288	1
rna_NM_001100299.1_novel01	rna_NM_001100299.1	Novel_lncRNA	976	1
rna_NM_001035474.2_novel02	rna_NM_001035474.2	Novel_lncRNA	1887	1
rna_NM_001105613.1_novel02	rna_NM_001105613.1	Novel_lncRNA	335	1
Novelgene0138_novel01	Novelgene0138	Novel_lncRNA	3780	1
rna_NM_174810.2_novel03	rna_NM_174810.2	Novel_lncRNA	431	1
Novelgene0289_novel01	Novelgene0289	Novel_lncRNA	4170	1
rna_XM_002697959.4_novel03	rna_XM_002697959.4	Novel_lncRNA	705	1
Novelgene0137_novel01	Novelgene0137	Novel_lncRNA	2017	1
rna_XM_002691603.5_novel01	rna_XM_002691603.5	Novel_lncRNA	2879	1
rna_XM_024995873.1	rna_XM_024995873.1	Novel_lncRNA	292	3
rna_NM_001193248.2_novel03	rna_NM_001193248.2	Novel_lncRNA	1543	1
Novelgene0378_novel01	Novelgene0378	Novel_lncRNA	1838	1
rna_XM_005216871.4_novel01	rna_XM_005216871.4	Novel_lncRNA	3174	1
Novelgene0263_novel01	Novelgene0263	Novel_lncRNA	4347	1
rna_NM_001038162.2_novel02	rna_NM_001038162.2	Novel_lncRNA	342	1
rna_NM_001038125.2_novel01	rna_NM_001038125.2	Novel_lncRNA	3890	1
rna_NM_001191375.1_novel01	rna_NM_001191375.1	Novel_lncRNA	2198	1
rna_NM_001046314.1_novel01	rna_NM_001046314.1	Novel_lncRNA	2151	2
Novelgene0373_novel01	Novelgene0373	Novel_lncRNA	1579	1
Novelgene0228_novel01	Novelgene0228	Novel_lncRNA	2010	1
rna_NM_001075360.1_novel02	rna_NM_001075360.1	Novel_lncRNA	474	1
Novelgene0078_novel01	Novelgene0078	Novel_lncRNA	874	1
rna_XM_005213872.4_novel01	rna_XM_005213872.4	Novel_lncRNA	2919	1
rna_NM_001206817.1_novel02	rna_NM_001206817.1	Novel_lncRNA	2532	1
Novelgene0227_novel01	Novelgene0227	Novel_lncRNA	2495	1
Novelgene0178_novel01	Novelgene0178	Novel_lncRNA	430	1
Novelgene0439_novel01	Novelgene0439	Novel_lncRNA	279	1
Novelgene0213_novel01	Novelgene0213	Novel_lncRNA	3247	1
Novelgene0226_novel04	Novelgene0226	Novel_lncRNA	641	1
rna_NM_001142917.1_novel24	rna_NM_001142917.1	Novel_lncRNA	358	1
Novelgene0374_novel01	Novelgene0374	Novel_lncRNA	1470	1
rna_NM_001034715.1_novel01	rna_NM_001034715.1	Novel_lncRNA	2549	1
rna_NM_001012670.2_novel13	rna_NM_001012670.2	Novel_lncRNA	729	1
rna_NM_001035417.2_novel01	rna_NM_001035417.2	Novel_lncRNA	225	1
rna_NM_001035456.1_novel02	rna_NM_001035456.1	Novel_lncRNA	1143	2
Novelgene0226_novel01	Novelgene0226	Novel_lncRNA	766	1
rna_NM_001100358.1_novel01	rna_NM_001100358.1	Novel_lncRNA	612	1
rna_XM_024984626.1_novel01	rna_XM_024984626.1	Novel_lncRNA	3189	1
Novelgene0123_novel02	Novelgene0123	Novel_lncRNA	749	1
Novelgene0244_novel01	Novelgene0244	Novel_lncRNA	1322	1
Novelgene0124_novel01	Novelgene0124	Novel_lncRNA	825	1
rna_NM_173959.4_novel02	rna_NM_173959.4	Novel_lncRNA	791	1
rna_NM_001035392.2_novel02	rna_NM_001035392.2	Novel_lncRNA	1588	1
Novelgene0115_novel01	Novelgene0115	Novel_lncRNA	3561	1
Novelgene0236_novel01	Novelgene0236	Novel_lncRNA	2348	1
Novelgene0429_novel01	Novelgene0429	Novel_lncRNA	204	1
Novelgene0249_novel01	Novelgene0249	Novel_lncRNA	3942	1
Novelgene0361_novel01	Novelgene0361	Novel_lncRNA	2327	1
Novelgene0212_novel01	Novelgene0212	Novel_lncRNA	1763	1
rna_NM_001040502.2_novel04	rna_NM_001040502.2	Novel_lncRNA	216	2
rna_XM_005228535.2_novel01	rna_XM_005228535.2	Novel_lncRNA	3371	1
rna_NM_174773.4_novel16	rna_NM_174773.4	Novel_lncRNA	405	1
rna_XM_002687736.5_novel02	rna_XM_002687736.5	Novel_lncRNA	2807	1
rna_XM_005210348.4_novel01	rna_XM_005210348.4	Novel_lncRNA	523	1
rna_NM_177504.2_novel03	rna_NM_177504.2	Novel_lncRNA	1627	1
Novelgene0209_novel01	Novelgene0209	Novel_lncRNA	2846	1
rna_XR_813737.2_novel01	rna_XR_813737.2	Novel_lncRNA	2245	1
Novelgene0019_novel01	Novelgene0019	Novel_lncRNA	2352	1
Novelgene0088_novel01	Novelgene0088	Novel_lncRNA	1823	1
Novelgene0096_novel01	Novelgene0096	Novel_lncRNA	569	1
Novelgene0166_novel01	Novelgene0166	Novel_lncRNA	4326	1
rna_NM_174725.2_novel04	rna_NM_174725.2	Novel_lncRNA	506	1
Novelgene0151_novel01	Novelgene0151	Novel_lncRNA	4020	1
Novelgene0300_novel01	Novelgene0300	Novel_lncRNA	2395	1
Novelgene0334_novel01	Novelgene0334	Novel_lncRNA	2075	1
Novelgene0328_novel01	Novelgene0328	Novel_lncRNA	209	1
Novelgene0348_novel01	Novelgene0348	Novel_lncRNA	1667	1
rna_NM_001081575.1_novel04	rna_NM_001081575.1	Novel_lncRNA	833	2
Novelgene0111_novel01	Novelgene0111	Novel_lncRNA	1845	1
rna_NM_174535.2_novel10	rna_NM_174535.2	Novel_lncRNA	2043	1
rna_NM_001034054.1_novel02	rna_NM_001034054.1	Novel_lncRNA	334	1
rna_XM_024975443.1_novel01	rna_XM_024975443.1	Novel_lncRNA	2073	1
rna_NM_001111103.2_novel01	rna_NM_001111103.2	Novel_lncRNA	798	1
Novelgene0046_novel01	Novelgene0046	Novel_lncRNA	2547	2
Novelgene0369_novel01	Novelgene0369	Novel_lncRNA	1809	1
rna_NM_001076195.1_novel03	rna_NM_001076195.1	Novel_lncRNA	1569	1
Novelgene0226_novel11	Novelgene0226	Novel_lncRNA	348	1
Novelgene0377_novel01	Novelgene0377	Novel_lncRNA	3218	1
rna_NM_174633.2_novel01	rna_NM_174633.2	Novel_lncRNA	204	1
Novelgene0041_novel02	Novelgene0041	Novel_lncRNA	1719	1
rna_XM_010817694.3_novel01	rna_XM_010817694.3	Novel_lncRNA	1953	1
rna_NM_001114192.2_novel01	rna_NM_001114192.2	Novel_lncRNA	267	1
rna_XM_024992619.1_novel01	rna_XM_024992619.1	Novel_lncRNA	2149	1
rna_XM_024998005.1_novel01	rna_XM_024998005.1	Novel_lncRNA	661	1
rna_NM_001015548.2_novel04	rna_NM_001015548.2	Novel_lncRNA	221	2
rna_XM_005227554.4_novel02	rna_XM_005227554.4	Novel_lncRNA	2476	1
rna_XR_812325.3_novel02	rna_XR_812325.3	Novel_lncRNA	2318	1
Novelgene0293_novel01	Novelgene0293	Novel_lncRNA	2930	1
rna_NM_001101129.1_novel01	rna_NM_001101129.1	Novel_lncRNA	2890	1
Novelgene0347_novel01	Novelgene0347	Novel_lncRNA	1426	1
rna_NM_001017954.1_novel02	rna_NM_001017954.1	Novel_lncRNA	356	1
rna_XM_002698851.5_novel01	rna_XM_002698851.5	Novel_lncRNA	2175	1
rna_NM_001098162.2_novel01	rna_NM_001098162.2	Novel_lncRNA	245	3
rna_NM_174535.2_novel09	rna_NM_174535.2	Novel_lncRNA	2877	1
rna_NM_001166567.1_novel07	rna_NM_001166567.1	Novel_lncRNA	2338	1
rna_NM_001034555.3_novel02	rna_NM_001034555.3	Novel_lncRNA	1044	1
rna_NM_001081575.1_novel05	rna_NM_001081575.1	Novel_lncRNA	202	1
Novelgene0287_novel01	Novelgene0287	Novel_lncRNA	637	1
rna_XR_814853.3_novel02	rna_XR_814853.3	Novel_lncRNA	306	1
Novelgene0089_novel01	Novelgene0089	Novel_lncRNA	2574	1
rna_NM_001012670.2_novel14	rna_NM_001012670.2	Novel_lncRNA	496	1
rna_NM_001046599.2_novel03	rna_NM_001046599.2	Novel_lncRNA	325	1
rna_NM_001075223.1_novel03	rna_NM_001075223.1	Novel_lncRNA	324	1
Novelgene0190_novel01	Novelgene0190	Novel_lncRNA	2246	1
rna_NM_001077831.2_novel01	rna_NM_001077831.2	Novel_lncRNA	411	2
Novelgene0109_novel01	Novelgene0109	Novel_lncRNA	1999	1
rna_NM_001033616.1_novel01	rna_NM_001033616.1	Novel_lncRNA	2081	1
Novelgene0175_novel01	Novelgene0175	Novel_lncRNA	3406	1
rna_NM_174623.2_novel01	rna_NM_174623.2	Novel_lncRNA	345	2
rna_NM_174064.3_novel05	rna_NM_174064.3	Novel_lncRNA	778	1
Novelgene0057_novel01	Novelgene0057	Novel_lncRNA	418	1
rna_NM_174175.3_novel02	rna_NM_174175.3	Novel_lncRNA	309	1
rna_NM_001101875.2_novel04	rna_NM_001101875.2	Novel_lncRNA	1494	1
rna_XR_234647.4	rna_XR_234647.4	Novel_lncRNA	2057	4
rna_XM_010803936.2_novel04	rna_XM_010803936.2	Novel_lncRNA	1299	1
Novelgene0258_novel01	Novelgene0258	Novel_lncRNA	2836	1
Novelgene0298_novel01	Novelgene0298	Novel_lncRNA	3895	1
Novelgene0083_novel01	Novelgene0083	Novel_lncRNA	2064	1
rna_NM_001038564.1_novel02	rna_NM_001038564.1	Novel_lncRNA	312	1
rna_NM_001205479.1_novel01	rna_NM_001205479.1	Novel_lncRNA	1742	1
Novelgene0269_novel01	Novelgene0269	Novel_lncRNA	3609	1
rna_NM_001040543.3_novel01	rna_NM_001040543.3	Novel_lncRNA	224	2
Novelgene0156_novel01	Novelgene0156	Novel_lncRNA	3501	1
Novelgene0352_novel01	Novelgene0352	Novel_lncRNA	2123	1
rna_NM_001075456.1_novel03	rna_NM_001075456.1	Novel_lncRNA	1978	1
Novelgene0427_novel02	Novelgene0427	Novel_lncRNA	607	1
rna_NM_001114520.1_novel01	rna_NM_001114520.1	Novel_lncRNA	360	1
Novelgene0346_novel01	Novelgene0346	Novel_lncRNA	1566	1
Novelgene0261_novel01	Novelgene0261	Novel_lncRNA	3136	1
Novelgene0247_novel01	Novelgene0247	Novel_lncRNA	1360	1
rna_XM_015475639.2_novel03	rna_XM_015475639.2	Novel_lncRNA	519	1
rna_NM_001034034.2_novel08	rna_NM_001034034.2	Novel_lncRNA	258	1
gene_LOC538034_novel01	gene_LOC538034	Novel_lncRNA	258	1
rna_XM_002691119.4_novel03	rna_XM_002691119.4	Novel_lncRNA	226	1
Novelgene0162_novel01	Novelgene0162	Novel_lncRNA	1151	1
Novelgene0027_novel01	Novelgene0027	Novel_lncRNA	2222	1
rna_NM_001034370.2_novel01	rna_NM_001034370.2	Novel_lncRNA	1819	2
Novelgene0014_novel01	Novelgene0014	Novel_lncRNA	2260	1
Novelgene0022_novel01	Novelgene0022	Novel_lncRNA	2950	1
rna_NM_174066.2_novel01	rna_NM_174066.2	Novel_lncRNA	1775	1
Novelgene0004_novel01	Novelgene0004	Novel_lncRNA	513	1
Novelgene0338_novel02	Novelgene0338	Novel_lncRNA	1864	1
Novelgene0355_novel01	Novelgene0355	Novel_lncRNA	636	1
